# Supplementary material for: Evolution of Cytochrome P450 Enzymes and Their Redox Partners in Archaea
Source: Int J Mol Sci. 2023 Feb 19;24(4):4161. doi: 10.3390/ijms24044161 (PMC9962201; doi:10.3390/ijms24044161)
Supplement: Supplementary file 1 [file ijms-24-04161-s001.zip]

Archive with 3 entries (2 files):
- Supplementary Information/
- Supplementary Information/Figure S1.pdf
- Supplementary Information/Supplementary Information.xlsx
