# Supplementary material for: Evolution of Cytochrome P450 Enzymes and Their Redox Partners in Archaea
Source: Int J Mol Sci. 2023 Feb 19;24(4):4161. doi: 10.3390/ijms24044161 (PMC9962201; doi:10.3390/ijms24044161)
Supplement: Supplementary file 1 [file ijms-24-04161-s001.zip › Supplementary Information/Supplementary Information.xlsx]

## Sheet: Table S1
	Table S1. P450s identified and annotated in archaea are presented with their assigned name, followed by species name, and protein sequence.
	P450 name	Archaeal name	Protein sequence
	CYP1002A1	Halorubrum ezzemoulense Ec15 2806143585	MGEQPTRVDDAEPPPRRTPDDAGRSTDRGADGSSPATDRGADGSSPATDRGADGSGPLAERGAAAEPDAPRPPAPGGLPLLGNVHELASDALGFYGRRAAAHGGVVRYDVFGTESYLVTDPAAVRRVLVDDHDRYEKGEMPRSRLGGLLGDGLFLAEDDDWREQRTTVRSAFFRERVAEYGDAMVDHARRAAAQWDDGEVVDVHAAATDYAFAVLAESLLGSDVERERETVRAAAESVTERFDTGRMTSFLPEWVPTPANRRYRRRIGALRSTIRTLVAERRAAGPPADPGAADDLLGTLVAAAELGAMDDDRLVDNAVTFLFAGHKTSALGLTYALYCLADRPEFQERVRREVAALDGDPRPADLGACPALTAAVDEALRLYPPVHTFFREPTEAVRL…
	CYP2738A1	Uncultured Halobacteriaceae archaea SG1 70 22 2795446724	MGIRDIDPSLLPGGPSLGTIVELVPRLVSEDPLVVGRYLQDQYGHTVRIPPIHPALDDDVFLVTHPDDVRYALQTHPRDFGALDVPGSRDFGRVVRNSVVSLHEDSGEGSWARRTRLLSPEFAERTVAETVPDIVETTLAAMAEFEGPDGVTTAGDPRTVPDAVRVHAHGHDGVRLMPAMQRLTLRLLGESLFGPDVRAHETEIIEAVDGLRDLFKRRQLHLVTSHVTRHLPDELHLPGWLQQPLGADPSVELTGRQERQVEAYVEQLVGAATAIVERRRRTPRAYDDALGTWLCRGDPVDGEALDPATLRQEVLGLLIAGHATVTAGLTWSLYLLAARPAVQQRIREEARGTDLLAPFSEAYCSVALDEADGTPPGTAFLNDLPYTERVWKEAIRLYP…
	CYP2738A5	Natronomonas halophila strain C90 QLD85090.1	MSILNPGGDGGEPGPTLTELVEFVPMLVNDDPVVVAERLRERYGDVVAVPPLHPALDSDVYLLSNPEDIQYVLQSHPSSFRALDVPGSRDFSRVVRNSIVSLHSDSEEGSWTQRLRLVGTEFGEEAAQEHVPELAETTLATLGEFADGLPGQVSAGDPSSVPDGARVWTPESDGVRLLPAMRRLTLRLLGVSLFGRDMRAHEAEVIQAVHTLRSLFKRRQLHLVTSYVTRQLPDRVPLPGWVHRPLGVNPHIRLTGRHERRTTEAVETLQAAASDVVARRERTPLVFDDALGEWLRRRDPVTGERIPPAALRQEVMGLLIAGHATMSAGLTWACYLLAARPEAQERIHEEARATTLLSGPEAIGEEGPERADACHPVEGAAFLESVPYTKRVWKETLRL…
	CYP2738A2	Uncultured Halobacteriaceae archaea SG1 71 22 2795429308	MGITDIDPSELPGGPSLARAVELVPRLVSDDPLSVGVYLRERYGHTVRIPPIHPSLDEGVSLVSHPDDLRYVLQSHPSEFRALDVPGSRDFSRVVRNSVVSLSEDSEAGSWTRRIRLIGPEFNERKVVPKTPEMVETTLATLAEFEGDDGAATVAGSGAVPEPVQVRAPDHDGVRLLPAMQRLTLRLLGVSLFGPDIRAQETDIIESVDGLRNLFKQRQTRLVASYVGRRLPDELRLPGFLQEGLGADPTIELGSRQDARIEAYVDRLVAAADAIVERRLRTPRAYDDALGTWLCRRDPVDDESLDPATLRQEVLGLLIAGHATVTAGLTWACYLLAARPEVQERIRAEARGTELLAPHGEAACAVALGEEPATEDGESFLDALPYTRRVWRETIRLYP…
	CYP1002A1	Halorubrum ezzemoulense DSM 17463 2525383894	MGEQPTRVDDAEPPPRRAADDAGRSTDRGADGSSPATDRGADGSGPLPERGAGAEPDAPRPPAPGGLPLLGNVHELASDALGFYGRRAAAHGGVVRYDVFGTESYLVTDPAAVRRVLVDDHDRYEKGEMPRSRLGGLLGDGLFLAEDDDWREQRTTVRSAFFRERVAEYGDAMVDHARRAAAQWDDGEVVDVHAAATDYAFAVLAESLLGSDVERERETVRAAAESVTERFDTGRMTSFLPEWVPTPANRRYRRRIGALRSTIRTLVAERRAAGPPADPGAADDLLGTLVAAAELGAMDDDRLVDNAVTFLFAGHETSALGLTYALYCLADRPEFQERVRREVAALDGDPRPADLGACPALTAAVDEALRLYPPVHTFFREPTEAVRLGGYRVPAGVVV…
	CYP1002A1	Halorubrum sp. C191 2791100224	MGEQPTRVDDAEPPPRRAADDAGRSTDRGADGSSPATDRGADGSGPLPERGAGAEPDAPRPPAPGGLPLLGNVHELASDALGFYGRRAAAHGGVVRYDVFGTESYLVTDPTAVRRVLVDDHDRYEKGEMPRSRLGGLLGDGLFLAEDDDWREQRTTVRSAFFRERVAEYGDAMVDHARRAAAQWDDGEVVDVHAAATDYAFAVLAESLLGSDVERERETVRAAAESVTERFDTGRMTSFLPEWVPTPANRRYRRRIGALRSTIRTLVAERRAAGPPADPGAADDLLGTLVAAAELGAMDDDRLVDNAVTFLFAGHETSALGLTYALYCLADRPEFQERVRREVAALDGDPRPADLGACPALTAAVDEALRLYPPVHTFFREPTEAVRLGGYRVPAGVVV…
	CYP1002A1	Halorubrum ezzemoulense G37 2805978697	MGEQPTRVDDAEPPPRRAPDDAGRSTDRGADGSSPATDRGADGSGPLAERGAGAEPDAPRPPAPGGLPLLGNVHELASDALGFYGRRAAAHGGVVRYDVFGTESYLVTDPAAVRRVLVDDHDRYEKGEMPRSRLGGLLGDGLFLAEDDDWREQRTTVRSAFFRERVAEYGDAMVDHARRAAAQWDDGEVVDVHAAATDYAFAVLAESLLGSDVERERETVRAAAESVTERFDTGRMTSFLPEWVPTPANRRYRRRIGALRSTIRTLVAERRAAGPPADPGAADDLLGTLVAAAELGAMDDDRLVDNAVTFLFAGHETSALGLTYALYCLADRPEFQERVRREVAALDGDPRPADLGACPALTAAVDEALRLYPPVHTFFREPTEAVRLGGYRVPAGVVV…
	CYP1002A1	Halorubrum ezzemoulense Ga36 2805981752	MGEQPTRVDDAEPPPRRTADDAGRSTDRGVDGSSPATDRGADGSGPLAERGAGAEPDAPRPPAPGGLPLLGNVHELASDALGFYGRRAAAHGGVVRYDVFGTESYLVTDPAAVRRVLVDDHDRYEKGEMPRSRLGGLLGDGLFLAEDDDWREQRTTVRSAFFRERVAEYGDAMVDHARRAAAQWDDGEVVDVHAAATDYAFAVLAESLLGSDVERERETVRAAAESVTERFDTGRMTSFLPEWVPTPANRRYRRRIGALRSTIRTLVAERRAAGPPADPGAADDLLGTLVAAAELGAMDDDRLVDNAVTFLFAGHETSALGLTYALYCLADRPEFQERVRREVAALDGDPRPADLGACPALTAAVDEALRLYPPVHTFFREPTEAVRLGGYRVPAGVVV…
	CYP1002A1	Halorubrum ezzemoulense LD3 2806029409	MGEQPTRVDDAEPPPRRAADDAGRSTDRGADGSSPATDRGADGSGPLPERGAGAEPDAPRPPAPGGLPLLGNVHELASDALGFYGRRAAAHGGVVRYDVFGTESYLVTDPTAVRRVLVDDHDRYEKGEMPRSRLGGLLGDGLFLAEDDDWREQRTTVRSAFFRERVAEYGDAMVDHARRAAAQWDDGEVVDVHAAATDYAFAVLAESLLGSDVERERETVRAAAESVTERFDTGRMTSFLPEWVPTPANRRYRRRIGALRSTIRTLVAERRAAGPPADPGAADDLLGTLVAAAELGAMDDDRLVDNAVTFLFAGHETSALGLTYALYCLADRPEFQERVRREVAALDGDPRPADLGACPALTAAVDEALRLYPPVHTFFREPTEAVRLGGYRVPAGVVV…
	CYP1002A1	Halorubrum chaoviator DSM 19316 2727825653	MGEQPTRVDDAEPPPRRTPDDAGRSTDRGADGSSPATDRGADGSGPLAERGAGAEPDAPRPPAPGGLPLLGNVHELASDALGFYGRRAAAHGGVVRYDVFGTESYLVTDPAAVRRVLVDDHDRYEKGEMPRSRLGGLLGDGLFLAEDDDWREQRTTVRSAFFRERVAEYGDAMVDHARRAAAQWDDGEVVDVHAAATDYAFAVLAESLLGSDVERERETVRAAAESVTERFDTGRMTSFLPEWVPTPANRRYRRRIGALRSTIRTLVAERRAAGPPADPGAADDLLGTLVAAAELGAMGDDRLVDNAVTFLFAGHETSALGLTYALYCLADRPEFQERVRREVAALDGDPRPADLGACPALTAAVDEALRLYPPVHTFFREPTEAVRLGGYRVPAGVVV…
	CYP1002A1	Halorubrum ezzemoulense Fb21 2806032027	MGEQPTRVDDAEPPPRRAADDAGRSTDRGADGSSPATDRGADGSGPLPERGAGAEPDAPRPPAPGGLPLLGNVHELASDALGFYGRRAAAHGGVVRYDVFGTESYLVTDPTAVRRVLVDDHDRYEKGEMPRSRLGGLLGDGLFLAEDDDWREQRTTVRSAFFRERVAEYGDAMVDHARRAAAQWDDGEVVDVHAAATDYAFAVLAESLLGSDVERERETVRAAAESVTERFDTGRMTSFLPEWVPTPANRRYRRRIGALRSTIRTLVAERRAAGPPADPGAADYLLGTLVAAAELGAMDDDRLVDNAVTFLFAGHETSALGLTYALYCLADRPEFQERVRREVAALDGDPRPADLGACPALTAAVDEALRLYPPVHTFFREPTEAVRLGGYRVPAGVVV…
	CYP1002A1	Halorubrum ezzemoulense Ga2p 2805975369	MGEQPTRVDDAEPPPRRTPDDAGRSTDRGADGSSPATDRGADGSGPLAERGAAAEPDAPRPPAPGGLPLLGNVHELASDALGFYGRRAAAHGGVVRYDVFGTESYLVTDPAVVRRVLVDDHDRYEKGEMPRSRLGGLLGDGLFLAEDDDWREQRTTVRSAFFRERVAEYGDAMVDHARRAAAQWDDGEVVDVHAAATDYAFAVLAESLLGSDVERERETVRAAAESVTERFDTGRMTSFLPEWVPTPANRRYRRRIGALRSTIRTLVAERRAAGPPADPGAADDLLGTLVAAAELGAMGDDRLVDNAVTFLFAGHETSALGLTYALYCLADRPEFQERVRREVAALDGDPRPADLGACPALTAAVDEALRLYPPVHTFFREPTEAVRLGGYRVPAGVVV…
	CYP1002A1	Halorubrum ezzemoulense LG1 2806141037	MGEQPTRVDDAEPPPRRAADDAGRSTDRGADGSSPATDRGADGSGPLPERGAGAEPDAPRPPAPGGLPLLGNVHELASDALGFYGRRAAAHGGVVRYDVFGTESYLVTDPTAVRRVLVDDHDRYEKGEMPRSRLGGLLGDGLFLAEDDDWREQRTTVRSAFFRERVAEYGDAMVDHARRAAAQWDDGEVVDVHAAATDYAFAVLAESLLGSDVEREHETVRAAAESVTERFDTGRMTSFLPEWVPTPANRRYRRRIGALRSTIRTLVAERRAAGPPADPGAADDLLGTLVAAAELGAMDDDRLVDNAVTFLFAGHETSALGLTYALYCLADRPEFQERVRREVAALDGDPRPADPGACPALTAAVDEALRLYPPVHTFFREPTEAVRLGGYRVPAGVVV…
	CYP1002A1	Halorubrum ezzemoulense hezz:EO776 3690	MGEQPTRVDDAEPPPRRAADDAGRSTDRGADGSSPATDRGADGSGPLPERGAGAEPDAPRPPAPGGLPLLGNVHELASDALGFYGRRAAAHGGVVRYDVFGTESYLVTDPTAVRRVLVDDHDRYEKGEMPRSRLGGLLGDGLFLAEDDDWREQRTTVRSAFFRERVAEYGDAMVDHARRAAAQWDDGEVVDVHAAATDYAFAVLAESLLGSDVERERETVRAAAESVTERFDTGRMTSFLPEWVPTPANRRYRRRIGALRSTIRTLVAERRAAGPPADPGAADYLLGTLVAAAELGAMDDDRLVDNAVTFLFAGHETSALGLTYALYCLADRPEFQERVRREVAALDGDPRPADLGACPALTAAVDEALRLYPPVHTFFREPTEAVRLGGYRVPAGVVV…
	CYP1002A1	Halorubrum lipolyticum DSM 21995 2536641099	MPDPATSSDSERARPSDSDERAAAVDTDAIDVTDATDATDATDATDTADVGIADAPPPPDPGGLPLIGNVHELAGDALAFYERRSAEHGGIVRYDVFGTESYLVTDPEAIGRILVEDHDRFVKGEMPREQLGALLGDGLFLAEGEAWREQRTAIRSAFFRDRVAAYGDSMVEHARATAASWEDGEVVDLHAASTEYAFAVLAESLLGRDIERERETVRAAAAAITDRFDTRRPTSFLPEWLPTPTNRRYRRRLDALREAIRDLVADRRAAGPPADPGAADDLLGTLVAAAELGALDDDEVVDNAVTFLFAGHETSALGLTYALYCLADTPEFQDRVHAEVAALDGDPTPADLRACPALTAAVDEALRLYPPVHSFFREPTESVALGGYCVPAGVVLTLS…
	CYP1015A1	Natrialba magadii ATCC 43099 chromosome 646645738	MTDPQSTADDRSPRTDAEAGTEPARNDGETGSMRATARTPPPGPRGLPLIDSTLTFVREPLEFLSDLSTYGDVAGYEAFGREFVAVSDPGLVEEVLVSRDDEFWRGEFENEFSDAVAIEGVFFAEGDRWRRQRVLLQNAFTPARIQSYADDMVDETTRLVERWSDGDVVDLREASSTLTLRALTRSLFDLEFGDDRAERVRRWVHAMGVYNDTEFFGVRAVLPTWLPSGAEREYRRATADVEALVEGLVADRRQSGTDGDDLLSLLATGAYPDGSRPSAEEITDQLLLFLLAGHETTATALTYACWLLAGDDADVDVDADIDADADAGADFDVDVDGGADADADFDTASVRSQLEREVDAVCGDRNPTFTDLPELSVTEAVSREALRLYPPLPFLQREP…
	CYP1002A1	Halorubrum sp. Ea8 2792522485	MSETTDGDGVTAPRDAPRPPDPGGIPLFGNVHELASDALGFYERRSSEHGGIVRYDVFGTESYLVTDPDAIAAILVEEHDRFEKGEMPRERLGGLLGDGLFLAEGDAWREQRTAMRSAFFRERVAAYGDAMVEHARRTAASWDDGDVVDVHAAATDYAFAVLAESLLGSDVERERDTVRAAAESVTERFDTGRIASFLPEWIPTPTNRRYRRRIRALRATIRDLVAERRAAGPPANPGAADDLLGTLVAAAELGAIDDDQLVDNAVTFLFAGHETSALGLTYTLYCLARRPEFQARVRAEVSALDADPTPADVRECPALTAAVDEALRLYPPVHSFFREPTEPVTLGGYRVPAGVVLTLSPWAVHRDERWWDDPETYRPERWLRQTDGDEATGDEAAGG…
	CYP1002A1	Halorubrum sp. Hd13 2792530035	MSETTDGDGVTAPRDAPRPPDPGGIPLFGNVHELASDALGFYERRSSEHGGIVRYDVFGTESYLVTDPDAIAAILVEEHDRFEKGEMPRERLGGLLGDGLFLAEGDAWREQRTAMRSAFFRERVAAYGDAMVEHARRTAASWDDGDVVDVHAAATDYAFAVLAESLLGSDVERERDTVRAAAESVTERFDTGRIASFLPEWIPTPTNRRYRRRIRALRATIRDLVAERRAAGPPANPGAADDLLGTLVAAAELGAIDDDQLVDNAVTFLFAGHETSALGLTYTLYCLARRPEFQARVRAEVSALDADPTPADVRECPALTAAVDEALRLYPPVHSFFREPTEPVTLGGYRVPAGVVLTLSPWAVHRDERWWDDPETYRPERWLRQTDGDEATGDEAAGG…
	CYP1002A1	Halorubrum sp. Ib24 2792535074	MSETTDGDGVTAPRDAPRPPDPGGIPLFGNVHELASDALGFYERRSSEHGGIVRYDVFGTESYLVTDPDAIAAILVEEHDRFEKGEMPRERLGGLLGDGLFLAEGDAWREQRTAMRSAFFRERVAAYGDAMVEHARRTAASWDDGDVVDVHAAATDYAFAVLAESLLGSDVERERDTVRAAAESVTERFDTGRIASFLPEWIPTPTNRRYRRRIRALRATIRDLVAERRAAGPPANPGAADDLLGTLVAAAELGAIDDDQLVDNAVTFLFAGHETSALGLTYTLYCLARRPEFQARVRAEVSALDADPTPADVRECPALTAAVDEALRLYPPVHSFFREPTEPVTLGGYRVPAGVVLTLSPWAVHRDERWWDDPETYRPERWLRQTDGDEATGDEAAGG…
	CYP1002A1	Halorubrum sp. Ea1 2792554670	MSETTDGDGVTAPRDAPRPPDPGGIPLFGNVHELASDALGFYERRSSEHGGIVRYDVFGTESYLVTDPDAIAAILVEEHDRFEKGEMPRERLGGLLGDGLFLAEGDAWREQRTAMRSAFFRERVAAYGDAMVEHARRTAASWDDGDVVDVHAAATDYAFAVLAESLLGSDVERERDTVRAAAESVTERFDTGRIASFLPEWIPTPTNRRYRRRIRALRATIRDLVAERRAAGPPANPGAADDLLGTLVAAAELGAIDDDQLVDNAVTFLFAGHETSALGLTYTLYCLARRPEFQARVRAEVSALDADPTPADVRECPALTAAVDEALRLYPPVHSFFREPTEPVTLGGYRVPAGVVLTLSPWAVHRDERWWDDPETYRPERWLRQTDGDEATGDEAAGD…
	CYP2738A3	Uncultured Halobacteriaceae archaea SG1 69 17 2795457514	MAILSPEDGPVRTPSLHGLLELLPVMVREDPMVVAATLRDQYGRLVRVPPLHPAIEDDVYLVSDPEDVRYILQTDPKRFEGIDVSGSRDFERVMSNSMASQETDSEREAWLQRVRMTGPEFRESHAEGHVNEYARTTASTMAEFEAGSDDPSAVTVPDAARVTTDVGDGVRLAPAMRRLGLRLLGVSLFGPDIRAHETDVIDSVATLRALFKRRQLHMVTSHVTRRFPSELRVPKWLREPLGVDPHVELRSSHHRQGEAAIDTLVEVAEAMVARRQRTPNLSDDALGTWLRRADPVTGDHLSPEALEQEVMGLIIAGYATMSAGLAWAFSLLAARPGVQKRIHDEARRTDLLAGPDGPREGPEPGDEFLDALPYTERVWKETLRLYPPLPVFGRTACDD…
	CYP1002A1	Halorubrum sp. Atlit-26R 2905022433	MGETTTRADDETDPGTSRAAAEAAPRSERTDENEADPPTNRDDDADSTRPPAPGGLPLLGNVHELASDALGFYERRAAAHGGVVRYDVFGTESYLVTDPAAVRRILVDEHDRYEKGSMPRERLGGLLGDGLFLAEGDDWRDQRTAIRSAFFRERVAEYGDPMVDRARRAAASWDDGDVVDVHAAATEYAFDVLAESLLGSDVERERETVRAAAESVTERFDTRRLTSFLPAWVPTPTNRRYRRRLAALRSTIRDLVAERRAAGPPANPGAADDLLGTLVAAADMGAMDDDRLVDNAVTFLFAGHETSALGLTYALYCLADRPAFQDRVRREVAALDGDPEPAELRECPALTAAVDEALRLYPPVHSFFREPTEPVTLGGHRVPAGVVVTLSPWTVHRDE…
	CYP1002A1	Halorubrum sp. SG1 69 9 2795628376	VRDQITRSGGERTRRSDGAGPPGTAGTADGNDAEAADGDAAGTDADEIGTDVADAPPPPDPGRLPVIGNVHEIASDALGFYERRSAEHGVVRYDVFGTESYLVSDPEAIRRVLVADHDRFVKGEMPRKQLGGLLGEGLFLAEGEAWREQRTAIRSAFFREQVAAYGDAMVEHARATAASWDDGAIVDLHAESTEYAFAVLAESLLGSDIERERETVRAAAEAVTDRFDMGRPTSFLPQWLPTPANRRYRRRLDALRETIRDLVAERRAADPPTDPAAADDLLGTLVAAAELGALDDDELVDNAVTFLFAGHETSALGLTYALYSLAGRPAFQDRIRAELAPIGGDPTPADLRECPALTAAVDEALRLYPPVHSFFREPTEPVALGGYRVPSGVVLTLSP…
	CYP1564A1	Thaumarchaeota archaeon MY3 null replaces 73019 2657392065	MKVKSNINKDRNHVYPPGPREIFPYSLAFKFISNPLPILKEIFESYGDISHFKFGPKLHVYLINDPYLIENILVKHNQYFVKSPGLKLAKRVIGNGLITNEGESHSKQRRRVQQAFTKDKITIYGNIITEHCIEYTDTNWRDGTIVDIHKEMTKLTLSIISKLLFGNNAITLNEIDKISDQITLIIEYINKLRLPFLRFIERLPIPLTLEYKDALKQLDNIIYSKIDLQRQKSPVKENKKIGRSKANDTQLSEHNNFQKYQNELDILSVLIDSTDKRMTDHNEQLLSDKDEEQTKEISKMTDKQIRDEVMTIFLAGHETTANALTWTLYLLSCHPKIESKILAEIDAIPKEKEDDKNNRKIITVKDLSRLKFTEKVLMESMRLYPPSWAIGRQTIQNYN…
	CYP1564A1	Candidatus Nitrosocosmicus franklandus nfn:NFRAN 1348	MIPDSKSNGNRENYKYPPGPLEIFPYSLALNFISNPLPILKKITVKYGDISHFKFGPRLHVYLINNPYLIENILVGHNQYFIKSPGLQLARRVIGNGLITNEGESHLKQRRLVQQAFTKDKIEVYGNILAEHCIEYTNANWKDGITVNIHREMTKLTLSIISKLLFGNNALTLNEVDQISNNITLTIEFINKLRLPFLRFIEKLPIPSTLEYKRALKQLDEIIYARIDAERQNMSHNDNKKFDKYDLNGTALREHNNLKKHKSKSNILSILIDSTDIETTVEDEKLLLDRGKKKKETSKMTDNQLRDEVMTIFLAGHETTANALTWTFYLLSRHPDVEFKILEEIALIIDDKESDNNRHKEIISIEDLPRLKYTEKVLMESMRLYPPSWAIGRQAIEDY…
	CYP1564C5	Candidatus Nitrosocosmicus franklandus nfn:NFRAN 2577	MENVEKGLPPGPSKRPVRLLSQFLRDPLQTFTNISKEYGDISYFKLGRQDVYMLNNPDYIERVLIYDHKNFKKGKRLEIAKRFLGEGLVTSEGEKHDSQKKIIHPFFLPKKISSFGPIMTKYALDMCNNWQDGSVIDIHKEMSKVTLSIICKSMMDYDMQSDESEEFGRAFTISKNYSKRLQHPLGHILDSIPILPKVVESRKAAKTLDSIVYKLMSTRRQEISSQQDELSSPSSSDKPKNTRDDLLTGLLLLGNLDRENNKTNKPNNSKGGDDAGDNQVMSDQQIRDHVITMLIAGHETTANALTWTYYLLAQHPEVEQKVFDEIDSVLKNNSSSRVKTGNGAIKFGEYRLPTTKDISQFKYIEKVFRESMRLFPPVWTIGRMVEEDYQVDKYVVPKG…
	CYP1002A1	Halorubrum lacusprofundi ATCC 49239 643707619	MCNPITRSDDDRARQSGGSERTDTADADVDVADAPPPPDPGGLPVLGNVHELASDALGFYERRSAEYGGIVRYDVFGTESYLVTDPGAIGRILVEDHDRFVKGEMPREQLGGLLGDGLFLAEGEAWREQRTAIRSAFFRERVAAYGDSMVEHAREAVDSWGDGAVVDVHAASTEYAFAVLAESLLGSDIEGERETVRAAAEAITDRFDMSRPTSFLPEWLPTPANRRYRRRLGALRATIRDLVTERRAAGPPADPSAADDLLGTLVAAAKLGALDDEELVDNAVTFLFAGHETSALGLTYALYCLARRPAFQDRIRSEIAPLHGDPTPADLRECPALTAAVDEALRLYPPVHSFFREPTEPIALGEYRIPSGVVLTLAPWSVHRDGRWWNAPETYRPER…
	CYP1002A1	Halorubrum lacusprofundi R1S1 draft 2671609883	MCNPITRSDDDRARQSGGSERTDTADADVDVADAPPPPDPGGLPVLGNVHELASDALGFYERRSAEYGGIVRYDVFGTESYLVTDPGAIGRILVEDHDRFVKGEMPREQLGGLLGDGLFLAEGEAWREQRTAIRSAFFRERVAAYADSMVEHAREAVDSWGDGAVVDVHAASTEYAFAVLAESLLGSDIEGERETVRAAAEAITDRFDMSRPTSFLPEWLPTPANRRYRRRLGALRATIRDLVTERRAAGPPADPSAADDLLGTLVAAAKLGALDDEELVDNAVTFLFAGHETSALGLTYALYCLARRPAFQDRIRSEIAPLHGDPTPADLRECPALTAAVDEALRLYPPVHSFFREPTEPIALGEYRIPSGVVLTLAPWSVHRDGRWWNAPETYRPER…
	CYP1002A1	Halorubrum trapanicum DSM 12287 2913355933	MGQTTTRSDDDSNPSTERTADGADPSTKRTADDADPPRPPAPGGLPLLGNVYELASDALGFYERRAATHGGVVRYDVFGTESYLVTDPEAIRRILVDDHDRYEKGAMPRDQLGGLLGDGLFLAEGDDWREQRTAIRSAFFREQVAEYGDPMVDHARRAAASWDDGDVVDVHAAATDYAFDVLAESLLGSDVERERETVRAAAESVTERFDTRRLTSFLPAWVPTPTNRRYRRRLAALRSTIRDLVAERRAAGAPANPGEADDLLGTLVAAADLGAMDDDRLVDNAVTFLFAGHETSALGLTYTLYCLADRPAFQRRVRREVAALDGDPAPADLRECPALTAAVDEALRLYPPVHSFFREPTEPVTLGGHRVPAGVVLTLSPWAVHRDDRWWDDPTTYRP…
	CYP1002A1	Halorubrum lacusprofundi ATCC 49239 (Euryarchaeota; Halobacteria)	MCNPITRSDDDRARQSGGSERTDTADADVDVADAPPPPDPGGLPVLGNVHELASDALGFYERRSAEYGGIVRYDVFGTESYLVTDPGAIGRILVEDHDRFVKGEMPREQLGGLLGDGLFLAEGEAWREQRTAIRSAFFRERVAAYGDSMVEHAREAVDSWGDGAVVDVHAASTEYAFAVLAESLLGSDIEGERETVRAAAEAITDRFDMSRPTSFLPEWLPTPANRRYRRRLGALRATIRDLVTERRAAGPPADPSAADDLLGTLVAAAKLGALDDEELVDNAVTFLFAGHETSALGLTYALYCLARRPAFQDRIRSEIAPLHGDPTPADLRECPALTAAVDEALRLYPPVHSFFREPTEPIALGEYRIPSGVVLTLAPWSVHRDGRWWNAPETYRPER…
	CYP1002A1	Halorubrum lacusprofundi hla:Hlac 554	MCNPITRSDDDRARQSGGSERTDTADADVDVADAPPPPDPGGLPVLGNVHELASDALGFYERRSAEYGGIVRYDVFGTESYLVTDPGAIGRILVEDHDRFVKGEMPREQLGGLLGDGLFLAEGEAWREQRTAIRSAFFRERVAAYGDSMVEHAREAVDSWGDGAVVDVHAASTEYAFAVLAESLLGSDIEGERETVRAAAEAITDRFDMSRPTSFLPEWLPTPANRRYRRRLGALRATIRDLVTERRAAGPPADPSAADDLLGTLVAAAKLGALDDEELVDNAVTFLFAGHETSALGLTYALYCLARRPAFQDRIRSEIAPLHGDPTPADLRECPALTAAVDEALRLYPPVHSFFREPTEPIALGEYRIPSGVVLTLAPWSVHRDGRWWNAPETYRPER…
	CYP1564C3	Candidatus Nitrosocosmicus sp. G61 2718535162	MVKVEIIYPPGPTSKVPGKILRQFLRDPLKTFTDIASKYGDISHFRLGNKNSYLINNPDYIEKILIYDHRIFKKGQRLQTAKRMLGEGLVTSEGKMHDNQKKFIHPFFIPKKINSFGPIMSEYAIEMCDQWKNGSVIDIHKEMTTVTFSIICKAMMDYDMRTSEDAQKFVNSFTFLKKYSNRLQHPLGRILDNISILPKVAENRKAEKTMNDIVYQLISQKRNDTSNNSTVNSKSTSNSENKVDLLSGLLEIQEQQQRIGKTKANDDGGFNDETSNMADKQIRDHLITMLIAGHETTANVLTWTFYLLAQHPEIEQRVFEEIDSMLRIQTQQKTTSENRTRKSNRSYRNVTSSDVPKLKYVEKVFREAMRLYPPVWTIGRIVEEEYKIGDYTIPKESAL…
	CYP1564C3	Candidatus Nitrosofontus exaquare 2606016079	MVKVEIIYPPGPTSKVPGKILRQFLRDPLKTFTDIASKYGDISHFRLGNKNSYLINNPDYIEKILIYDHRIFKKGQRLQTAKRMLGEGLVTSEGKMHDNQKKFIHPFFIPKKINSFGPIMSEYAIEMCDQWKNGSVIDIHKEMTTVTFSIICKAMMDYDMRTSEDAQKFVNSFTFLKKYSNRLQHPLGRILDNISILPKVAENRKAEKTMNDIVYQLISQKRNDTSNNSTVNSKSTSNSENKVDLLSGLLEIQEQQQRIGKTKANDDGGFNDETSNMADKQIRDHLITMLIAGHETTANVLTWTFYLLAQHPEIEQRVFEEIDSMLRIQTQQKTTSENRTRKSNRSYRNVTSSDVPKLKYVEKVFREAMRLYPPVWTIGRIVEEEYKIGDYTIPKESAL…
	CYP1002A1	Halorubrum cibi DSM 19504 2728100966	MSDSVRRHDGGSDRPATGAASRDDEGSETPVRPPEPDGLPVLGNVHSIAADGLDFYERRAAERGGVARYDVFGTESYLLTDPDAIRRVLVEDHATYVKGEMPREQLGNLLGDGLFLAEGERWHEQRTAMRSAFFRERVDEYGDAMVEHARRTVDGWDDGDAVDLHETATGYAFSVLAESLLGDDIERERETVRAAAESITERFDMRRLASFLPEWVPTPTNRRYRRRLDALRGAIADLVAERRAAGPPADPGSADDLLGTLVAAAELGALNDDELVDNAVTFLFAGHETSALGLTYTLHALATHPDIQERVRREVAAFDDDPSPAEVRGCPALTAAVDEALRLYPPVHTFFREPTEPVTLGGYRIPAGVVVSLSPWVVHRDDRWWDDPETYRPERWLHE…
	CYP1564C2	Candidatus Nitrosofontus exaquare 2606015919	VAKANTEFPPGPSSKFSPKLLRQLTTDPIRTLSEFNQKYGEIVHFKIGRGHIYLINNPNHIEKILIYNHKNFKKGKRLQTAKRLLGEGLVTSEGSKHDNQRKIIHPLFLPKRITSYGQIVVDKASVMSERWGDGATVDIHKEMMNVTLKIICKSIMNYEIDSEEAAKFSSALEFSKKYFKRLQHPIGHILDHFEILPEVSKSRESIKILDSIVYRLISERKKSKSVIDRVESNLLTGQEDDLLSRLLQAQSSTENNSEDDLEYQKKSQRVGSLVTPNSMTDQQIRDNIITMLIAGHETTSNAITWTYYLVSQFPEIEQKMFEEIDMILLKSEDSGKKVYRNPTVNDLPKFKYIERIFREAMRIYPPVWSIGRLVDEEYVIDKYVIPKGSSIIMSQYVMQ…
	CYP1564C2	Candidatus Nitrosocosmicus sp. G61 2718538236	VAKANTEFPPGPSSKFSPKLLRQLTTDPIRTLSEFNQKYGEIVHFKIGRGHIYLINNPNHIEKILIYNHKNFKKGKRLQTAKRLLGEGLVTSEGSKHDNQRKIIHPLFLPKRITSYGQIVVDKASVMSERWGDGATVDIHKEMMNVTLKIICKSIMNYEIDSEEAAKFSSALEFSKKYFKRLQHPIGHILDHFEILPEVSKSRESIKILDSIVYRLISERKKSKSVIDRVESNLLTGQEDDLLSRLLQAQSSTENNSEDDLEYQKKSQRVGSLVTPNSMTDQQIRDNIITMLIAGHETTSNAITWTYYLVSQFPEIEQKMFEEIDMILLKSEDSGKKVYRNPTVNDLPKFKYIERIFREAMRIYPPVWSIGRLVDEEYVIDKYVIPKGSSIIMSQYVMQ…
	CYP1015A5	Natronorubrum bangense JCM 10635 2556086610	MNERRTTADDREPTTDAEGKTGPTRAAVGTPPPGPRGLPVINSTLGFARDPLEFLSSIREYGDVAHYEAFGREFVVVSDPGLVETVLVARDDEFWRGEFEHEFSEVLDVEGLFFAEGERWRNQRLLLQNAFTPARIQSYADDMVDETVRLVEDWSDGEVVDVREAMSTLTLRALTRSLFDLEYKEPRFSEPNRGSHPRSFGGDRADCVQRWVQAMGAYSDSEFFGIRAVLPTWLPSRAEREYRRATADVEALVEEMVAERRRSDAAGGDLLSLLATGEYPNGSRPTAEEITGQLQLFLLAGHETTATVLTYACWLLAAADVEDVRSRLEQEVTTVCGDRDPTFADLPDLAITEAVGREAMRLYPPLPFLQREPHEATTLAGYRIGPATTVQLNMYGIHR…
	CYP1002A1	Halorubrum aquaticum CGMCC 1.6377 2617841802	MSDSVRRHDGGSDRPATGAAGRDGEGSETPVRPPDPDGLPVLGNVHAIAADGLDFYERRAAERGGVARYDVFGTESYLLTDPDAIRRVLVEDHATYVKGEMPREQLGNLLGDGLFLAEGKRWREQRTAVRSAFFRERVDEYGDAMAEHARRTVDGWDDGDAVDLHEAATEYAFSVLAEGLLGDDIEGERETVRAAAESITERFDMRRLASFLPEWVPTPTNRRYRRRLDALRETLRDLVDDRRAAGPPADPGSADDLLGTLVAAAELGAIDDDELVDNAVTFLFAGHETSALGLTYTLHALATHPDIQERVRREVAAFDDDPTAAEVRDCPALTAAINEALRLYPPVHTFFREPTEPVTLGGYRIPAGVVVSLSPWVVHRDGRWWDDPETYRPERWLHE…
	CYP1002A1	Halorubrum californiensis DSM 19288 2556168976	MGETTTRSDDADRATSRADDGSDPPSPPPAPGGLPLLGNVHELASDALAFYERRAATHGGVVRYDVFGTESYLVTDPAAIRRILVDDHDRYEKGSMPRDRLGGLLGDGLFLAEGDDWREQRTAIRSAFFRERVAEYGDPMVDHARRAAASWDDGDVVDVHAAATQYAFDVLAESLLGGDVERERETVRAAADSVTERFDTGRVTSFLPEWVPTPANRRYRRRLTALRSTIRDLVAERRAAGPPANPGAADDLLGTLVAAADMGAMDDDRLVDNAVTFLFAGHETSALGLTYTLYCLADRPAFQRRVRREVAALGGDPEPADLRECPALTAAVDEALRLYPPVHSFFREPTEPVTLGGHRVPGGVVLTLSPWTVHRDERWWEDPETYRPERWLREADAGE…
	CYP1002A1	Halorubrum xinjiangense CGMCC 1.3527 2617449095	MGETTIRADDEADPGTERTGDADPTRPPAPGGLPLLGNVHELASDALGFYERRAATHGGVVRYDVFGTESYLVTDPAAIRRILVDDHDRYEKGSMPRDQLGGLLGDGLFLAEGDDWREQRTAIRSAFFRERVAEYGGPMVDHARRAAASWDDGDVVDVHAAATEYAFDVLAESLLGSDVERERETVRAAAESVTERFDTRRLTSFLPVWVPTPANRRYRRRLAALRSTIRDLVAERRAAGPPANPGAADDLLGTLVAAADIGAMDDDRLVDNAVTFLFAGHETSALGLAYTLYCLADRPAFQDRVRREVAALDGDPEPADLRECPALTAAVDEALRLYPPVHSFFREPTEPVTLGGHRVPAGVVVTLSPWAVHRDERWWDDPETYRPERWLRDGPAGPA…
	CYP1002C10	Uncultured Haloferacaceae archaea SG1 65 10 2795415559	MVGTPEETETAGTAETTVTATATTETRASEPGVADGVKTSEGRRPPRLDGWPLVGDTVSFVRDPFSFYDRLAEYGDVVSYSVAGQPFCTVLHPEYVRRVLVTDAERYGVWRAEEFGADFASEGVLMTEGDQWRRQRKALQPAFTLDRIRSYAEPMVDFAAETVEEWEDGDRVSLNRDFSALTLRILAKSLFDIDIDIDVAGEGRVVTEAARALNDRADARNLSAYLPIWVPTPANRRYGKRMSRFETLVDGLIDARRAADPEREDLLSLLLDVTNTGNTGDEGGARSGMTDREIRDQLITFLFAGHETTSLALTYAFHCLARYPGKRDRLREELDAELDSDPSVADLPRLTYTEKAVNETLRLYPPAYVIFRQANEDVELGGYEIPAGTRLTLPQFAIQ…
	CYP1014G17	Uncultured Halobacteriaceae archaea SG1 70 22 2795446556	MSSDAGPGGGRGAADDRERRARRPDRSPPQSDVAPGHDRSAAERPLPPYPDSLGPRVFHAAQWMRDPVDLLDRGGTDHDVFRAHLLGVGDWYQLCHPDHSKRVLLTEREKFRKSDDFGIAFGDGLLTVEGEAWTRQRQTLQPLFVRESVRGAAGTMVEQVKRRVDRWTDGQRLALQSELTDLTLDVLFAAILGRELALDGDEKVRRAAEALHDWFVPTSYPLPQWIPTPARRRFREGKRTLQQEADRLLEEAARNPPDDPTEADDLMRLLAALRETDAVDAGMPSDEHLRDQMVTIIFAGHDTTTTSLTFALWALAEHPEVRERFHAEVDALDGPPTAEDVEAGRLEFTDRVVTETLRLFPPVYGLPRVTNQDVTVDGYRVPEGERINVVLYRIQRDPR…
	CYP1564C1	Thaumarchaeota archaeon MY3 null replaces 73019 2657393063 41% to CYP197E2 Fischerella sp. NIES-3754 with one indel removed	MSKTILEFPPGPKFSLRLLSQLSKDPIKTLSNFAQSYGEITHFKIGNGHVYLINNPDYIEKILIYNHKNFRKGKRLQTAKRLLGEGLVTSEGEKHDGQRKIIHPLFLPKRIASYGQIVVDKTSLMCKEWEDGRIMDIHKEMMNVTLRIICKSIMNYEIDSEEASKFSSALEVSKKYFKRLQHPIGHILDHFEILPEVHKSRESIKTLDSIVYQLIEDRKRTTSMDRDEGSGIEVEKEDDLLSRLIQAQLLSIMKSNVKQNNEFDQHQTNAISDLNPMTDQQIRDNVITMLIAGHETTSNAVTWTYYLISQHPEVEQKMFEEIDSVLLKNMDGKKKIYRNPTIKDLPKFRYIEKIFRESMRIYPPVWSIGRLAEEDYLIDKYTIPKGSSILMSQYVMHHD…
	CYP1014G19	Uncultured Halobacteria archaea SG1 65 131 2795570115	MASDTDREASSSPERAADTDTGTGTDSDTSTESSADGATDATDELPLPPYPPNLGPPSLHVFRQMRDVLAFSERAHRTNDVFRTKLIGQGDAVHLAHPEHAKRVFLTDREAFRKSGDFSIAFGDGLLTVEGEEWSQQRAALRPLFTRESVMGYADGITEQVRRRTERWTDGDRFDLQREFTRMTLDVLFATVLGRELALDGDERLRNAAENLHEWFVPTSNLLPPWIPTPSRRRFAAAKSTLREEADRLLDERRADPPTDPAEATDLLSLLVGLRETGSTSSAMLTDERLRDQVVTILFAGHDTTTTSLTFAFWALANHPDLKARFHEEVDELDGQPTAADVADLDVTDRLVTETLRLFPPVYALPRKTTREVVVDGYRVPRDSRVILEIRRIQRDSRF…
	CYP1002A1	Halorubrum amylolyticum ZC67 2881049518	MGDTTRPPEGDTTRPPEGDTTRPPDPGGLPVLGNVHELASDALGFYERRSAEHGGVVRYDVFGTESYLVTDPEAIGQILVADHDRFVKGEMPREQLGGLLGDGLFLAEGEAWREQRTAIRSAFFRERVAAHGDAMVERARETAASWEDGGVVDLHAAATEYAFAVLAESLLGSDIERERETVRAAAEAITDRFDMRRPTSFLPEWLPTPTNRRYRRRLDALRETIRDLVAERRAAGPPADPGAADDLLGTLVAAAELGALDDELVDNAVTFLFAGHETSALGLTYALYCLADAPEFQARVHAEVASLGADPTPADLRECPTLTAAVDEALRLYPPVHSFFREPTEPVSLGGYRVPAGVVLTLSPWAVHRDGRWWDDPETYRPERWLRETEDGGVVHGDD…
	CYP1014G16	Uncultured Halobacteriaceae archaea SG1 71 22 2795428070	MSSETGPTGGSIDTVGSERVEEEGAEGDEAADGTATEDIADLPLAPYPPNLGHPKLHAFRQMRDPLDFTDRAAAVRDVYRVWLPGLGDITNLAHPDQMKRVLLTERGDFRKSEDFGIAFGDGLLTVEGEEWAQQRKTLQPLFVRESVMGYADTMVDQVQRRVERWEGGQQLDLQGEMTDLTLDVLFDAILGRELRLDGDERIRRSAEALHDWFLPTSYPLPRWLPTPARRRFKNGKRTLQAEADRLLAEAAEDPPSDPTAADDLISLLVGLREAGVADSGMLTDDRLRDQMVSIIFAGHDTTTTSLTFALWALAEHPEVRDRFHEEIDALDGPPTAEDVEAGRLEFTDRVVTETLRLFPPVYALPRVADRDVAFDGYRIPEGERVGILIRRIQRDPRFF…
	CYP2738A4	Uncultured Halobacteriaceae archaea SG1 69 119 2795460377	VPPLHPALDSGVYLLSNPEDVQSVLQSDPSDFRALDVPGSRDFSRVVKNSIVSLHSESEEGSWIKRLRLVGPEFRAEEAESQVPGLAETTLATIGEFADGLPGQVSSGDPSTVPEAARVWAPDADGVRLLPAMRRLTLRLLGVSLFGRDIRAHEVDLIDAVATLRALFKRRQLHLVTSYATRQLPDRVPLPSWVHRPLGVDPHIRLSGHHETRTTEAVEALMSAADDVVARRERTPLVFDDAIGEWLRRTDPETGERIDPDALRQEVMGLFIAGHATMSAGLTWAFYLLAGRPEVQARLHEEARATALLAGRETLERESLPDGPEAACHPVSGDSFLDDVPYARRVWRETLRLYPSLPVFGRTAKNDTEFGGVTVEAGSHVLLSPYVVHRDPDLWDEPE…
	CYP1002A1	Halorubrum sp. SAH-A6 2684883811	MSDTSSRSDDGENSPGAACPPDPDGLPVLGNVHALAADALEFYERRAAERGGVARYDVFDTESYLLTDPDAIRRVLVDEHACYVKGEMPREQLGNLLGDGLFLAEGTRWREQRTAMRSAFFRERVDEYGDAMVEHAQGAAADWDDGDVVDVHEAATEYAFAVLAESLLGDDIERERETVRAAAASITERFDMRRLTSFLPEWIPTPANRRYRRRLDALRGAIEDLVAERRAAGPPADPGSADDLLGTLVAAAELGALDDDELVDNAVTFLFAGHETSALGLSYTLHALATRPDVQDRVREEVAAFDDDPTPAEVRDCPALTAAVDEALRLYPPVHTFFREPTEPVTLGGYRIPAGVVVSLSPWVVHRDDRWWDEPETYRPERWLHESSSGEVSVGDDTS…
	CYP174B16	Halorubrum lipolyticum DSM 21995 2536641659	MSVTPPGPIGDPVFGNGRQYADDPFSFMRACADSYGDVIRFDLGPRETYLLTNPADVERVLVADAERYRKPQFGDDAMDTLLGNGLLMSEGETWQRQRKLANPSFHNRRIGALAGTMVDHTESQLADWADGEVVDIQLEVARLTVKIIVSAMFGADITDEEVKTVQEKLEPLGARFEPDPRRFLIPNWVPTRENREFDAAVDTLESVIDGIVERRRGTERDPSVDPAGPEGVAVRGPAGDGPDGDGRGDLPMDLLSVLLRARDRGEQTDENLRDELVTMLLAGHDTTALALTYTFYLLSNHPEARERVAEEAMAATGGGRAADDATAADGPLTAADGPLTAADVREMKFTERVLNESMRLYPPVYTLFREPKLDVKIGGYRIPEGSALMLSQWVVHRSP…
	CYP1015A10	Haloterrigena salina JCM 13891 2556203404	MSETRSGRRDGATDGTERPATGGLPRVEGLPLLGSTLSIGRDPLGFVESAREHGDVVGYDAFGTDFALVFDPDAVETVLVSRADEFAKGEFETGFGELIAPDGVAFTEGEQWRRQRQLLQSSFTPARIQSYATGMVVEAGALADRWDDGETVNLRRALSHYTLRVLTRTLFDLEFGDDRAATVRQATEAISAYASPEQHAVQSVLPAWLPTPTEREYEAAMADLESLVTDLIARRRGTDAAGEDLLSLLARAEYPDGARLSPAEVRDQLVTFLFAGHETTATALTFACWLLAGDSTVREELERELAAVCDGVDPTVADLEELTYTEAIAREAMRLYPPVVGVYREPQAATTLAGRRIPAGTTLQLSTYGIQRDDRWWDDPAAFRPERWLANEDRTGYMD…
	CYP174B1	Halorubrum amylolyticum ZC67 2881049904	MSATPPGPHGDPLVGSGRRFADDPFSFMRACADSYGDVTRFDLGPRETYLLANPADVERVLVADAERYRKPNFGDGAMGRLLGDGLLMSEGETWQRQRRLANPSFHSRRIGALAGTMVDHTEAQLADWADGEVVDVQLEVARLTVRIIVSAMFGADITDEEVRTVQEKLEPLGARFEPDPRRFLIPDWAPTRENREFAAAVDTLESVIDGIVERRQGTERDPAVDPAGPEGVAVRGPAGDGPAGDGDGDLPMDLLSVLLRARDRGEQTDENLRDELVTLLLAGHDTTALALTYTFYLLSNHPEARERVAREAAAATGGGRAVDDATAADDATAADGAPTAADAREMKYTERVLNESMRLYPPVYTLFREPKVDVKLGGYRIPAGATLMCPQWVVHRSPR…
	CYP1002G4	Halobaculum roseum hre:K6T36 1225	MNGSTAPEGAASDEQSHGHARRGHDPDAAIADRRTEGPAAAGSDPERAPLPPGPDGVPVLGTLPRFVRDPFAFYDRLFAYGDVVSYDFGLWNNVTLFHPDDVQRVLVDDADRFRKSHVQRRSGVDFLENGLLLTEGEEWREQRTQLQPLFYRERIETFAGAMVEEARELVDSWDDGEVVDLVDAYSTLAMRVLGRTLFGVDVHDGDGYEVIRRAATSVQERADAGSVTAFLPDWVPTPANRRFARDTDAFREYVDGLVRERRGSDPADADDLLTLLVGLGEGDALSDEAVRDQLMTFLFAGHETTSLALSYATHALARRPDIVDDLRAEAAAAGDLDAAAVRSLDLTDRVVSETLRMYPPAYVLFREPTEDVVVGGYRIPAGTNISLPIWRLHTDPRWW…
	CYP1002G4	Halobaculum magnesiiphilum hmp:K6T50 1425	MNGSTASEGAAADEQSHGHARRSHDPDAAIADRRTEGPAAAGSDPERAPLPPGPDGVPVLGTLPRFVRDPFAFYDRLFAYGDVVSYDFGLWNNVTLFHPDDVQRVLVDDADRFRKSHVQRRSGVDFLENGLLLTEGEEWREQRTQLQPLFYREKIETFAGAMVEEARELVDSWDDGEVVDLVDAYSTLAMRVLGRTLFGVDVHDGDGYEVIRRAATSVQERADAGSVTAFLPDWVPTPANRRFARDTDAFREYVDRLVRERRGSDPADADDLLTLLVGLGEGDALSDEAVRDQLMTFLFAGHETTSLALSYATHALARRPDIADDLRAEAAAAGDLDAAAIRSLDLTDRVVSESLRTYPPAYVLFREPTEDVVVGGYRIPAGTNISLPIWRLHTDPRWW…
	CYP1014G15	Uncultured Halobacteriaceae archaea SG1 70 22 2795447242	MSSDTGPTGGSIDTVGSGETYDEGADGATGDPDEDVSDLPLAPYPPNLGHPKLHALRQVQDPIAFSNRASAVRDVYRIWLPGLGDLTQVTHPDHMKRILLTEREKFGKSDDFGIAFGDGLLTVEGEEWAQQRKTLQPLFVRESVMGYADTMVEQVQRRVDRWTESQHLDLQSEMTDLTLDVLFAAILGRELAVDGDEKIRRSAEALHDWFLPTSYPLPRWIPTPARRRFREGKRTLQQEADRLLEEASRNPPSDPTEADDLINLLVGLRAAGVTDSGMLTDERLRDQMVSIIFAGHDTTTTSLTFALWALAEHPDIRERFHAEVDALDGPPTAEDVEEGRLEFTDKVVTETLRLFPPVYALPRIADQDVQFNGYRVPEGERVGIIIRRIQRDPRFFDDP…
	CYP1002A5	Natronorubrum texcoconense DSM 25211 2638975717	MSEETRASERTSTGSDAASTDEDRGDPTDIGGDRTDRPKPLPVIGNLHQITGDPLGFFDAARGHDLLPYRMFTDQCYVVVHPEGVQTVLVDGDDAYHKGEMMQRQIGSLLGDGIFLAEGDDWQRQRSTMQPAFYRERITGYADAMTENAATMADGWTDGEIVDVADAASELTLAVLADTLLGIDPGSERDVVARAADAIAARYDSRRVGAFLPEWIPSPTNRRYRRSLVDLRRTIDRIIDDRRTAIEDERYSGTDLLSMLIAATADGSMDDETLRDNVVTFLFAGHETTALGLTYALHSLATEPDEQATVRDAIAEFGDPATDPDGAAAPDALPAVDRVVDETLRLYPPVHVFFREPARSVDLLDTRVPAGTVLALSPWTCHRDPRWWDDPESFRPDRW…
	CYP1002Q2	Uncultured Halobacteriaceae archaea SG1 70 22 2795445264	MADRPAPGRYRPRARPDSPADAPPAPEPDGFPLLGNTHQYLRDPLTFHERHARDLGDVVRVRLAGGSFHYVTHPKDIQRVLVSDQVRFRKASQVADAGGGFLTDGMFLATGNQWRRARTIAQPAFYRERVERYGRHAVDATRDATADWTDGDRVDLGDVTKRLTLDVLVRALFDRDLDDEFGRTVAAAARTVNDFLDATALRTVLPLPDWVPTPAGRRFAAARADFDEAVDDLLDARGETPDAASFDDIDDPDLLDLLLVANRAADEADRLSRAELRDNLVTFLFAGHETTALALSYAGHLLAGSPAAADRLAREVDALDGDPTVADLPALPYTEAVVKESMRRYPPLYTLFREPTEPVVLGGHRIPTGATLVLPQRIVHTDPRWWDRPDEFLPERWLD…
	CYP1003B5	Halosimplex carlsbadense 2/9/01 2533731117	MATHDAADEGEEASARALRESTPGDAPPGPDGVPVIGNTLQFVRDPVAFYARCAAYEDDVVTYRVATSDGVMLKHPTDIEQVLVTDDADYRRASIIRNALGQIADGGLFLMEGEAWGAHRTALQPSFYRDRIETYADMMARFADERAAEWADRDPNAGPIAVSEEMRTLTLEILAKTLLDVDIRGRESAIRDAAAVISDRFDAGSLSALLPLWVPTPANRRCRRAVSRFDDAIADIVAERRATDEAFDDLLSILLAVDPDDGTGESREGGGLSEQQIRDHLFTFLFAGHETTALTLSYAVMLLANDAERQARLHAELDEVLGDGTEGSAADAERPGATDLFELDYLDRVVDEALRLYPPAYTVFREPTRDVELGGYRIPEGSTVSMPQWVVQRDERWYD…
	CYP1003B5	Halosimplex rubrum hrr:HZS55 11115	MATHDAADGSEGASAEARRESTPGDRPPGPDGVPVIGNTLQFVRDPVAFYARCAAYDDDVVTYRVATSDGVMLTHPADIEQVLVTDDADYRRASIIRNALGQIADGGLFLLEGEAWSAHRTALQPSFYRDRVGTYADMMARFADERAAEWADRDADAGPLAVSEEMRTLTLEILAKTLLDVDIRGRESAIRDAAAVISDRFDAGSLSALLPLWVPTPANRRCRRAVAQFDDAIADIVAERRASDEAFDDLLSILLSIEPDDGTGESGEGGGLSERQIRDHLFTFLFAGHETTALTLSYAVMLLANDPERQARLHDELDSVLGDGSEGSAADAERPGATDLFELDYLDRVVDEALRLYPPAYTVFREPTRDVELGGYRIPAGSTVSMPQWVVHRDDRWYD…
	CYP1003B5	Halosimplex litoreum hlt:I7X12 2155	MAIHDAADGAEEAGAEALRESTPGDRPPGPDGVPVIGNTLQFVRDPVAFYARCAAYEDDVVTYRVATSDGVMLTHPADIEQVLVTDDADYHRASIIRNALGQIADGGLFLLEGEAWGAHRTALQPSFYRDRVETYADMMARFADERAAEWADRDAEAGPVAVSEEMRTLTLEILAKTLLDVDIRGRESAIRDAAAVISDRFDAGSLSALLPLWVPTPANRRCRRAVSRFDDAIADIVAERRASDEAFDDLLSILLAVDPDDGTGESDDGGGLSERQIRDHLFTFLFAGHETTALTLSYAVMLLANDPERQARLHEELDSVLGDGSEGSAADAERPGAADLFELDYLDRVVDEALRLYPPAYTVFREPTRDVELGGYQIPAGSTVSLPQWVVQRDERWYD…
	CYP1015A18	Halorussus amylolyticus YC93 2881925792	MTLLDRADGESARPSEQTDDGTVADFPPGPSGLPVVGSTIAVGRDGVGFSDSIASHGDLVSYSAFGRDIVAVFDPQVVETVLVSNNDAFEKGEFEMAFGDLIAPEGVAFTEGERWRRQRTALQSAFTPERIESYADEMVTGTAAMADNWADGEVVELSDAFATLTLRILTRALFDLDFDAERGVVVREATRALGTVMDRFGLLSFLPNWVPTRTERRYERAMADLGDLVDALIAERRDDVAPNATDAAPDDEPRAGADRDDLLSLLVAATDADETGMDPEAVRDQLVTFLFAGHETTSTALTYTCWLLVGHPDVRERLNAELDAVLGSRDPTFRDVSSLDYTEQVIREALRLYPPVYSLYRQPREDTVLDGYRIPADTTLQLATYNVQRDQRWWDDPEA…
	CYP1015A	Halorussus sp. XZYJ18	MTELDRAQREHRTSEGSPDGHRLPPGPAELPVLGSTVAASRDALGFAESLTTHGDLASYSAFGEEFVAVFDPEVVETVLVSRNDAFEKGDFEMAFGDLVAPRGLAFAEGERWRRQRTALQSAFTPERIRSYADEMVAGTAAMADDWADGEVVELGDAFASLTLRVLTRALFDLDFDAERGAVVREATRAIGAIMDRFGLLSFLPEWVPTRTERRYERAMADLDALVESLIAERRGDTADRDDLLSLLVAAADADETGMEPEAVRDQLVTFLFAGHETTSTALTYACWLLAGNPEARERLDAELDAVLGGRDPAFGDLPELDYTERVVREALRLYPPVYSLYRQPRTETVLGGYRIPADTTL
	CYP174C5	Uncultured Halobacteriaceae archaea SG1 67 9 2795391211	VVAVTTANHPPGPRGLPLVGNTHQWMRDPCAFRERCAERYGPVVNYDVIGTDTYMLTDPEDVERVLVHESERFPKHEDSTQQLRRTLGDGLLTSDGSLWERQREAIQPAFYMDHIQRYVDVMVERSAVMVDDWADGDRIDVEQAMTELTLEILVDAMFADDGGPAAADGVGERPPDADGASATRPTSIDLEARGIYDAVDDLREPLQPRNQPITFLLPEGAPVPFLRRAVRAREHIEDQIYDILEERRSLPADRQAEQDDLLSMLLSSDAEMDDEQIRDEMMTFLFAGHETTALTLTYLWDLLSRSPEAERRLHAELDASLDGRPGFQDLFDLDYTEAVVREAMRLYPVAHEIRRQPVEDVEIAGYTVPEGSLIVLPTWVLHRDDRFWEAPEEFRPERW…
	CYP1003B5	Halosimplex pelagicum hpel:HZS54 9555	MATHDGADGTGGTDAEALRESTAGDRPPGPDGVPVIGNTLQFLRDPLTFYARCAAYEDDVVTYRVATSDGVMLKHPADIEQVLVTDDADYRRASIIRNALGQIADGGLFLMEGEAWSAHRTALQPSFYRDRVETYADMMARFADERAAEWAERDSEAGPLPVSEEMRTLTLEILAKTLLDVDIRGRESAIRDAAAVISDRFDAGSVSALVPLWVPTPANRRCRRAVAQFDDAIADIVAERRASDEEFDDLLSILLSIDPDDGTGESGDGGLSERQIRDHLFTFLFAGHETTALTLSYAVMLLANDQQRQARLHEELDSVLGDGGDGSAADAERPGATDLFELDYLDRVVDEALRLYPPAYTVFREPTRDVDLGGYRIPEGSTISMPQWVVHRDDRWYDD…
	CYP1015A4	Natronococcus amylolyticus DSM 10524 2556097997	MSEPRTTANDRKQSAADADGNTGPTRAPIGTPPPGPRGLPLVDSTLAFARKPLEFLSSMREYGDVARYEAFGREFVVVSDPGLVEEVVVARDDEFWRGEFEHEFGDLLDVEGLFFAEGERWRRQRLLLQNAFTPARIRSYADDMVVEAVRLVENWSDGEVVDIREAMSTLTLRALTRSLFDLELGDGRADRVRRWVHAMGAYSDSEFFGARAVLPTWIPSRAEREYRRATADVEALVEELVAERRGSEADGDDLLSLLATGEYPDGSRPTVEEITDQLQLFLLAGHETTATALTYACWLLAGTEDVWSRLEREVDAVCGDRDPTFADLSDLAVTEAVGREAMRLYPSLPFLQREPHEETVLAGYRIGPGTTVQLNMYGIHRDERWWADPDAFWPGRWVA…
	CYP1002G2	Uncultured Haloferacaceae archaea SG1 69 12 2795413155	MSETAPNAGGDSEPRPPADDPSERTDPASAPAPPRPDGLPLLGNTVEFLRDPLAFYGTLDREGDVVGYEVAGSEFVTLLHPDYVKRVLENDVREFRKPDLLRRAGGSFVADGLFLMDGAEWRRHRTAMQPTFYRERIEAYGESMAAIAARRADSWTDGEVLPLTDELSAFTLDVLVKTLFDVEMDERAEVIRTATRAIQARTDASSLSAWLPEWLPTPANRRYRRASEAFDDLVSDLVAERRAAMDAGEPPGHDLLSLLLTVSVGDGAGDDGTGSAMSDSQLRDHLVTFLFAGHETSSLALSYALLLLAQHPGKADRLRREVDEVVGDGAPGAADARELEYVRRVLTETLRRYPPANVLFREPVEPITVGGYRIDPGTTITLPSFRIHNDSRWYDDPET…
	CYP1002S1	Uncultured Halobacteria archaea SG1 70 13 2795539315	MGKTEASDRASTGDGDADEPTTDATDGTQEAADATDAPEAGGPGPTGRREPPTVDGLPVLANTVEFMRDPLGFYERAGEYGDVVETGAFGSTVYHVRHPEAIRRILVEDQQRFRKPAILRDVTDQVAPDSMVAIEGEQWRRIRELAQPAFTARQVQSYADAVVDEAAALADGWTDGDRVDVPAAMKDLTLEVLGRAMFGRDFADVAPEVATATEAINDRFDIRSVSRLLPPWVPTPTNRRFNRAMDAFDDVIDDLVAERRAREEPGEDLLGLLVGAGEGDGLSDAELRDQLFTVLFAGHETSSLALTYAWLLLARNPEARTRLHEEVDALDADPDAATLPELEYTERVVKEALRLYPPAHLILRQTTEAVTLQGYHVPADSQLSMPTYFVHRDERWWEA…
	CYP1014G21	Uncultured Halobacteriaceae archaea SG1 69 17 2795458814	MSSDTGQQVDPEGAADAGGSAAGDAGPERDVEDLPLPPHPSTVSGPPQLYFLRIALNPIEFGQRMADADDVLRLWLPGPGEIVNLSHPDHAKKILVNERETFRKTEDFRIAFGEGLLTVEGEEWEQQRDLLQPLFRRRSVMGYADGMVEQIRRRSSRWDDGDRFDLQAELTDMTMDVLAATVLGRELALDGDRELREAAENLHDWFVPSSYVLPDWMPTPSRRNFKDAKRTIEQECQALLDEKSGDAPTDPSEAEDLLSLLVGLRESGMVEDTGMLTDERLRDQMVTILFAGHDTTTTALTFAFWAIANHDDVRERFHDEVDALDGPPTMDDVDDLEYTERVISETLRMFPPVHTLPRLTNEPVEFGGYRVPEDTRVHVPISTIQRDERWYDDPDEFRP…
	CYP1015A19	Halogranum amylolyticum CGMCC 1.10121 2618071141	MTDTDSLTDERPHRTAAEERARDERGTDTARGEDASDPTVGFDDAPSPPRDDGLPLLGHTVAWFRDGLALGDRLQRRGDVVEYDAVGRQFVAVFDPELVEEVLVTRGDEFQKGEFETEFASLLAPNGLVTVEDDEWRRQRRLLQPAFTPGRIEQFAETMVDDAAALADDWADGSVVPLREALSSYSLSVLARTLLAIDLDAERGAVVREAAEAIAEVTTGVSSLAPEWLPTPATRRYDRAMAGLDDLVAALIAERRETTGEHDDLLATLLDATYPDGSTMDAETVRDQLVTFLFAGHETSSTALTYACWLLAGHPEVRERLDAELTTVLGDRDPTVADLSALQYTEQVVEETLRLYPPVFTLYRQPVADTTLGGYATSADTTIQLATYHIQRDGRWWDA…
	CYP197L13	Halopenitus sp. DYS4 2684010466	MSDTTPSGGGDASASSEAGEENRAEERPPGPDGLPVLGNTFAFLDDPLAFWTRTAREHGPVAYYELGTEPFFQLSDPDLVQQVLVHDNERYRKGELFMAALEPPLGNGLLTSEGSFWRRQRHAIQPAFAPDRLDAYADAMVDRATAETAGWSDGEVRNVHDDMMSLTVEVAAEALFGVDVTEFEDAVSDALGAVMDHVERRSRRPVDVPVWLPTPGNRRYRRALATLEEVADAVVDRQLAAADSDGATDGERPERTDEPADAGPGPNVVRLLRESDEADASREQLRDEVVTLLLAGHETTALTLTYACHQLGRHPEVAERLRAEVDDVLGDRDPTVADLAELDYTERVVKETMRLYPPVHELLREPTEDVTLGGYRIPAGSTVSFQQWVLHRDPAVYDA…
	CYP1002A1	Halorubrum sp. 48-1-W 2884866022	MSDSAGRHDGDGESEDAVRPPEPDGLPVLGNVHSLTADALDFYERRADERGGVARYDVLGTESYLLTDPHAIRRVLVEDHANYVKGEMPREQLGSLLGDGLFLAEAETWREQRTAMRSAFFRERVDAYGDVMVGHARTLAADWDDGDVVDLDEAATQYAFSVLAEGLLGDDVERERETVRAAAKSITERFDMRRLTSFLPEWVPTPTNRRYRRRLDALRDTLRELVAERRQAGPPTDPGSADDLLGTLVVAAELGAIDDEELLDNAVTFLFAGHETSALGLTYTLHALATRPGFQERVRREVTAFDDDPTPAQVRDSPALTAAVDEALRLYPPVHSFFREPTEPVTLGGYRLPAGVVVTLSPWVVHRDGRWWEDPETYRPERWLRTSPSGEVSVGDDTP…
	CYP1002A6	Natronorubrum tibetense GA33 2531589152	MSEETRASATTDTASTADDHGDPSSADGDRTDRPKPLPVIGNLHQITGDPLGFFDAARGHDLLPYRMFTDQCYVVAHPEGVQAVLVDDDDAYRKGEMMQRQIGSLLGDGIFLAEEGDWQDQRSTMQPAFYRERIAGYADTMTEKSATMADGWTDGQVVDVAEVSSELTLAVLADTLLGIDPGSDRDIVAHAADAIAARYDSRRVGAFLPEWIPSPTNRRYRRALADLRRTIDRIIDDRRTAIEEGSYSGTDLLSMLIAATADGGMDDQTLRDNVVTFLFAGHETTALGLTYALHSLATEPDEQASVRDAVDEFGDPVIDPDGAAARDALPAVDRVVDETLRLYPPVHVFFREPARSVDLLDTRVPAGTVLALSPWTCHRDPRWWENPEAFRPDRWETST…
	CYP1002A6	Natronorubrum tibetense DSM 13204 2517387927	MSEETRASATTDTASTADDHGDPSSADGDRTDRPKPLPVIGNLHQITGDPLGFFDAARGHDLLPYRMFTDQCYVVAHPEGVQAVLVDDDDAYRKGEMMQRQIGSLLGDGIFLAEEGDWQDQRSTMQPAFYRERIAGYADTMTEKSATMADGWTDGQVVDVAEVSSELTLAVLADTLLGIDPGSDRDIVAHAADAIAARYDSRRVGAFLPEWIPSPTNRRYRRALADLRRTIDRIIDDRRTAIEEGSYSGTDLLSMLIAATADGGMDDQTLRDNVVTFLFAGHETTALGLTYALHSLATEPDEQASVRDAVDEFGDPVIDPDGAAARDALPAVDRVVDETLRLYPPVHVFFREPARSVDLLDTRVPAGTVLALSPWTCHRDPRWWENPEAFRPDRWETST…
	CYP1014G22	Natronomonas salina nsal:HWV07 14725	MSQDGKPRSRPVGGDDPPSTPDRTATDGESAVDETLPLPPYPPNLGHPRLHFLHQMRDVYDFGEKALLTRDVIRTRLPGEGDVYTLAHPEHAKRVLLTQREAFEKSDDFSIAFGEGLLTVEGEEWRQQRDLLQPLFARDSVMDYADGMVAQIRRRSDRWSDGDRFDLQAELTDMTLDVLFATVLGRELALDGDHRIRRAAERLHDWFVPTSYLLPRWVPTPARRRFRAGKATLQREAQRLLEEKAGDAPTDPAEAEDLLSLLVGLREAGVTDSGMLSDERLRDQMVTIIFAGHDTTTTSLTFAFWALANDPEVRERFHAEVDALDGPPTLDDVDELPVTERVITETLRMFPPVYSLPRRSTKTTVFDGYRVPAESRVILPIRAIQRDARFFDDPDVFRP…
	CYP1003B5	Halosimplex sp. TH32 2883613232	MATHDAADGAGGTDAEALRQSTAGDRPPGPDGIPVVGNTLQFLRDPLAFYARCAAYEDDVVAYRVATSDGYMLKHPADIERVLVTDDADYRRASIIRDSLGQIADGGLFLMEGEAWQAHRGALQPSFYRDRVESYADMMARFADERAAEWADRDAEAGPLAVSEEMRTLTLEILAKTLLDVDIRGRESAIRDAAAAISDRFDAGSLSALLPLWVPTPANRRCRRAVSEFDDAIADIVAERRASDDEFEDLLSILLSIDPDDGTEGEGLSEQQIRDHLFTFLFAGHETTALTLSYAITLLANDPERQARLHEELDSVLGDGSDGSAADAERPGAADLFELDYLDRVVDEALRLYPPAYTVFREPTRDVELGGYRIPEGSTISMPQWVVHRDERWYDDPDA…
	CYP1015A6	Natronorubrum tibetense DSM 13204 2517385756	MTETHATADDRESTTDANSDTGRTRAAVGTPPPGPRGLPLIDSTLAFALDPLEFLVSIREYGDVARYEAFGREFVVVSDPGLVEEVTVARDDEFWRGEFEHEFSDLLDVEGLFFAEGERWRQQRMLLQNAFTPAQIESYADDMVEETVRLVENWSDGEVVDIREAMSTLTLRALTRSLFDLELGDARADRVRRWVHAMGAYSDNEFFGTRAVLPTWLPSRAEREYRRATADIASLVDDLVAERRRSDGEGNDLLSLLATGEYPDGSRPTAEEIADQLQLFLLAGHETTATALTYACWLLAADDADDVRDRLEREVDSVCGDRDPTFADLRDLAVTEAVGREAMRLYPPLPFLQREPHEETALVGYRIEPGTTVQLNMYGIHRDERWWAQADAFRPNRWL…
	CYP1015A6	Natronorubrum tibetense GA33 2531593048	MTETHATADDRESTTDANSDTGRTRAAVGTPPPGPRGLPLIDSTLAFALDPLEFLVSIREYGDVARYEAFGREFVVVSDPGLVEEVTVARDDEFWRGEFEHEFSDLLDVEGLFFAEGERWRQQRMLLQNAFTPAQIESYADDMVEETVRLVENWSDGEVVDIREAMSTLTLRALTRSLFDLELGDARADRVRRWVHAMGAYSDNEFFGTRAVLPTWLPSRAEREYRRATADIASLVDDLVAERRRSDGEGNDLLSLLATGEYPDGSRPTAEEIADQLQLFLLAGHETTATALTYACWLLAADDADDVRDRLEREVDSVCGDRDPTFADLRDLAVTEAVGREAMRLYPPLPFLQREPHEETALVGYRIEPGTTVQLNMYGIHRDERWWAQADAFRPNRWL…
	CYP1015A6	Natronobacterium texcoconense DSM 24767 2639061615	MSEIRTTGDDREPTTDAESDTGPTRAAVGTPPPGPRGLPLVDSTLAFARDPLEFLASMREYGDVARYEAFGREFVVVSDPGLVEEVTVARDGEFWRGEFEHEFSDLLDVEGLFFAEGERWRQQRMLLQNAFTPARIESYADDMVEETGRLVDNWSDGEVIDVRESMSALTLRALTRTLFDLEFETERADRVRRWVHAMGAYSDSEFFGTRAVLPTWLPSRAEREYRRATADIESLVEDLVAERRGSDAEGNDLLSLLATGEYPDGSQPTAEEITDQLQLFLLAGHETTATALTYACWLLTGDDADDFRARLEREVDAVCGDRDPTFTDLPDLTITEAIGREAMRLYPPLPFLQREPHEETALAGYRIGPETTVQLNMYGIHRDGRWWSEPDAFRPDRWL…
	CYP1002C2	Uncultured Halobacteriaceae archaea SG1 70 22 2795446478	MSRPGGGTDEGESVDGSHTGDPRTPRTDMAEGRRGPDGLPTETPPGPDGLPVLGNALSLVRDPRAFYEEMSEYGDVVSYSIPRLQFCTVLHPGLVERVLLTDNEAFGKYGFEELGGEFASEGLLLTEGEQWRRQRTTIQNAFTMDRVRGYGDAMVDYTERLVADWEDGEAVRIDEAFSRLTLQVLAHSLFDIDLGTEAALVREFATTANDRGSLDGVSAFLPTWVPTPKNRRYRRVLSEFRAFVEELIDERRGRAEEYDDILSLLLTATDEDGTPMSDVELRDQMATFLFAGHETTSLALTFTLLEVTKRDHVRERLDEEYERVLGGAAPEPTQIPQLAYTDQAVQESLRLYPPAFIIFREAREDVALGGYRIPEGTKVTLPQFHIHTDERWYDDPLRF…
	CYP1002C11	Uncultured Halobacteriaceae archaea SG1 65 26 2795506634	RDRYQDHTMQDHDSDDSRETEEDVTASGGETDVDDFPLPPGPDGYPLLGSSHQVVRRPLDFYDTLAEHGDVVRYSAFGQPFTTVLHPDYVEQVLLSEHGSFEKWLGEEFTDDHFAPEGLVFTSGEQWQRQRTIVQEMFTIDRIQTFADVMGEYADDLVDSWADGETVALNRAFPELTLRILVHTLLDVDLDGVNQDVIREGVDVVNEQANPRNLSALVPEWVPTPFNRRYRRALSDLRGFVDDLVARRRRALEQGGEVPDDLLSVLVTAEDDEGRTLSETEIRDQMLTFLGAGTETTALALTYTFLELAKHDDVSQRLATEHERVLDGESPGLEQFDQLDYTEAVIDEAMRLYPPAYMMFREASEDVAIGGYRIPEGEKVTVPQFHVQTDPRWYDDPET…
	CYP1014L2	Halosimplex sp. YPL4 2883654701 formerly CYP1564D2X	MSDSDGSTADESAPPSKSTAPLPPSPPRLPVVGHTHRYAHDPFAFVEWATDRVGDCLLASVLGEGDVCVLAHPDYVEQALVTDRDAFAKSQGFTVAFGESIVTVEGEQWERQHDAMREFFYPGTIRGYAEEMVALTERRVDRWSDGERLSLHEEMQALALENLFGTLFDRELALDGDDDLRRAASNLNEWFDPSSWVLPRWVPTPARRRFARAADTLDAEARRLLAERERAVEATGATDADGGPPGDDLLSTLVALRERGDADLTDDEIVDQVVGFIFAGHDTTALAMTYAWHLLGTHPRIRERFHTELDDVLGSDVDDRDARRNGTDGPTRPSLADVGDLEVTERVVLETLRLYPPVHTIPRVTTRDARIGEYRVPDGTTTHVSVRAIHRDERFYDDP…
	CYP174B1	Halorubrum saccharovorum DSM 1137 2525943650	MSATPPGPHGDPLVGSGRRFADDPFSFMHACADSYGDVTRFDLGPRETYLLANPADIERVLVSDAERYRKPKFGDGAMDRLLGDGLLMSEGETWQRQRRLANPSFHSRRIGALAGTMVGHTESQLADWEDSEVVDVQLEVARLTVRIIVSAMFGADITDEEVRTVQEKLEPLGARFEPDPRRFLIPDWAPTRENREFAAAVDTLESVIDGIVDRRRGTERDPAVDPAGPEGVAVRGPAGDGPDGDGSGDLPMDLLSVLLRARDRGEQTDENLRDELVTMLLAGHDTTALALTYTFYLLSNHPEARERVAREAEAATDGGRAANDATAAALTAADAREMAFTERVLNESMRLYPPVYTLFREPKLDVKLGGYRVPEGTTLMCPQWVVHRSPRWYDDPDAF…
	CYP299A14	Uncultured Halobacteria archaea SG1 65 131 2795571749	MQHRIPQPPKAGLLNAVRFGTDPFRFLEGVQGRFDSITAVPIPGRAPLVVVTDPDLAHEVLSRPPEFRRVAAQGSASMIAERGVVQSDGPLWRQQRGIMRPAFVGRQVREYANTVGHRVEELAEEWADIDADGEHRNLHAEMTTLTIRVASEILLGEDIGHDRAADFYEWMAVAGREFEFSPTTVSPAWLPTRTDPEFSEAAEGIRGLAEEIIERRRETLAAESEAEDERGGENGTESGDDTRGGSGTAGAKQPQDMLTLLLRAEDDPEVEYPPNQIRDEVATFLIAGHETTALSLSYTMSLLSWNPEVREQVREEAKQVFGVGESARTPEYDDVADLTHADRAYRESLRLYPPAWATFRQATGDVRLGEFRVEEGSAIVLPQWSIQRDRRYFENPTEF…
	CYP1002A2	Halolamina sediminis halo7 2695488440	MTETVPDGERDRQTESPDDGGLTTGKPPGPDGLPVLGNVHSLADDALAFYERQSAEYGGVARYDVFGTESYVVSDPAAIERILVDDHDRYVKGQMPQEQLGRLLGEGLFLSEGEQWREQRTAVRSAFFRERIEAYGDSMVEHARATADSWNDGDVVDAHTAATGYAFSVLAESLLGDDIDDERETVRAAAESITERFDTSRLGSFLPEWVPTPTRRRYHRRLDALRATIRDLVAERRAGDLPSNPGEADDLLGTLVAAAEMGAIDDEELVDNAVTFLFAGHETSALGLTYTLYCLAGRPEMQERIYEEVAAFDDDPTAAQIRDCPALTAAVDEALRRYPPVHSFFREPTEPVELGGYRVPEGVVLTLSPWTVHRDEQWWDEPESYRPERWLREVDGETV…
	CYP1003B6	Uncultured Halobacteriaceae archaea SG1 71 5 2795425560	MATTDEEPDDREPLAEQGGDGVAGDDQRPPGPDGLPLVGNTFQFLRDPVGFYERLGAEYDGDVVRYEIAGTSGYLLTHPDHVEQVLVHDDDVFVKGQVSRDSLGQVVDGGVLLSEGEKWASQRKLLQPAFYRGRIETYADTMVDASRTRVDGWSDGEVVSVRDEMQQLTLETLARTLFGVEMDGRGREVGEAARALLAKFDAGGVSAYLPPWVPTPANLRFRRALSDLDDTVDTLIAERKGDTEGAPRASSARSDRGASRPARDDLISLLLSADDGLDDEAIRANMVTFLIAGHETTSLALTYALYLLAEHPEKRDRLHAELDDVDGDPSAGDLPDLDYLDDVVTEALRLYPPAYTMFREPTEPVEIGGYTVEPGENLSLPQYLVHRDERWYDDPLAFR…
	CYP1014G14	Uncultured Halobacteriaceae archaea SG1 69 17 2795458992	MSSPTETTESPLETSEATETSDAADERPVENLPLPPYPPNLGPPSMHIVRQMQDRFAFSEQALTAHDVYRMKIVGKGDFYTLGHPDHMKRVLLTERDRFRKSDDFRIAFGEGVLTVEGEEWRKQRDMLQPLFTRDSVMDYADGMVEQIRRRSDRWQDGDRFDLQAEFTDMTLDVLCATVLGRELELDGDEELREAAEGLHDWFLPSSYFLPDWMPTPARRNFKDAKRTIEQESQRLLDEAAGDAPTDPTEADDLLSLLVGLRESGMAEDAAMLTDERLRDQMVTMIFAGHDTTTGSLTFAFWALANNDDIRERFHEEVDQLNGPPTMDDLDDLAVTEKIITETLRLYPPVYSMPRITNETMAFDGYRIPEDSNISVSIRGIQRDDRWYDDPNEFRPDRW…
	CYP1015A11	Halopiger sp. IIH2 2602204272	MTETDSLRSSDAAEGTGTNAERPPRLRGIPLLGTTLSIARDPFGFLRSARARGDVVAYEAYGTEFALVFEPAAVETVLVSRADEFRKGEFETDFGELIAPDGILFTEGKRWRRQRQLLQSSFTPDRIRSYADAMVDEAAALVDDWDEGETVALRDAMSTYALRVLTRTLFDLPLESDRAAVVTRAADAVNDYASPGRLALGSILPSWFPDRVEREYEAAMADLESLVDDLVAQRRASEAAGDDLLSLLARAEYPDGSRLPPEAVRDQLITFLFAGHETTATSLAFTCWLLAGDSAVRAELDRELEAVCGGREPTVEDLDRLAYTEAVVREALRLYPPATGVYREPKSDVVLSGYRVPAGTTLQLSIYGIQRDGRWWTDPGTFRPERWLADDEGDDGRCR…
	CYP1015A16	Natrialba taiwanensis DSM 12281 2556201242	MFESETDPCTDTELDSATETDTHSPQADAVNSSGSDLSTADRPPGPRGLPLIGSTLSIARDPFSFVESAREYGDIASYRAYGTEFALVFDPHVVETVLVSRSDEFRKGEFETAFGELVAPEGIAFTEGKRWRRQRQLLQSSFTPDHVRAAADEIVAEANAFVDDWDDGERVALRDTMSTYTLRILMRTLFDLPLEDDRATIVRRAANAVNTYASPKRLALGSILPSWLPDRVEREYEDAMTDLETLTTELVETRRSADSTGEDLLSILARAVYPDGSRLSPETVRDQLVTFLFAGHETTATTLAIACWLLADNPQVHAELERELAAVCGDRKPDAGDLASLDYTEAVLREAMRLYPPITGIYREPLTDTALAGFRISSGTTLQLSVYGIHRDDRWWADP…
	CYP1015A16	Natrialba asiatica DSM 12278 2556123939	MFESETDNCTDTEIDSDTETDTHSLQADAVNSSGSELSTADRPPGPRGLPLIGSTLSIARDPFSFVELAREYGDIVSYRAYGTEFALVFDPHVVETVLVSRSDEFRKGEFETAFGELVAPEGIAFTEDSQWRRQRKLLQSSFTPDHVRAAADEIVAEANAFVDDWDDGERVALRDTMSTYTLRILTRTLFDLPLEDDRATIVRRAANAVNTYASPKRLALGSILPSWLPDRVEHEYEDAMTDLETLTTELVETRRSADSTGEDLLSILARAVYPDGSRLSPETVRDQLVTFLFAGHETTATTLAIACWLLADNPQVHAELERELAAVCGDRKPDAGDLASLDYTEAVLRESMRLYPPITGIYREPPTDTALAGFRISSGTTLQLSVYGIHRDDRWWADP…
	CYP1015A16	Natrialba aegyptia DSM 13077 2532839134	MSESETEPCTDTEPDSATETDTHSLQADDTSSSETDLSTADRPQGPRGLPLIGSTLSIARDPFSFVESAREYGDIASYRAYGTEFALVFDPHVVETVLVSRSDEFRKGEFETAFGELVAPEGIAFTEDSQWRRQRKLLQSSFTPDHVRAAADEIVAEANAFVDDWDDGERVALRDTMSTYTLRILTRTLFDLPLEDDRATIVRRAANAVNTYASPKRLALGSILPSWLPDRVEREYEDAMADLETLTTELVETRRSADSTGEDLLSILARAVYPDGSRLSPETVRDQLVTFLFAGHETTATTLAIACWLLADNPQVHTELERELAAVCGDRKPDAGDLASLDYTEAVLREAMRLYPPVTGIYREPLTDTALAGFRISSGTTLQLSVYGIHRDDRWWEDP…
	CYP1002A7	Halolamina sp. CBA1230 haln:B4589 2245	MSEPTQPAPDESPGQPDGDELPRPPGPDGLPVFGNVHTLADDAFAFYERLSSEYGGVARYDVFGTEAYLLTDPEAVRRVLVDDHGRYVKGAMPQEQLGSLLGEGLFLAEGEQWRGQRDAVRSAFFRERIEAYGDSMVNHARATADGWDDGEIVDVHEAATDYAFAVLAESLLGDDVDAARGTARAAAESITERFDTSRLSSFLPDWVPTPTRRRYHRRIDALRGTIRDLVAERRAAGPAATPADADDLLGTLVAAAEIGAIDEDELVDNAVTFLFAGHETSALGLTYTLYCLAGQPAVQDRVRTEVAALDGGVTPSVVRDCPTLTAAVDEALRLYPPVHTFFREPTEPVTLGGYRIPAGVVLNLSPWTVHHDEQWWDDPGCYRPDRWLRETADGTVRGD…
	CYP1002Q1	Uncultured Halobacteriaceae archaea SG1 71 22 2795428838	MTDRQGAGRRRPRAASDEAPGPDVAPPAPEPDGLPLLGNTHQYLRDPLSFHERHARGLGDVVRVRLAGGSFHYVTHPDDIQRVLVGDRSRFRKASQVADAGSGFLTDGMFLATGEQWRRARTVAQPAFYRERVERYGRHAVAATVAATDGWSDGDRVDLGAVTKRITLDVLVRALFDRDLEDEFGRTVAEAARTVNDFLDATSLRTVLPLPDWLPTPAKRRFDAARADFDDAVDDLLDDRDVADAPTSLDTVDDPDLLDLLLAANRAADEDDRLSRAELRDNLVTFLFAGHETTALALSYAGHLLARAPEVTDRLAAEADALDGDPTVADLPDLPYTEAVAKESMRRYPPLYTLFREPTAPVEIGGYRVPEGATLVLPQRIVHVDPRWWDDPRAFRPER…
	CYP1003C1	Uncultured Halobacteriaceae archaea SG1 70 6 2795397542	MSSRSRSGVEASDDDEPVGGARGSRRPLDAAAARGERATPPAADELPGVGKLLQLMRHTNEFYEEVGYGYDADVVAYSVNRTDAVMATHPAYVQQVLVEDDAAFRKGTVLSRAFDGLAPNGLVASEGEEWARDRALVQPAFYRERIETYADAMVAESERTTDAWADADVVRVDADLKDLTLRIIARTMFGTDLSGDGAVIRDAADVILERMQPTTPSSYLPAWVPTPTNVRFLRTMRELRTTMDELADERRREDGTGEDLLSMLVDAEYDDGATMDREVLQDHLVTFVFAGHETTALLLTWALWLLANDPDAQSRVHDELDAVLDGDAPTADAVADAEYLQNVVDETTRLRPPAYNMFREATRDVEIGPYEVPAGTTVTTPQWVVHRDDRWYDDPREFD…
	CYP1014G7	Uncultured Halobacteria archaea SG1 65 9 2795566123	MSSDADQTGREDDTDAEIDIQTGDPVGTPVDQLPKPPYPPNLDPPALHFLRQMWDPLGFMEGVLATRDMARVRLLGEGDIYALGHPEHLKRVLLTERDRFRKSEDFRIAFGEGLLTVEGEEWQQQRNTLQPFFKRDSVMGYADGMVEQVRRRTDRWQDGQQFDLQGEFTKMTLDVIFATVLGRELALDGDERLREAAENLHEWFVPTSYVLPDWVPTPSRRRFHNAKEAIRDEADRLLQEKAGQAPTDPTEADDLLSLLVGIREAGMSDSAMLSDDRLRDQMVTIIFAGHDTTTGTLTFAFWALANHPEVRERFHAELDDIDGPPTLEDVQELDVTERIITETLRLYPPVYVLPREAATDVEMDGHYIPEGAMVNTGIRHVQRDSRFFEDPHEFKPSRW…
	CYP1015A14	Halopiger sp. IIH3 2602208425	MSDTQPPRVDAEASTTADSANAPRPPRLGGLPLVGSTLSIARDPFGFLETARETGDVVAYDAYGTESALVFDPEVVESVLVSRADAFRKGEFETDFGELIAPSGVAFTEGERWRRQRQLLQSSFTPARIRSYAEVMVDEAATLVDGWDDGETISLREELSRYSLRVLARSLFDLPLEDDRTATVIRAANAVNRYASPRRLAIGGLLPSWFPDRVEREYEDAMADLETLVADLVAQRRAADATGDDLLSLLARAEYPDGSRLAPEAVRDQLITFLFAGHETTATTLTVACWLLGGDDAVRAELERELAAVCGDRDPTVGKLGDLAYTEAVVREALRLYPPATGVYREPTSDVVLGGYRVPAGTTLQLSVYGIQRDERWWNEPATFRPERWLASGTGTEDG…
	CYP174B11	Halorubrum coriense DSM 10284 2556085018	MSVTPPGPLGDPLFGNGRQFADDPFDFLRACADSYGDVVRLDLGPRETYLLTNPADIERVLVADAERYRKPQFGDDAMDTLLGDGLLMSDGDTWQRQRKLANPSFHNRRIGALDGTMVEHTESQLADWNDGDVVDIQLEVARLTVKIIVSAMFGADITDEEVKTVQENLEPLGARFEPDPRRFLIPNWVPTRENREFDAAIDTLESVIDGIVDRRRGTERDPSVDPAGSEGVAVPGPAGDGDGDLPMDLLSVLLRARDRGEQTDENLRDELVTMLLAGHDTTALALTYTFYLLSNHPEARREVEREAEAATGSGRAADDATGSGRSSPTAADVRDMAYTERVLNESMRLYPPVYTLFREPKLDVKLGGYRIPEGSALMVSQWVVHRSERWYDDPDAFDP…
	CYP1003B3	Halosimplex sp. YPL4 2883654593	MATQDAADGAEGSGAEALRESTPGDRPPGPDGLPLAGNTFQFLRDPLEFYDRCSAYEDDVVTYRVATSDGVMLKHPADIERVLVTDDADYRRASIIRNALGQIADGGLFLMEGEDWQAHRTALQPSFYRDRIETYADMMARFADERADEWRGRDTVAVSEEMRTLTLEILAKTLLDVDIRGQESAIRDAAAAISERFDAGSLSAFLPLWVPTPVNRRCRRAVSQFDESIAEIVAERRASDGEFDDLLSILLDLDLDGDGDGGGLDERAIRDHLFTFLFAGHETTALTLSYAAFLLANHPEKQARLHEELDEVLGDGSEGSSADATRPSAADLFELDYLGQVVDEALRLYPPAYTVFREPTRDVEIGGYEIPAGSTISLPQWVVHRDDRWYDDPDSFRPE…
	CYP1014G18	Uncultured Halobacteria archaea SG1 64 6 2795574361	MPSDVDQRGSETSTQRETSEDERPVEQRQKPPYASELGHPSLHFIRQMRDIFTFMQDLFATQDIARSRLVGQGDIYALGHPDYLKRVLLTDREKFHKSEDFHIAFGEGVLTVEGEEWRQQRDALQPYFTRDTVRTYGDEMGRQIRRRTDRWADGQRFDLQERFTGMTLDVLFATIFGRELELDGDERLRRAAENLHEWFVPSSYVLPNWIPTPSRRRFGKARTTLREEADRLLAEATDDTPTDPTEADNLLSLLVGIREAGIGDSAMLSDERLRDQMVTITFAGHDTTTGTLTFAFWALANHPEVREQFHAEVDALDGPPTVEDLNDLTVTERVIKETLRLYPPVYILPRMSATDLEMGGYYIPEGERVNSALWKIQRDERFFETPHEFAPDRWDGNLQ…
	CYP1015A8	Halobiforma haloterrestris DSM 13078 2694927807	MTEPRSTAKDRDPTTDADDTETTRPAVESPPPGPRGLPIVDNTIGFARDPLEFLSSMREYGDVAGYEAFDREFVVVSDPGLVEEVLVSRDDEFWRGEFENEFGEALDIEGVFFAEGDRWRRQRTLLQNAFTPARIRSYADDMVAETVRLLEEWSDGEVVDIREAASTLTLRALTRSLFDLEFEDDRTDRVRRWVRAMGAYNDSEFLGVRVLLPSWIPSRAEREYRRATADVTELVGELVAERRRSDADGDDLLSLLATGEYPDGSSPSAEEITDQLLLFLLAGHETTATALTYACWLLAGDNNVQSRLEREVSTVLGDRDPAFADLSDLAVTEAVGREALRLYPPLPFLQREPHEETTLAGYRIGSGTTVQLNMYSIHRDERWWTDPDAFRPDRWLADG…
	CYP174B58	Halorubrum sp. CBA1229 halq:Hrr1229 7025	MSVTPPGPIGDPVFGNGRQYADDPFSFMRACADSYGDVVRFDLGPRETYLLTNPADIERVLVSDADRYRKPQFGDDAMDTLLGNGLLMSEGETWQRQRRLANPSFHNRRIGALAGTMVDHTESQLADWSDGDVVDIQLEVARLTVKIIVSAMFGADITDEEVKTVQEKLEPLGARFEPDPRRFLIPNWVPTRENREFDAAVDTLESVIDGIVERRRGTERDPSVDPAGPEGVAVRGPAGDGDGDLPMDLLSVLLRARDRGEQTDENLRDELVTMLLAGHDTTALALTYTFYLLSNHPEARGRVEAEAEAATGGGRAAADATAADGAPTAADVRDMDFTERVLNESMRLYPPVYTLFREPKLDVKLGGYRIPEGSALMLSQWVVHRSPRWYDDPETFDPS…
	CYP1002M6	Halosimplex carlsbadense 2/9/01 2533732134	MSQTTQDAPLAPKRSGAPVIGSAVAFARDPYALYEDIASHGDVVRFSLGTYDMATVLHPDGIEQVLVDDFDRFRKPGAAASGADVLADGLLLSDGEQWHRQRTGLQPLFYRERIETYADTMATYAAAAADEWAAADAVDLGDATSTYTLRVLGKTLFGIDTDEYREAVRAGAEAILERTSQNPVAMEIPQWLPTPSNRRYERGIEELDGVVADLLAERDPGSDRDDLLSLLVDMRSDGELDEAEIRSQLVTFLFAGHETTATALTWALAELGRKPGVARGLREEVDTVLDGECATLADLAELTYTEQVVRETLRRYPPASAIFRETDEAVTVDGYRIPADTFLXRYPPASAIFRETDEAVTVDGYRIPADTFLTLPQFHVHTDDRWWDDPMEFDPSRWD…
	CYP1015A9	Natronthermophilus aegyptiacus gen. nov.; sp. nov. JW/NM-HA 15 2718328703	MSQLRPSASESSSATEAVSGETTDARVVPTTALPGPRGFPILESTVSFARDPLAFLESAREYGDLARYEAFGREFVVVSDPGLVEQVLVSRSDEFWRGTFEDEFGDQVGLEGVFFATGDQWRRQRLLLQQAFTPARIDSYADDMVSETVRTIEHWDDGAVVDVNAAFSALTLRALSRSLFDLSLDDARAEHVRRWVEAMASVIETDMFGVRAVLPSWVPSRSEREYQRAKTAVDSLVRDLLEDRRDGDGDDLFSLLATAEYPDGSRPSAGEITDQLLTFLLAGHETTATALTYACWFLAGDDAARDSLAAEVEAVCGDRDPRLEDLPELAVTEAIGREALRLYPPLPFLHREPHEPTALGGVWLTPETTVQLNMYGIHRDDRWWADPEAFRPGRWLEDG…
	CYP1015A9	Natrarchaeobaculum aegyptiacum naj:B1756 8355	MSQLRPSASESSSATEAVSGETTDARVVPTTALPGPRGFPILESTVSFARDPLAFLESAREYGDLARYEAFGREFVVVSDPGLVEQVLVSRSDEFWRGTFEDEFGDQVGLEGVFFATGDQWRRQRLLLQQAFTPARIDSYADDMVSETVRTIEHWDDGAVVDVNAAFSALTLRALSRSLFDLSLDDARAEHVRRWVEAMASVIETDMFGVRAVLPSWVPSRSEREYQRAKTAVDSLVRDLLEDRRDGDGDDLFSLLATAEYPDGSRPSAGEITDQLLTFLLAGHETTATALTYACWFLAGDDAARDSLAAEVEAVCGDRDPRLEDLPELAVTEAIGREALRLYPPLPFLHREPHEPTALGGVWLTPETTVQLNMYGIHRDDRWWADPEAFRPGRWLEDG…
	CYP1015B1	Haladaptatus litoreus CGMCC 1.7737 2682131837	MMSDLNANEAHADGESTGTSNGVEGELGKSQQSGEIPPGPRGLPLVGSTLTLARHGLAFSEQLHKYGDVVAYTAFGEDFVAIYDPELIESILVSRNDEFWKGDFEMAFGDLFAPNGLAFTEGEQWRRQRSALQPAFTPQQIQTHADSIVEKTSISANHWSKRREIDLRDACSKLTLSILVDSLFDVDLNSDRGAVIRNAASAIGDLVDASGAAMVLPEWAPRTPTERRYDRVMAQFDDLISDLIAERREAVSEYDDLLTLLLDVEFADGSRMDESTVRDQLITFFFAGHETTSVALTYAIWLLSGSPSVRSRLNAELEAVSDGSGLTFADLPALEMTECIIKEALRLYPPISSFYRQPRQDLLLGNYQISSDTTLQLATYNIQRDPRWWDNPDTFDPER…
	CYP174B13	Halorubrum sp. T3 2552810017	MSVTPPGPLGDPLFGNGRQFADDPFGFLRACADSYGDVVRLNLGPRETYLLTNPADVERVLVADADRYRKPQFDDAMDTLLGDGLLMSEGDTWKRQRTLANPAFHNRRIGALAGVMADHAESHVADWEDGDVVDLQLELARLTVKIIVTAMFGADISDEEVKTVQENLEPLGARFEPDPRRYLIPEWLPTRENREFDAAIDTLESVIDDIVARRRGTERDPSVDPAGPDGTGVRGPPGDPDADLPMDLLSVLLRARDRGEQTDENLRDELVTMLLAGHDTTALALTYAFYLLSNHPEARERVAGEADAAVDGSRAADDATADGSPLTADAVRDMEYTERVLNESMRLYPPVYTLFREPKLDVKLGGYRIPEGSALMVSQWVIHRSERWYDDPEAFDPDR…
	CYP174B8	Halorubrum sp. A07HR60 2518689323	MTFQACQKSMSTQPPGPLGEPFFGSGRRFADDPFEFLRECADAYGDIVRFQLGPQETYMLTNPADIQQVLVSDAQKYRKATFSDGAIDSLLGDGLLMSDGETWRKQRDLATPAFHPKRLSGLTEMMADHAKQTVDSWEAGDQIDVQLEMARLTVRIIVNAMFGTDVDEKRVQSVQENLEPLGARFEPNPKRFIVPDWAPTEANREFDTALAELEAVIDDLLAERRGTQQDPTVDPAGEAIEGGIPGATDADEDMPMDLASILLRAYDRGEQTDKNLRDELVTILLAGHDTTALTLTYTWYLLSEHPEAARRIHREVDEVVGDGRPGLHDIQQLEFTEQVLNEAMRMYPPVYTLFRESQVGVKHGGYRLPANAMLMIPQWVVHRSSRWWDQPDRFKPDRW…
	CYP299A11	Uncultured Halobacteriaceae archaea SG1 70 22 2795446753	MARELPEPPDAGIVNAVRFGTGTFRFLEGVQSRFEDVVAIPVPGRGPLVIVTNPSLVHEALSRPEDFPRVPAQGPSAKIAERGLVQSEGDLWRQQRDIMGDAFAGPQVRAYANTVGERVEGLAGEWREALESTPTAADGGTTTRGGHGSDAGRAAGEQVLERNLHREMTTLTVRVASEILLGEDIGRRMADRFHSWMSVAGDEFEFDASAAAPAWLPTPVSAEFEGAAEGVLWLAEELIERRRAEMERGENGSMDMLTLLLAREDDPDVDYPPNQIRDEVATFLIAGHETTALSLTYTTTLLSWHPEARERVREEAREVLGDETPQYDHVADLEYTGRVFQEALRMYPAAWAVFRRTTEEQRLGEYRVPGNAGVIMPQWSIHRDGRYFDRPLEFDPSRW…
	CYP1014G8	Uncultured Halobacteria archaea SG1 66 13 2795559991	MGSETERTDTTSVGESATDDESERDAELPLPPYPPAIDPPWSHSARLMYDQLGMMERGLAEHDVARARILGQGNWYQLAHPDHAKRVLLAEREKFRKSDDFRIAFGEGLLTVEGEDWQQQRDMLQPLFTRDSVIDYGSGMVEQIRRRIDTWEDGDHLVLQQEFTDMALDVLFATLMGRELALHGDGAIREAAERLHDWFVPTSYLLPEAVPTPSRIRFKRAKSRLEDEAQRLLDGAAGDAPTDPSEADDLLSLLVGLRESGMADSAMLTDERLRDQMVTMIFAGHDTTTTSLTFAFWALANHPEVRERFHAEVDQLDGPPTMDDVDDLAVTERIVTETLRLYPPVYVLPRETREAVVFDGYRVPADEQLNVHIRQIQRDERFFDDPDEFRPSRWDGDLR…
	CYP1015A15	Natrinema salaciae DSM 25055 2640044642	MSETHSRRTDGSTAETDRPGDDLPPGPRGLPLLGSTLSIARDPLGFAESVREYGDVVAYEAFGTEFAAVFDPDIVETVLVSRADEFRKGEFEIGFGELIAPDGVAFTEGERWRRQRQLLQSSFTPDRIRSYADDMVAEAAALVDDWDDGEWVDLSQALSRYTLRVLVRTLFDRSLDDDHAVTVRRATEALSAYASPQQFAVQSVLPSWLSTPTEREYEATMADLEALVDDLVADRRGRDGVTDAATDDLLSVLARAEYPDGSPLSPDEVRDQLVTFLFAGHETTATALTFACWLLAGSPAIRADLEHELETVLGDREPAFADLPALEYTEAVAREAMRLYPPVMALYREPVEATTLGGYHVPGGTTLQLSVYGIQRDERWWPEPTAFRPERWLTDGDES…
	CYP1002A1	Halorubrum persicum C49 2792547549	MGDTTRPPDPGGLPVLGNVHEIASDALGFYEQRSAEHGGVVRYDVFGTESYLVTDPEAIGQILVEEHDRFVKGEMPRERLGGLLGDGLFLAEGEAWREQRTAIRSAFFRERVAAYGDAMVDRARETANSWEDGAVVDVHAASTEYAFAVLAESLLGSDIERERETVRAASAAITDRFDTRRLTSFLPEWLPTPANRRYRRRLDALRETIRGLVAERRAADPPADPGAADDLLGTLVAAAEMGALDDGELVDNAVTFLFAGHETSALGLTYALYCLADTPEFQARVHAEVAALGSDPTPADLRECPALTAAVDEALRLYPPVHSFFREPTEPVSLGGYRVPADVVLTLSPWTVHRDGRWWDDPETYRPERWLRETDAGETVHGDDRPGPAVGERPEHAFF…
	CYP1002A1	Halorubrum sp. CSM-61 2884867592	MDGTTRPPDPGGLPVLGNVRELASDALGFYERRSGHGGVVRYDVFGTESYLVSDPEAIRRVLVADHDRFVKGEMPREQLGGLLGDGLFLAEGEAWREQRAAIRSAFFRERVAAYGDSMVERARATAESWEDGAVVDAHAASTEYAFVVLAESLLGTDIERERETVREAAEAITERFDMRRPTSFLPEWLPTPTNRRYRRRLDALREAIRGVVADRRAVDPPTDPAAADDLLGTLVAAAELGALDDDELVDNAVTFLFAGHETSALGLTYALYCLADTPDFQARVHAEAAALDGDPTPADLRECPLLTAAVDEALRSYPPVHSFFREPTEPVSLDGYRVPAGVVLTLSPWAVHRDGRWWDDPETYRPERWLRDVEGGIAHGDDRPGPAIGERPEYAYFPF…
	CYP1014G10	Halorientalis sp. IM1011 2741428936	MASDADQGERPAGGTDGATTPEQGADGSLPPYPPNCGPPKLHFVHQMRSPLAFAEQALATRDVVRLNELGGGDIFGLGHPDHAKRVLLTEREKFRKTEDFRIAFGEGLLTVEGEEWGRQRDVLQPLFTRDSVMGYADGMVETIRRRIDRWADGDRLELQAEFTDLALDVLFATVLGRELALDGDEVIRRSAEDLHGWFEPTSYFLPEWVPTPARRRFRAAKETIRAEADRLLDAKRGNAPTDPAEAEDLLSLLVGLREAGVADSAMLTDERLRDQMVTMIFAGHDTTTTTLTFSFWALANNPEIRERFHAEVDALDGPPTLDDLDALEVTERVVTETLRLYPPVHSLPRETTTDVTFDGYRIPADEMVLLALRHIHRDSRFFDDPETFRPSRWDGDLRS…
	CYP1014G11	Halorientalis regularis IBRC-M 10760 2653867590	MSSDADQGERAAGESTGATTSADATDAPLAPYPPNLDPPWLHFTGMMADLIDFGERALATRDVCRVRMLGRGDQYAVGHPDHIKRVLVTEREKFRKSRDFRIAFGEGLLTVEGEEWRAQRDAMQPLFTRDSVLGYADGIVEQVQRRVDRWADGQRLDLQREFTDLALDVLFATVLGRELELDGDRRLRESAEHLHEWFQPTSYLLPEWMPTPARRRFKRAKRTLEAEAERLLDERAGEAPADPAEAEDLLSLLVGLREAGVADSGMLTDERLRDQMVTIVFAGHDTTTTTLTFSFWALANHPEIRERFHAEIDALDGPPTVDDLDDLPVTERVVTETLRLYPPVYQLPRLTTEPVVFDGYRVPEDELVGLAIRHVHRDPRFYDDPDTFRPSRWDGDLRS…
	CYP1014G13	Uncultured Halobacteriaceae archaea SG1 69 119 2795459988	MRSGTTRRPAESGAAEGDADADPAELPLPPYPPNLGHPRLHFLHQMRDVFEFGERALATRDVVRTRLPGEGDVFTLAHPEHVKRVLLTERGTFRKSDDFRIAFGEGLLTVEGEEWAAQREMLQSLFTRDSVLDYADGMVEQVRRRSDRWSDGDRIDLQSAFTDMTLDVLFATVLGRELELDGDERIRRAAEQLHDWFVPTSYLLPDWVPTPARRRFRTGKATLQTEAGRLLEERSDNAPADPTEADDLLTLLVGLREAGVADSGMLTDERLRDQMVTIIFAGHDTTTTSLTFAFWALANNPDVRERFHAEVDALDGPPTMDDLDELPVTERVVTETLRLYPPVYSLPRRSTEPTAFGGYRVPADAHIVLALRHVHRDPRFFEEPDRFRPSRWDGDLRGE…
	CYP1014G4	Uncultured Halobacteria archaea SG1 68 18 2795545804	MVDGSPDEGVGSSADGTADSAGSARSAPLPPYPSTVGHPLFHTVRSMRDVFRFRERAMAERDVVRIKFLGPGDVVHLGRPAHFDRVLLSGRDDFRKSEDFRIAFEGGLVAVEGETWRRQREVLQPLFTRDSIVDYADGMVDQIRRRRDSWEPGTHIDLAAEASNLTLDVLFATLFGRELELDGDRDIRTAADRLHHWFAPTSYPLPTWVPTPARWRFTRGKRRLQRVAQRLLDTAADDPPAAPDDADDLLSLLIGLRQAGVGDEALTDERLRDQVVTMIFAGHDTTATAIAFAFYALSTNPAARERFHAEVDALDGPPTFADLDALDVTERIVRETLRLYSPVHTIPREAATDVTVDGYRIPEGSPTWLTVDRVHRDPRFYDDPSAFRPERWASSLRER…
	CYP1014G6	Halorientalis persicus IBRC-M 10043 2656946360	MASDADQGERPAGGTDGATTPERAADAPLAPYPPNCGPPWLHFVHQMREPLAFAEEALATRDVVRMNLLGNGDIYGVGHPDHAKRILLTEREKFRKTEDFRIAFGEGLLTVEGEEWRQQRDVLQPLFTRDSVMGYADGMVETIRRRIDRWADGDRLNLQAEFTDLALDVLFATVLGRELALGGDREIRRSAEDLHGWFKPTSYFLPEWVPTPSRRRFRAAQETLRAEADRLLDAKRGAAPTDPADAEDLLSLLVGIREAGGDSAMLSDERLRDQMVTMIFAGHDTTTTTLTFSFWALANNPEIRERFHAEVDALDGPPTLDDLAELDVTERVITETLRLYPPVHSLPRETTTDVVFDGHRIPADERVLVGIRHIHRDSRFFDDPETFRPSRWDGDLRSD…
	CYP174B57	Halorubrum sp. PV6 halp:DOS48 13570	MSATPPGPIGDPLFGNGRQFADDPFSFMHACADSYGDVVRFDLGPRETYLLTNPADIERVLVGDAERYRKPQFGDDAMDTLLGDGLLMSEGDTWQRQRKLANPSFHTQRIGALDGTMVDHTRSQLADWSDGEVVDIQLEVARLTVKIIVSAMFGADITDEEVKTVQEKLEPLGARFEPDPRRFLIPNWVPTRENREFDAAIDTLEGVIDGIVERRRGTERDPAVDPAGPEGVAVRGPAGDGDGDLPMDLLSVLLRARDRGEQTDENLRDELVTMLLAGHDTTALTLTYTFYLLSNHPAARERVVAEAEAATGGDAGTADGRPTAADVREMQFTDRVLNESMRLYPPVYTLFREPKLDVKLGGYRIPEGSALMLSQWVTHRSSRWYDDPDQFDPDRWLPE…
	CYP1002C14	Natronomonas salina nsal:HWV07 14440	MSVPSGDAAGERDRTKEAAEPGAGDDGGELPTEIPPGPRGLPLVGNAHSLVRDPEAFFEEMSGYGDVVSYSLPRLQFCTVLHPDLIGRVLLTDFEQFGKYGFEDLGGEFASEGLLLTEGEQWRRQREAVQGAFTMEQIGSYAGAMTRYADELVADWDDGQAVVLNEAFSELTLQVLAHSLFDIELGAEAALVTEFAETLNARGSLDGVSTFLPMWLPTPENRRYKRVLSEFREFVERLIEERRGRADEYDDVLSTLLTAEDEAGRTMSDVELRDQMATFLFAGHETTSLALTYAVLQVAQHGDVRDRLDAEYADVLGGDRPTVADVRALDYTERVVKETLRLYPPAFITFREAREDVELGGYRIPAGTKLTLPQFFVHTDDRWYDDPEAFDPDRWTDGF…
	CYP1014G3	Haloplanus rubicundus CBA1112 haq:DU484 9815	MAEQVSSGSVDPDPAADDAAAPRPADRPLPPYPSSAGHPLLHTVHAMRDVFGFRERAMADHDLIRIKLLGPGDVYHLGHPDHFERVLLNDRERFRKSEDFRLTFEGGLVAVEGDAWRRQREVLQPLFSRDSLRDYADGMVEAVRRRRDHWQPGTRIDLAAETSDLTLDVLFATLLGRKLAVDGDEEIRTAADRLQHWFTPTSYPLPTWIPTPARLRFKRGKRRLQSVADGLLDAAADDPPADPGEADDLLSLLVALRESGVESEALTDDRLRDQVVTMIFAGHDTTATAIAFAFYALARYPEVRERFHAEVDALDGQPTVADLDALDVTERVVTETLRLFPPVYTIPREATTDVVVDGYRIPEGATTWLTVDRVHRDPRFYDDPDTFRPGRWATDLRER…
	CYP1014G3	Haloplanus rubicundus CBA1113 haj:DU500 10065	MAEQVSSGSVDPDPAADDAAAPRPADRPLPPYPSSAGHPLLHTVHAMRDVFGFRERAMADHDLIRIKLLGPGDVYHLGHPDHFERVLLNDRERFRKSEDFRLTFEGGLVAVEGDAWRRQREVLQPLFSRDSLRDYADGMVEAVRRRRDHWQPGTRIDLAAETSDLTLDILFATLLGRKLAVDGDEEIRTAADRLQHWFTPTSYPLPTWIPTPARLRFKRGKRRLQSVADGLLDAAADDPPADPGEADDLLSLLVALRESGVESEALTDDRLRDQVVTMIFAGHDTTATAIAFAFYALARYPEVRERFHAEVDALDGQPTVADLDALDVTERVVTETLRLFPPVYTIPREATTDVVVDGYRIPEGATTWLTVDRVHRDPRFYDDPDTFRPGRWATDLRER…
	CYP1014L1	Halosimplex sp. TH32 2883611478 formerly CYP1564D1X	MSDAGEDRGEGRAESADPTESRGPGPAGDGPPSPPGLPVVGHTHRYARDPFAFVDWATDRAGDCLLARVLGEGDLCVLAHPDHVERALVTDRDAFAKGEVFTVAFGQNLLSVEGDQWERQHDAVREFFYPGKVRGYAEEMAALTERRVDRWADGDRVSLHDELRALALENLFATLFDRRLDLDGDEEIRRAASDLNLWFKPTSWALPEWVPTPARRRFARARETLDAEARRLLAEREAAVAADDESVGEDLLSTLVALRERGDAELSDAEIADQVAGFIFAGHDTTALAMTYALHLLGTHPEARERFHAELDDVLGTGPDADRPSFDDLRDLDVTERVFLETLRLYPPVHTIPRVTARDVSVDGYRVPEGTTTHLSVVSIHRDERFYDDPGAFRPSRWR…
	CYP174B1	Halorubrum lacusprofundi ATCC 49239 643709802	MSATPPGPIGDPVFGNGRQYADDPFSFMRACADSYGDVVRFDLGPRETYMLTNPADVERVLVADAERYRKPDFGDDAIDTLLGNGLLMSEGETWERQRRLASPSFHSRRIGALAGTMVEHTESQLADWADGEVVDVQLEVARLTVKIIVSAMFGADITDEEVKTVQEKLEPLGARFEPDPRRFLIPNWMPTRENREFDAAIGTLESVIDGIVDRRRGTEYDPSVDPAGPGGVAVRGPVGDGPDGDGAGDLPMDLLSVLLRARDRGEQTDENLRDELVTMLLAGHDTTALALTYTFYLLSNHPEARERVAREAAAATADGPPTAADAREMKFTERVLNESLRLYPPVYTLFREPKLDVKLGGYRIPEGSALMLSQWAIHRSPRWYDDPETFDPSRWEPER…
	CYP174B1	Halorubrum lacusprofundi R1S1 draft 2671609288	MSATPPGPIGDPVFGNGRQYADDPFSFMRACADSYGDVVRFDLGPRETYMLTNPADVERVLVADAERYRKPDFGDDAIDTLLGNGLLMSEGETWERQRRLASPSFHSRRIGALAGTMVEHTESQLADWADGEVVDVQLEVARLTVKIIVSAMFGADITDEEVKTVQEKLEPLGARFEPDPRRFLIPNWMPTRENREFDAAIGTLESVIDGIVDRRRGTEYDPSVDPAGPGGVAVRGPVGDGPDGDGAGDLPMDLLSVLLRARDRGEQTDENLRDELVTMLLAGHDTTALALTYTFYLLSNHPEARERVAREAAAATADGPPTAADAREMKFTERVLNESLRLYPPVYTLFREPKLDVKLGGYRIPEGSALMLSQWAIHRSPRWYDDPETFDPSRWEPER…
	CYP174B16	Halorubrum halophilum B8 2619133805	MSATPPGPHGDPVFGNGRRYASDPFSFMRACADSYGDVVRFDLGPRETYLLTNPADIERVLVADAERYRKPQFGDDAMDRLLGNGLLMSEGETWQRQRKLANPSFHNQRIGALAGTMVDHTESQLADWDDGEVVDIQLEVARLTVKIIVSAMFGADITDEEVRTVQEKLEPLGARFEPDPRRFLIPDWAPTRENREFAAAVDTLESVIDGIVERRQGTQRDPSVDPAGPEGVSVRGPAGDGQGGDGSDDLPMDLLSVLLRARDRGEQTDENLRDELVTMLLAGHDTTALALTYTFYLLSNHPEARERVASEAIEATSGGPPTATDAREMRYTERVLNESMRLYPPVYTLFREPKLDVKLGGYRIPEGSALMCSQWVVHRSPRWYDDPDAFDPGRWKPER…
	CYP174B16	Halorubrum saccharovorum H3 (re-annotation; Oct 2015) 2639379376	MSATPPGPHGDPVFGNGRRYASDPFSFMRACADSYGDVVRFDLGPRETYLLTNPADIERVLVADAERYRKPQFGDDAMDRLLGNGLLMSEGETWQRQRKLANPSFHNQRIGALAGTMVDHTESQLADWDDGEVVDIQLEVARLTVKIIVSAMFGADITDEEVRTVQEKLEPLGARFEPDPRRFLIPDWAPTRENREFAAAVDTLESVIDGIVERRQGTQCDPSVDPAGPEGVSVRGPAGDGQGGDGSDDLPMDLLSVLLRARDRGEQTDENLRDELVTMLLAGHDTTALALTYTFYLLSNHPEARERVASEAIEATSGGPPTATDAREMRYTERVLNESMRLYPPVYTLFREPKLDVKLGGYRIPEGSALMCSQWVVHRSPRWYDDPDAFDPGRWKPER…
	CYP174B16	Halorubrum sp. SG1 69 9 2795628216	MSATPPGPIGDPVFGNGRQYADDPFSFMRACADSYGDVIRFDLGPRETYMLTNPADIERVLVADAERYRKPQFGDGAMDRLLGDGLLMSEGETWQRQRKLANPSFHNQRIGALAGTMVDHTESQLADWTDGEVVDVQLEVARLTVKIIVSAMFGADITDEEVKTVQEKLEPLGARFEPDPRRFLIPDWAPTRENREFAAAVDTLESVIDGIVERRQGTERDPAVDPAGPEGVVVRGPAGDGPDGNGSGDLPMDLLSVLLRARDRGEQTDANLRDELVTLLLAGHDTTALALTYTFYLLSNHSEARERVAGEAEAAIEDGGPTAADVREMRYTERVLNESLRLYPPVYTLFREPKLDVKLGGYRVPEGSALMCSQWVVHRSSRWYDDPETFDPSRWEPQR…
	CYP174B16	Halorubrum sp. CSM-61 2884867959	MSATPPGPIGDPLFGNGRQYAADPFSFMRACADSYGDVVRFDLGPRETYMLTNPADVERVLVADAERYRKPDFGDDAIDTLLGNGLLMSEGETWQRQRELANPSFHNQRIGALAGTMVDHTESQLADWNDGDVVDVHLEVARLTVKIIVSAMFGADITDEEVKTVQAKLEPLGARFEPDPRRFLIPNWMPTRENREFDAAIGTLESVIDGIVDRRRGTERDPAVDPAGPKGVAVRGPAGDGPAGDGGGDLPIDLLSVLLRARDRGEQTDENLRDEMVTMLLAGHDTTAIALTYTFYLLSNHPEARERVARESTVATSDGPPTATDAREMRYTERVLDESMRLYPPVYTLFREPKLDVKLGGYRIPEGAALMCPQWVVHRSPRWYGDPDAFDPSRWEPKR…
	CYP299A8	Uncultured Haloferacaceae archaea SG1 69 12 2795412793	MRQRIPEPPEAGLINGLRFATQTFRYLEGVQSRYRDAVRIPVPGRPPLVIVTGPSLAHDLLGRPEEFPRVPVQSAAAMIAERGLVQSEGELWRQQRSVMAPGFSGRQVATYANTVCERVERLAEMWHGEGRRSIDLHAEMTALTVRVASEVLMGEDIGSERAEQFYEWMDVAGREFEFGLDVVQPDWFPQRVSAEFEEAAAGIRGLAEELIEGRREALASDGSRSRSGDGDGGGPGSGPGLGSGADPPRDALTLLLQAESRPETTFPPNQIRDEIATLLIAGHETTALSTSYTLSLLSWHPSIRARVREEAERVLGDGPATYDDLDDLEFTGRVYREALRLYPPAWGVFRRTERDVALGDYRVDAGSAVIVPIWSIHRDGRYFEAPTTFDPDRWARRDP…
	CYP1014E1	Haloquadratum walsbyi C23 100% match to Haloquadratum walsbyi formerly CYP1013C1X Kribbella catacumbae 2 WP 14556782.1 species name was incorrect	MSSDAQTRNEQGSSNPQLPPYPDALGHPLTHSIRTMHKPLMFRDNLCKHHDVSRSYFFGAGDIYNLSHPKLFKHVLIDNRESFGKSDDFRIAFGEGLVASEGGQWQQQRQILQPLFTQNKIDSYISGMTEQIHRRADSWESGMTIDLQREMRRLTLDTLFATLFGRKLALEGDSDIHNAAVQLHDWFTPTSYPLPEWVPTPARRRFKRGRSKLRTIAGELLSKKASAMTDNSSNPDDLLSTLVNLREQTDDNAMLTDKQLRDQIVTLIFAGHDTTASTLALALYELSRDEDLQSCFHDEIDNIETPIDRVTLNSLPVTDQIVTETLRMYPAVYVIPRIAEREMTMMDYRIPNQSQVWLGVRQVQTDERFYESPDTFDPSRWEEGIKQSIPDFAFAPFGG…
	CYP1014F1	Haloquadratum walsbyi C23 651269297	MSSDAQTRNEQGSSNPQLPPYPDALGHPLTHSIRTMHKPLMFRDNLCKHHDVSRSYFFGAGDIYNLSHPKLFKHVLIDNRESFGKSDDFRIAFGEGLVASEGGQWQQQRQILQPLFTQNKIDSYISGMTEQIHRRADSWESGMTIDLQREMRRLTLDTLFATLFGRKLALEGDSDIHNAAVQLHDWFTPTSYPLPEWVPTPARRRFKRGRSKLRTIAGELLSKKASAMTDNSSNPDDLLSTLVNLREQTDDNAMLTDKQLRDQIVTLIFAGHDTTASTLALALYELSRDEDLQSCFHDEIDNIETPIDRVTLNSLPVTDQIVTETLRMYPAVYVIPRIAEREMTMMDYRIPNQSQVWLGVRQVQTDERFYESPDTFDPSRWEEGIKQSIPDFAFAPFGG…
	CYP1014G9	Uncultured Halobacteriaceae archaea SG1 69 17 2795459581	VSSDTTPTTQDGSTTDEDPDRSEFPLPPYPKELGPPQLHLLHQIRDRLGFGERVLANRDAYRMKIVGRGDTYVLGHPDHMERALLTDMDSFRKTDDNLIAFGEGLLAVEGEEWQKQADTLQPLFRRDSVMDYADGMVEQVRRRTDTWSDGDRFELQREFTDMTLDVIFATLLGRELELDGNRDLREAAEHLHEWFVPTSYFLPDWVPTPSRRRFREAKQTLEEESQRLLDEKSGEAPTNPMEADDLLSLLVGLRESGMAEDTGMLTDERLRDQMVTMIFAGHDTTTTTLTFAFWALAHHDEVRERFHAEVDALDGQPTMDDLDDLEVTDNVVTETLRMFPPVYALPRVAEEDLVFDGYRIPEDETVAFPIRQIQRDERWFDDPHEFRPERWDGDLRREI…
	CYP197C32	Halobaculum sp. WSA2 1 2756471681	MSDWRMSFDMSDTNPSSARPPEAAPGPDGLPFLGSFLENRRDFFAFRDRVAAEHGGVARYEILGQDVFLLTDPDAIRRVLVTENERYVKGELFQQQLRPVLGNGLLNSEGDFWRRQRHLIQPAFTPDRIAGYADMMVGVTERTSGRWRDGEVRDVHRDMMGLTLDIVARALMGVDIRDRTPAIGGALDTVMEQSAGGSLLDLLPPSVPTPGREKLREAVASLDRIVDELVEEKRRALRDGEIGPDADVVSALLTAEDDDGERMAAEQVRDEVKTLLLAGHETTALSLTFTLHLLARHPEIEQRLLDELETELGDEPAGFDTVRDLKYLDKVVTESMRLLPPVHGILREPTEDVELGGYRVPEGTPLAISQWIVHRDSDHYDDPLAFRPERWTDDMEREL…
	CYP1014A6	Halobellus sp. Atlit-31R 2904945824	MSEPSSGSSESSSATSQATDGAADRRPPAPTGLPILGNAVRFARDPFGFTVDAVAEVGDAFRIDLPVGDRYVLAHPDHAERVLVTERDAFEKTEDFPLAFGDSVIAVGGGDWREQRDFLDPFFFASRIESYLPTVREQIVRRVDAWVDGEEVPILSAMQGLTFDILATTLLGIDAGSDRDDLRAAADDLNAYFEPATWMLPDWLPTPSRRRFDAAKATLRTEIRSLLADADSEGEDAADAERPPGVGLVETLAAGLGGDAADRADYPRDRDAAVDQLIGLVFAGHETTALALTFALYCLAEHPETARRVEAELDDVVGPEPIGWEHLDDLPTLDRVVDESLRLYPPVHALPRETTRPVTFGDDVVPGGAEVLVSVFAMHRDERFWEQPSTFDPTRWRDR…
	CYP1014A8	Halobellus rufus CBA1103 2619165837	MTDADQSTPERRAPTSTENRTPPAPSGLPLLGNAVAFARDPLTFTTDAVEDVGDVFRIDLPVGDRYVVAHPEYAARVLVSERDAFEKTDDFALAFGESVVAVEGEDWREQRQFLNPFFFGPQIRSFLPTMRRRAVERAESWDDGESIATLSEMQALTFDVLATTVLDFDPESNRAELRRAADDLNAYFDPLTWALPNWVPTPSRRRFEEAKETLRRELRALLADAETGPGSEDSLVSALSAAMGPDAGGSVAADDSGDADGENGQYAPDADGAVDQLIGLVFAGHETTALALTFTLHCLATHPAVYDRVEAEVDDVVGDEPVGWEHLEGLDVLERVVDESLRLYPPVHALPREATRTVEFDGDVIPAGGELLVSVFALHRDSRFWDDPATFDPSRWHER…
	CYP1014G20	Uncultured Halobacteriaceae archaea SG1 69 17 2795457641	MRSDARQHGGDAGTRPPAEDLPLPPYTTAPSGPHQLHFLHMIRDPIEFRRTVMDEPDVVRVWLPLQDDPCALCHPDHARRMLLTDRETFRKSDDFAVAFGDGLLTTEGEEWRRQRDTLRPLFTHESVRGYAETMTEQIRRRVRRWEDGQRLVLQREFADMALDVLFAALLGRELDLDGDRELRRAAEHLHDWFVPSSYTLPEWVPTPSRRRFERAKSTIRGEADRLLAERSGTASTDPREADDLLSLLAGLRASGMAEDTGMRTEEQLRDQVVTIIFAGHDTTTTTLTFATWAIANHPGVRERFHEEVDALSGPPTVDDLDDLAVTERIITETLRMFPPVYALPRRTDTAVAVDGYRIPGERWVIAPVVNIHRDERWYDDPETFRPARWRGDLRGEIPD…
	CYP174B30	Halorubrum vacuolatum DSM 8800 2728142382	MSVTPPGPIGDPLFGNARQYADDPFTFIRACADSYGDVVRFDLGPLETYMLTNPRDIERVLVADAEKYRKPSFGDDAIGTLLGDGLLLSEGETWQRQRRLANPSFHTRRIGALAGTMVEHTDDQMAGWEPGDVIDVQLEVARLTVRIIVSAMFGTDITEEEVRTVQENLEPLGARFEPDPRRFLIPNWVPTRENREFDAAIATLEDLIDDIVARRRGTEYDPDIDPAGTDGIAVRGPAGDPDGGLPMDLLSVLLRAYDRGEQTEKNLRDELVTMLLAGHDTTALTLTYTFYLLSKHPHIRERVEAEADEAVADGPPDAMDARGMTETERVLNEAMRLYPPVYTMFREPKLDVKLGGYRIPEGAAIMLSQWAIHRSPRWYDAPEAFDPDRWRSERRADRP…
	CYP174B7-fragment	Haloferax elongans ATCC BAA-1513 2556101371	MIHFDLGPLDTYMLTNPRDIERVLVSEASRFRKPQFQDQAIGDLLGDGLLMSEGETWQTQRRLAQPAFDMRRISTMAGMMTDRTESMLADWHDGDVVDIQLEMTRLTVEIIVDAMFGSDLDDERIRRLQEHLEPLGARFEPDPIRFLTPDWVPTRENREYKEALSVLEDIIWDLVEERRGTEYGPGPASSVADDSPADGPPVDSPSRLRPRRTDRQEPPRRTDDDALGGPRHYRADAHVRVVPAFAASRRGGETAPRGGRSARRSHAHLRGRAAVGVHRARPERGDAAVPAGVRDVPRTQNRRSNRWLSHPRGLGAHAPTVGCPPLGALVGRPARIRPRPLDARAGRQPTEFRVLPLRRRAASLYRQTPVATRRSSHYGNDCAAIRTRIHPRRTVLASR…
	CYP197C14	Haloterrigena turkmenica WANU15 2652551083	MGMHGVRRSVSATSVTTRMSSDTPPVTDEKPSGPDGLPLVGNQLALLREPYAFMTRTAREYGDIAYWEEPTGPVYQLNHPEYIEQVLVQNNQHYIKGDHFQTMLGPVMGNGILNSEGAVWRRNRHLIQPAFSSNRIEGHAPMMIGFTEDLLETWSDGQTRLIHEDMMEVTLKIVARALFGVDIDDYVDTVGAAFDEFMLATETLSHLVLPQQIPTPSRRRIQWARESLDSLVYQLIEERRANPTDQDVISKLLEVTDEEGNTLSDEQIRDEVVTLLFAGHETTALALTFAAYLLSTNPAVERALVEELDDVLGGETPTIADLDDLTYTEQVVKESMRLYPPVPGIVREPVKPDIIGGYEIQPGATVWMHQWVVHRDPLWYDDPLSFRPERWTDDLENDL…
	CYP197C34	Halobaculum halophilum halg:HUG10 5770	MSHESARPPESVGGPDGIPFLGSFLDLRRDSFGFRERVADEYGGLARYTVLGTDVFLVTDPALVEQVLVHDNQRYVKGDLFQQSLGPVLGNGLLNSEGEFWRRQRHLIQPAFTPDRIAEYAGMMTESTADATAGWRDGEVRDVHGEMMALTLDIVATALMGVDIRDRTPAVGAVLDTVMEASVGSLVDLLPAWVPTPERQAVDEAVATLDRIVDEIIAEKRADPGEDVVSALLRAEDESGEGMSDEQIRDEVKTLLLAGHETTALALTFTLHLLARHPEVERELLGELDDVLGGDRPTLADVGELSYLEKVVTESMRVLPPVHGILREPTEDVTLGGVRIPAGSTLSISQWVVHRDGDIYDDPESFRPERWTDEMEADLPRLGYFPFSAGPRRCIGDRF…
	CYP197L6	Haloferax mucosum PA12; ATCC BAA-1512 2508590614	MGIGSKAIGDYPVPLCMSEAPQQHREQPPGPSGVPVVHNTLQYADDPLSFITEVAREYGPVAEYDIGGMSFYQLSDPELVEHVLVQENQRYIKGELFQDSLGTVLGDGLLTSEGEFWRQQRHLMQPSFLPQMLERYSDVMVEYTERMLASWEDGETRDIHEDMMSLTVEIAAKTLFDVDIRDEESAVGDALETVMDYSSTSLRRPVDVPQWVPTPRNRRYKQALEDLTDVVGGIVEDHRAGELDPESNDIVSLLLTFRDDDGNPLPDEQIRDELVTILLAGHETTALALTYTLHLLGNNPEQADTLRDELDSVLDGDSPSFTELDDMTYTEQVVTEGMRIYPPVWELVREAAEPDTVGGYDIEPGQTVSAQQWVIHRDPRFYDDPLDFRPSRWTKEFKR…
	CYP1002C12	Halopiger sp. IIH2 2602203914	MTTQPPGDTDDDGRFDSATERSSGTADRHPNAQPLPPGPDGYPIVGNTLEFVRDPFGFYDELEEYGDVVRYRVAGRTFAALFAPASVERVLVGEPKRFERFLFSDLGLDFAPEGLLFTDGAQWRTQRRAMQPAFTIDRIRSYADAMVDEAERTAESWRDGQPVALNRDFSDLTLRILSKALFDVDADPDAEDEPITRAARVINERGDSRRLSTFLPTWLPTPANRRFRRAMAAYRDRVDELIARRRADPDGDDLLSILLRTDDLSETEIRDNLITFTFAGHETTSLGLTYTCMLLAEHDDVAETLRRELETVLDGERPRFEHVPQLEYTERVLNEAMRLYPPAYVLFRRATEDAVVGGYRIPEGTVLSLPQFHLHTDERFYDDPEAFRPERWSEDRDRP…
	CYP1014C3	Halococcus sediminicola CBA1101 2632724230	MSNNTQLPPSPEGHPIIGHTIDFGDDPFGFVDRATSECGDVYCMELPGTDVYVLAGAEYLNQALVTDVDAFRKTDDFNRVFGNGVLSTEGEQWRRQRDILQPLFHPDRVSGYADDMVAATQRRLSTWEDGEIRDIESEMQDLTIEILFATLFGRNLAPGEGDDLRDASDGLNKWFVPTSWLLPHWVPTPSRRKFSNSESRLRVEIRQLLAEHEHANTEKSGVVTLADQAGQSASESQSGGSESDTLLSKLSEAGEATGENHLSREEIEDQMLTMIFAGYETTAAAIAFALYSLATEPDICDAFHEELDTVLDGNPPTLDDMSRLDLTNRIVTETLRLYPPIHTIPRQTTREVDVGDYRLPADEQVHLSVISVHRDERYYDAPLEFRPERWTDGFEEELD…
	CYP1014G5	Halorientalis sp. F13-25 2883759572	MASDADQGARSGGVTESPTDAPLAPYPPNCGPPWLHFVHQMREPLAFAEEALATRDVVRMNLLGNGDIYGVGHPDHAKRVLLTEREQFRKTEDFRIAFGEGLLTVEGEEWQRQRDVLQPLFTRDSVMDYADGMVEQVQRRIDRWRDGDRLDLQAEFTDLALDVLFATVLGRELALDGDRELRESAAHLHDWFKPTSYFLPEWVPTPARRRFRAAKETIRAEADRLLAEKAGGGPTDPAAAEDLLSLLVGLREAGVADSAMLTDERLRDQMVTMIFAGHDTTTTTLTFSFWALANNPEVRERFHAEVDALDGPPTLDELAELDVTERVVTETLRLYPPVHSLPRETTTDVVFDGHRIPADERVLVGIRHVQRDPRFYDDPEQFRPSRWDGDLRSDLHDFA…
	CYP1015A20	Haloarchaeobius iranensis IBRC-M 10013 2653874839	MSQSTQRRSETADSAASNDGDTREHPAGEQLPGPDGLPVLGETLSFLSADIEYGTELQSYGDVVGFEALGRQFVAVYDPEVVQEILVERDDEFCKGEFERQLGDLLAPDGLVFTEGEQWARDRRLLQPAFTPGRIRSFGDTMVARAAATVDGWDDGAVVDLRSECSRLTLDILTRTLLDLELDGERGRVVREVVDAIGDRTSGFASVLPDWLPTPTNRRFERRMNAMDDLLETLVAARRTANGDGHDDLLSTMLDAEYPDGSTMSAETVRDQLFTFLFAGHETTALGLTYALWLVAGDETVRADLDAELDSVCGASDPGFGDIPALELTGAVVDEALRLYPPAYAIYREPVGETTLGGYTVPDDSTVMLAAYQIHRDERWWDAPAEFRPRRWLAGDDDR…
	CYP1564B2	unclassified Thaumarchaeota bin19 Ga0137699 2700304770 42% to CYP197E2 Fischerella sp. NIES-3754	MQDVMTSSVSSSIDYPPGPRSILPNKLLRRFLHDPIKTLMEITRTYGDISHFKFGRQQHIYLLNNPRYIEDVLVKNHKNFTKNKTRQSTKRLLGEGLVTSEGEFHDSQRRIIQPTFHPNRIKTYGEIMITSAARMCQQWEDGITLDIHKEMMHVTLAIISKSVLGSDIKSQDEVGNALLTCMEYSNRVLMPFGQLIAKMPILPVNKAYQRAKKKLDLIVYSMIKEHRDKESKGTSNADLLYTLLRAQDAEAGIGRMNDSQLKDEVMTIFVAGHETTANALTWTFYLLSQYPTEEARVYEELCSVLGDKDAKRIPTVEDIPKLEYTEKVFRESMRLYPPVWTIARQAINDYKVDKYVLPTGSIILMSQYVMPHDPRHFSDPDLFYPDRWTKEAKLQIPRF…
	CYP174B18	Halorubrum aidingense JCM 13560 2556092009	MSATPPGPIGDLLFGNGRQYADDPFSFLQACADSYGDVIRFDLGPRETYLLTNPADIERVLVADAERYRKPQFGDDAIDTLLGQGLLMSEGETWQRQRRLASPSFHNRRIGALAGTMVEHTRSQIAGWEDGEVVDIQLEIARLTVKIIVSAMFGADITDEEVKTVQSELEPLGARFEPDPRRFLIPNWVPTRENREFDAAIDTLEAVIDGIVERRRGTERDPAFDPAGSEGTAVRGPSGDPEGDLPMDLLSVLLRAHDRGEQTDANLRDELVTMLLAGHDTTALALTYTFYLLSNHPAARKRVEREADDVTTADDAPTAADAREMAFTDRVLSESMRLYPPVYTLFREPKLDVKLGGYRIPDGAALMLSQWVVHRSPRWYDDPETFDPGRWRPERRSRR…
	CYP174B44	Uncultured Haloferacaceae archaea SG1 65 10 2795415233	MRATPPGPKGVPVIGNTQRFARDPFSFLSSCRDAYGDVARLSLGGDPAYMLTNPADIERVLVSEERKFRKPMLNDDIRDLLGNGLLLSEGDFWRRERRRTQPAFDMRRIAGLAGMMTDHTEAMLGDWADGEAVTVDTEMARLTVKIIVEAMFGVGFDDATVERMQANLEPLGRHFEPDVLRTLVPDWVPTEENREYHAAIETLEDILEGVLAERRGTERDLPADDGIGGTDGVGGIDANGNQPMDLLSILLRARNDDGDEDVDDALVRDELMTMLLAGHDTTALTLTYTWYLLARNPAIEAELHAELDEVLGGRVPTTADVRDLTYTERMLQEAMRLYPPVHMLFREALTGVRLGGYRVPKGSLLVLPQWAVHRDPRYYDDPLEFDPDRFASDRTAERP…
	CYP197C31	Candidatus Halobaculum G22 2512065377	VSDPSTASEHADTHEAAETAETPAPAESVPGPDGLPVVGSFFDVRDDSFAFRERVAREYGGVARYDVLGSPVYLLTDPAAIERVLVSENQHYRKGDLFQRQLGPVLGDGLLTSEGAFWRRQRHLVQPAFGPDRIAGYADTMVDRTVAATDGWRDGEVRDVHTDTMGLTLDIVARTLLGVDIGARRHAVGGALDAVMDAAAGSLFDLLPEGVPTPGRVARREAVATLDRIVDELVAEKRADPGEDVVTTLLRAEDESGEPMSDEQVRDEVKTLLLAGHETTALSLTFTLHLLARRPTVEARVVDELDETLGGDDPSLASVDDLPYLERVVKESMRLFPPVHGILREPTRDVELGGYRIPAGSPLSISQWVVHRDPAVYDDPLAFRPDRWTPEFERSLPPL…
	CYP197C31	Halobacteriaceae archaeon G22 2569238583	MSDPSTASEHADTHEAAETAETPAPAESVPGPDGLPVVGSFFDVRDDSFAFRERVAREYGGVARYDVLGSPVYLLTDPAAIERVLVSENQHYRKGDLFQRQLGPVLGDGLLTSEGAFWRRQRHLVQPAFGPDRIAGYADTMVDRTVAATDGWRDGEVRDVHTDTMGLTLDIVARTLLGVDIGARRHAVGGALDAVMDAAAGSLFDLLPEGVPTPGRVARREAVATLDRIVDELVAEKRADPGEDVVTTLLRAEDESGEPMSDEQVRDEVKTLLLAGHETTALSLTFTLHLLARRPTVEARVVDELDETLGGDDPSLASVDDLPYLERVVKESMRLFPPVHGILREPTRDVELGGYRIPAGSPLSISQWVVHRDPAVYDDPLAFRPDRWTPEFERSLPPL…
	CYP1002J1	Uncultured Halobacteria archaea SG1 67 11 2795554079	MAKSTARRDSDSRTDPSTSVGDRGEPDERERPPGPDGYPVVGNLPAFVRSPIGFLNDVSEYGDVATYQLLGEEVYGLFHPDHVERVLVTENDRFCKGELETNLVEQIAETSVVATEGEHWQRQRTAMQPAFTVDRIRTYAETMADYAAQAADEWADEGRVDVDAAATDLALRILAKSVFDLDVREGHEVVTGAAEGLNGRMDPTGLSSWLPAWVPTPANVRYDRRMAAFDELVEDLIERREDDPAEYDDLLAMLLEARGDGGLTHDEVTDQVKTFLFAGHETTATAITFGLFLLGNNPDPRRKLQAEADRVLENDRPTVADVFELEYTDRVVTEVLRRYPPASGVFREPLEDVAFGGYDVPEGQTLLLPIYQIHNDERFYDDPGQFRPGRWTDEFEASL…
	CYP1015A3	Haloterrigena turkmenica WANU15 2652549800	MTRPHARKNTEPAANAVDRPPGPDGLPVIGSTVSFVRDPLDFVRSIGEYGDVASYEAFGREFVAVSNPELVEAVLVSRDDEFWKGEFESEFGDIVAPDGVFYAEGSDWQRQRRLLQSLFTPKRIESYAADMVDETVRLVEGWADGTVVNVRDALSMLTLGVLTRSLLDLDLDDERADVVVRMVHALGEYVDAEMLGVRAALPSWLPSKPERKFDRAMADLDALVESLVHDHRESKTESDDLLSLLAMAEYPDGTKLSPSAVSDQLVQFLVAGHETSATALTYSCWLIANNPATQRRLACEVDTVCGDHDPTIDDLGSLTLSEAVINESMRLYPPFPFIHRQPHEPTTLGGYRISPESTLQLPLSSVHLDERWWHDAESFRPDRWLPEAEQNGDWNRDRP…
	CYP1015A3	Natronolimnobius innermongolicus JCM 12255 2530835985	MTRTHARKNTEPAANAVDRPPGPDGLPVIGSTVSFVRDPLDFVRSIGEYGDVASYEAFGREFVAVSNPELVEAVLVSRDDEFWKGEFESEFGDIVAPDGVFYAEGSDWQRQRRLLQSLFTPKRIESYAADMVDETVRLVEGWADGTVVNVRDALSMLTLGVLTRSLLDLDLDDERADVVVRMVHALGEYVDAEMLGVRAALPSWLPSKPERKFDRAMADLDALVESLVHDHRESKTESDDLLSLLAMAEYPDGTKLSPSAVSDQLVQFLVAGHETSATALTYSCWLIANNPATQRRLACEVDTVCGDHDPTIDDLGSLTLSEAVINESMRLYPPFPFIHRQPHEPTTLGGYRISPESTLQLPLSSVHLDERWWHDAESFRPDRWLPEAEQNGDWNRDRP…
	CYP1015A7	Haloterrigena saccharevitans JCM 12889 (Draft1) 2667594330	MRWSHLKRNTEPTANVADRPPGLDGLPVIGSTLSFIRNPLDFVRSIGEYGDVVRYVAFGREFVVISDPELVETVLVSRDNEFWKGEFESRLGDIVAPDGVFYAEGSDWRRQRSLLQSLFTPKRIEAYAADMVDETVRMTDGWTDGTIVNVREELSTFTLGVLTRSLFDLDLEDERADVVVRMVDALGEYVDAEMLGVRSVLPSWVPSKPERKFDRAMADLDALVESLVHEHRESEGESDDLLSLLATAEYPDGTTPSPNEVSDQLVQFLVAGHETSATALTYTCWLLANDPEMQRRLAREIETVCGDRNPRIDDLGSLTLSEAVINEAMRLYPPFPFIHRQPHESTTLGGYRIPPESTLQLPLSSVHLDDRWWRNAESFRPERWLPETEQNGNWKCDRP…
	CYP174B10	Halorubrum hochstenium ATCC 700873 2556197358	MSVTPPGPLGDPVFGNGRQFADDPFGFLRACADSYGDVVRLDLGPRETYLLTNPADVERVLVADAERYRKPQFGDDAMDALLGDGLLMSDGDTWQRQRKLANPSFHNRRIGALDGTMVDHTRSQLADWEDGDVVDVQLEVARLTVKIIVSAMFGADITDEEVKTVQENLEPLGARFEPDPRRYLIPNWVPTRENREFDAAIDTLESVIDGIVDRRRGTERDPSVDPAGSEGVAVPGPAGDGDGDLPMDLLSVLLRARDRGEQTDENLRDELVTMLLAGHDTTALALTYTFYLLSNHPEARERVEREAEAATSESPPTAADVREMAYTERVLNESMRLYPPVYTLFREPKLDVKLGGYRIPEGSALMVSQWAVHRSDRWYDDPEAFDPDRWLPERRSERP…
	CYP174B10	Halorubrum tebenquichense DSM 14210 2556146776	MSVTPPGPLGDPVFGNGRQFADDPFGFLRACADSYGDVVRLDLGPRETYLLTNPADVERVLVADAERYRKPQFGDDAMDALLGDGLLMSDGDTWQRQRKLANPSFHNRRIGALDGTMVDHTRSQLADWGDGDVVDIQLEVARLTVKIIVSAMFGADITDEEVKTVQENLEPLGARFEPDPRRFLIPNWVPTRENREFDAAIDTLESVIDGIVDRRRGTERDPSVDPAGSEGVAVPGPAGDGDGDLPMDLLSVLLRARDRGEQTDENLRDELVTMLLAGHDTTALTLTYTFYLLSNHPEARERVEREAEAATSESPPTAADVREMEFTERVLNESMRLYPPVYTLFREPKLDVKLGGYRIPEGSALMVSQWAVHRSDRWYDDPEAFDPDRWLPERRSQRP…
	CYP174B10	Halorubrum sp. SG1 69 6 2795630661	MSVTPPGPLGDPVFGNGRQFANDPFGFLRACADSYGDVVRLDLGPRETYLLTNPADVERVLVADAERYRKPQFGDDAMDALLGDGLLMSDGDTWQRQRELASPSFHNRRIGALDATMVDHTRSQLAGWRDGEVVDVQLEVARLTVKIIVSAMFGADITDEEVKTVQENLEPLGARFEPDPRRYLIPNWVPTRENREFDAAIDTLESVIDGIVDRRRGTERDPSADPAGSEGVAVPGPAGDGDGDLPMDLLSVLLRARDRGEQTDENLRDELVTMLLAGHDTTALALTYTFYLLSNHPEARERVEREAEAATGGGPPTAADVREMKYTERVLNESMRLYPPVYTLFREPKLDVKLGGYRISEGSALMVSQWVVHRSDRWYDDPETFDPDRWLPERRSGRP…
	CYP174B10	Halorubrum cibi DSM 19504 2728100197	MSATPPGPVGDPLFGNGRQYADDPFGFMRACADSYGDVVRFDLGPRETYLLTNPDDIERVLVAEAERYRKPQFGDDAMGTLLGEGLLLSEGETWRRQRRLANPSFHSRRIGALAGTMVEHTASQLAEWEDGEVVDVQLEIARLTVRIIVSAMFGADVTDEEVRTVQESLEPLGARFEPDPRRFLIPNWVPTRENREFAAAVDTLESVIDGIVDRRRGTERDPAVDPAGPEGVAVSGPPGDPDGDVPMDLLSVLLRARERGEQTDENLRDELVTMLLAGHDTTALALTYTFYLLSKHPTARERVEREAMAATDSGPPDAADARKMTYTDRVLSESMRLYPPVYTLFREPKLDVKLGGYRIPEGSALMCSQWVVHRSSRWYDDPNAFDPSRWSPERRSARP…
	CYP174B10	Halorubrum sp. BV1 2582572306	MSATPPGPIGDPLFGNGRQYADDPFGFMRACADSYGDVIRFDLGPRETYLLANPADVERVLVADAERYRKPQFGDDAMDRLLGQGLLMSEGDTWRRQRDLANPAFHNSRIAALSGTMVEHTDEYIADWTSGETVDVQLELARLTVRIIVSAMFGADVSDEEVKTVQEELEPLGARFEPDPRRFLIPNWVPTRENREFDAAVDTLESVIDGIVERRLGTERDPEADPAGPEGVAVPGPAGDPDGDLPMDLLSVLLRARDRGEQTDENLRDELVTMLLAGHDTTALTLTYTFYLLSNHPDARERVETEAEAATDDGPPTAADAREMTYTDRVLTEAMRLYPPVYTLFREPKLDVKLGGYRIPEGSALMLPQWVIHRSPRWYDDPETFDPGRWDPERRSERP…
	CYP174B10	Halorubrum sp. SAH-A6 2684881943	MSVTPPGPIGDPLFGNGRQFADDPFSFMRACADSYGDVVRFDLGPRETYLLTNPADIERVLVSEADRYRKPQFGDDAMDRLLGQGLLMSEGDTWRRQRTLANPSFHSRRIGALAGTMVDHTESQIAEWEDGEVVDVQLEIARLTVRIIVSAMFGADVTDEEVRTVQESLEPLGARFEPDPRRFLIPNWVPTRENREFDDAVATLESVIDGIVERRRGTERDPAVDPAGPEGVAVAGPSGDSEGDLPMDLLSVLLRARDRGEQTDENLRDELVTMLLAGHDTTALALTYTFYLLSKHPEARARVEREAAAATESGLPDAGDAREMTFTDRVLSESMRLYPPVYTLFREPKLDVKIDGYRIPEGSALMCSQWVVHRSPRWYDDPDAFDPSRWMPERRSARP…
	CYP174B10	Halorubrum sp. BOL3-1 halb:EKH57 11105	MSVTPPGPLGDPLFGNGRQFADDPFGFLRACADSYGDVVRLDLGPRETYLLTNPADVERVLVADAERYRKPQFGDDAMDALLGDGLLMSEGDTWQRQRKLANPSFHNRRIGALDGTMVDHTESQLADWRAGDVVDIQLEVARLTVKIIVSAMFGADITDEEVKTVQENLEPLGARFEPDPRRYLIPNWVPTRENREFDAAIDTLESVIDGIVDRRRGTERDPSVDPAGSEGVAVPGPAGDGDGDLPMDLLSVLLRARDRGEQTDENLRDELVTMLLAGHDTTALALTYTFYLLSNHPEARERVEREAETAVADGPPTAADVREMAYTERVLNESMRLYPPVYTLFREPKLDVKLGGYRIPEGSALMLSQWAVHRSSRWYDDPEAFDPDRWKPERRSQRP…
	CYP174B11	Halorubrum ezzemoulense DSM 17463 2525383663	MSVTPPGPLGDPLFGNGRQFADDPFGFLRACADSYGDVVRLDLGPRETYLLTNPADVERVLVADAERYRKPQFGDDAMDTLLGDGLLMSDGDTWQRQRTLANPSFHNRRIGALDGTMVDHTESQLADWADGEVVDIQLEVARLTVKIIVSAMFGADITDEEVKTVQENLEPLGARFEPDPRRFLIPNWVPTRENREFDAAIDTLESVIDGIVDRRRGTERDPSVDPAGAEGVAVPGPAGDGDGDLPMDLLSVLLRARDRGEQTDENLRDELVTMLLAGHDTTALALTYTFYLLSNHPEARREVEREAETATADGPPTAADVRDMAYTERVLNESMRLYPPVYTLFREPKLDVKLGGYRIPEGSALMVSQWVTHRSERWYDAPETFDPDRWTPKRRSERP…
	CYP174B11	Halorubrum chaoviator DSM 19316 2727826716	MSVTPPGPLGDPLFGNGRQFADDPFGFLRACADSYGDVVRLDLGPRETYLLTNPADVERVLVADAERYRKPQFGDDAMDTLLGDGLLMSDGDTWQRQRTLANPSFHNRRIGALDGTMVDHTESQLADWADGEVVDIQLEVARLTVKIIVSAMFGADITDEEVKTVQENLEPLGARFEPDPRRFLIPNWVPTRENREFDAAIDTLESVIDGIVDRRRGTERDPSVDPAGAEGVAVPGPAGDGDGDLPMDLLSVLLRARDRGEQTDENLRDELVTMLLAGHDTTALALTYTFYLLSNHPEARREVEREAETATADGPPTAADVRDMAYTERVLNESMRLYPPVYTLFREPKLDVKLGGYRIPEGSALMVSQWVTHRSERWYDAPETFDPDRWTPKRRSERP…
	CYP174B11	Halorubrum ezzemoulense Ga2p 2805976264	MSVTPPGPLGDPLFGNGRQFADDPFGFLRACADSYGDVVRLDLGPRETYLLTNPADVERVLVADAERYRKPQFGDDAMDTLLGDGLLMSDGDTWQRQRTLANPSFHNRRIGALDGTMVDHTESQLADWADGEVVDIQLEVARLTVKIIVSAMFGADITDEEVKTVQENLEPLGARFEPDPRRFLIPNWVPTRENREFDAAIDTLESVIDGIVDRRRGTERDPSVDPAGAEGVAVPGPAGDGDGDLPMDLLSVLLRARDRGEQTDENLRDELVTMLLAGHDTTALALTYTFYLLSNHPEARREVEREAETATADGPPTAADVRDMAYTERVLNESMRLYPPVYTLFREPKLDVKLGGYRIPEGSALMVSQWVTHRSERWYDAPETFDPDRWTPKRRSERP…
	CYP174B11	Halorubrum ezzemoulense Ec15 2806141513	MSVTPPGPLGDPLFGNGRQFADDPFGFLRACADSYGDVVRLDLGPRETYLLTNPADVERVLVADAERYRKPQFGDDAMDTLLGDGLLMSDGDTWQRQRTLANPSFHNRRIGALDGTMVDHTESQLADWADGEVVDIQLEVARLTVKIIVSAMFGADITDEEVKTVQENLEPLGARFEPDPRRFLIPNWVPTRENREFDAAIDTLESVIDGIVDRRRGTERDPSVDPAGAEGVAVPGPAGDGDGDLPMDLLSVLLRARDRGEQTDENLRDELVTMLLAGHDTTALALTYTFYLLSNHPEARREVEREAETATADGPPTAADVRDMAYTERVLNESMRLYPPVYTLFREPKLDVKLGGYRIPEGSALMVSQWVTHRSERWYDAPETFDPDRWTPKRRSERP…
	CYP174B11	Halorubrum sp. C191 2791101633	MSVTPPGPLGDPLFGNGRQFADDPFGFLRACADSYGDVVRLDLGPRETYLLTNPADVERVLVADAERYRKPQFGDDAMDTLLGDGLLMSDGDTWQRQRTLANPSFHNRRIGALDGTMVDHTESQLADWADGEVVDIQLEVARLTVKIIVSAMFGADITDEEVKTVQENLEPLGARFEPDPRRFLIPNWVPTRENREFDAAIDTLESVIDGIVDRRRGTERDPSVDPAGAEGVAVPGPAGDGDGDLPMDLLSVLLRARDRGEQTDENLRDELVTMLLAGHDTTALALTYTFYLLSNHPDARREVEREAETATADGPPTAADVRDMAYTERVLNESMRLYPPVYTLFREPKLDVKLGGYRIPEGSALMVSQWVTHRSERWYDAPETFDPDRWTPKRRSERP…
	CYP174B11	Halorubrum ezzemoulense G37 2805981567	MSVTPPGPLGDPLFGNGRQFADDPFGFLRACADSYGDVVRLDLGPRETYLLTNPADVERVLVADAERYRKPQFGDDAMDTLLGDGLLMSDGDTWQRQRTLANPSFHNRRIGALDGTMVDHTESQLADWADGEVVDIQLEVARLTVKIIVSAMFGADITDEEVKTVQENLEPLGARFEPDPRRFLIPNWVPTRENREFDAAIDTLESVIDGIVDRRRGTERDPSVDPAGAEGVAVPGPAGDGDGDLPMDLLSVLLRARDRGEQTDENLRDELVTMLLAGHDTTALALTYTFYLLSNHPDARREVEREAETATADGPPTAADVRDMAYTERVLNESMRLYPPVYTLFREPKLDVKLGGYRIPEGSALMVSQWVTHRSERWYDAPETFDPDRWTPKRRSERP…
	CYP174B11	Halorubrum ezzemoulense Ga36 2805984003	MSVTPPGPLGDPLFGNGRQFADDPFGFLRACADSYGDVVRLDLGPRETYLLTNPADVERVLVADAERYRKPQFGDDAMDTLLGDGLLMSDGDTWQRQRTLANPSFHNRRIGALDGTMVDHTESQLADWADGEVVDIQLEVARLTVKIIVSAMFGADITDEEVKTVQENLEPLGARFEPDPRRFLIPNWVPTRENREFDAAIDTLESVIDGIVDRRRGTERDPSVDPAGAEGVAVPGPAGDGDGDLPMDLLSVLLRARDRGEQTDENLRDELVTMLLAGHDTTALALTYTFYLLSNHPDARREVEREAETATADGPPTAADVRDMAYTERVLNESMRLYPPVYTLFREPKLDVKLGGYRIPEGSALMVSQWVTHRSERWYDAPETFDPDRWTPKRRSERP…
	CYP174B11	Halorubrum ezzemoulense LD3 2806027691	MSVTPPGPLGDPLFGNGRQFADDPFGFLRACADSYGDVVRLDLGPRETYLLTNPADVERVLVADAERYRKPQFGDDAMDTLLGDGLLMSDGDTWQRQRTLANPSFHNRRIGALDGTMVDHTESQLADWADGEVVDIQLEVARLTVKIIVSAMFGADITDEEVKTVQENLEPLGARFEPDPRRFLIPNWVPTRENREFDAAIDTLESVIDGIVDRRRGTERDPSVDPAGAEGVGVPGPAGDGDGDLPMDLLSVLLRARDRGEQTDENLRDELVTMLLAGHDTTALALTYTFYLLSNHPEARREVEREAETATADGPPTAADVRDMAYTERVLNESMRLYPPVYTLFREPKLDVKLGGYRIPEGSALMVSQWVTHRSERWYDAPETFDPDRWTPKRRSERP…
	CYP174B11	Halorubrum ezzemoulense LG1 2806137561	MSVTPPGPLGDPLFGNGRQFADDPFGFLRACADSYGDVVRLDLGPRETYLLTNPADVERVLVADAERYRKPQFGDDAMDTLLGDGLLMSDGDTWQRQRTLANPSFHNRRIGALDGTMVDHTESQLADWADGEVVDIQLEVARLTVKIIVSAMFGADITDEEVKTVQENLEPLGARFEPDPRRFLIPNWVPTRENREFDAAIDTLESVIDGIVDRRRGTERDPSVDPAGAEGVGVPGPAGDGDGDLPMDLLSVLLRARDRGEQTDENLRDELVTMLLAGHDTTALALTYTFYLLSNHPEARREVEREAETATADGPPTAADVRDMAYTERVLNESMRLYPPVYTLFREPKLDVKLGGYRIPEGSALMVSQWVTHRSERWYDAPETFDPDRWTPKRRSERP…
	CYP174B12	Halorubrum arcis JCM 13916 2556111016	MSVTPPGPLGDPLFGNGRQFADDPFGFLRACADSYGDVVRLDLGPRETYLLTNPADVERVLVADAERYRKPQFGDDAMDTLLGDGLLMSEGETWQRQRKLANPAFHNRRIGALAGVMADHAESHVADWEDGDVVDLQLELARLTVKIIVTAMFGADIDDEEVKTVQENLEPLGARFEPDPRRYLIPDWLPTRENREFDAAIDTLESVIDGIVERRRGTERDPSVDPAGPDGTGVRGPPGDPDADLPMDLLSVLLRARDRGEQTDENLRDELVTMLLAGHDTTALALTYAFYLLSNHPEARERVEGEAEEAVSGGSLTAGAVRDMDYTERVLNESMRLYPPVYTLFREPKLDVKLGGYRIPEGSALMVSQWVIHRSERWYDDPEAFDPDRWTPERRSQRP…
	CYP174B12	Halorubrum litoreum JCM 13561 2556217294	MSVTPPGPLGDPLFGNGRQFADDPFGFLRACADSYGDVVRLDLGPRETYLLTNPADVERVLVADAERYRKPQFGDDAMDTLLGDGLLMSEGETWQRQRKLANPAFHNRRIGALAGVMADHAESHVADWEDGDVVDLQLELARLTVKIIVTAMFGADIDDEEVKTVQENLEPLGARFEPDPRRYLIPDWLPTRENREFDAAIDTLESVIDGIVERRRGTERDPSVDPAGPDGTGVRGPPGDPDADLPMDLLSVLLRARDRGEQTDENLRDELVTMLLAGHDTTALALTYAFYLLSNHPEARERVEGEAEEAVSGGSLTAGAVRDMDYTERVLNESMRLYPPVYTLFREPKLDVKLGGYRIPEGSALMVSQWVIHRSERWYDDPEAFDPDRWTPERRSQRP…
	CYP174B12	Halorubrum terreJCM 10247 2556220837	MSVTPPGPLGDPLFGNGRQFADDPFGFLRACADSYGDVVRLDLGPRETYLLTNPADVERVLVADAERYRKPQFGDDAMDTLLGDGLLMSEGETWQRQRKLANPAFHNRRIGALAGVMADHAESHVADWEDGDVVDLQLELARLTVKIIVTAMFGADIDDEEVKTVQENLEPLGARFEPDPRRYLIPDWLPTRENREFDAAIDTLESVIDGIVERRRGTERDPSVDPAGPDGTGVRGPPGDPDADLPMDLLSVLLRARDRGEQTDENLRDELVTMLLAGHDTTALALTYAFYLLSNHPEARERVEGEAEEAVSGGSLTAGAVRDMDYTERVLNESMRLYPPVYTLFREPKLDVKLGGYRIPEGSALMVSQWVIHRSERWYDDPEAFDPDRWTPERRSQRP…
	CYP174B12	Halorubrum distributum JCM 10118 2556134484	MSVTPPGPLGDPLFGNGRQFADDPFGFLRACADSYGDVVRLDLGPRETYLLTNPADVERVLVADAERYRKPQFGDDAMDTLLGDGLLMSEGETWQRQRKLANPAFHNRRIGALAGVMADHAESHVADWEDGDVVDLQLELARLTVKIIVTAMFGADIDDEEVKTVQENLEPLGARFEPDPRRYLIPDWLPTRENREFDAAIDTLESVIDGIVERRRGTERDPSVDPAGPDGTGVRGPPGDPDADLPMDLLSVLLRARDRGEQTDENLRDELVTMLLAGHDTTALALTYAFYLLSNHPEARERVEGEAEEAVSGGSLTAGAVRDMDYTERVLNESMRLYPPVYTLFREPKLDVKLGGYRIPEGSALMVSQWVIHRSERWYDDPEAFDPDRWTPERRIQRP…
	CYP174B12	Halorubrum distributum JCM 9100 2556137949	MSVTPPGPLGDPLFGNGRQFADDPFGFLRACADSYGDVVRLDLGPRETYLLTNPADVERVLVADAERYRKPQFGDDAMDTLLGDGLLMSEGETWQRQRKLANPAFHNRRIGALAGVMADHAESHVADWEDGDVVDLQLELARLTVKIIVTAMFGADIDDEEVKTVQENLEPLGARFEPDPRRYLIPDWLPTRENREFDAAIDTLESVIDGIVERRRGTERDPSVDPAGPDGTGVRGPPGDPDADLPMDLLSVLLRARDRGEQTDENLRDELVTMLLAGHDTTALALTYAFYLLSNHPEARERVEGEAEEAVSGGSLTAGAVRDMDYTERVLNESMRLYPPVYTLFREPKLDVKLGGYRIPEGSALMVSQWVIHRSERWYDDPEAFDPDRWTPERRIQRP…
	CYP174B12	Halorubrum xinjiangense CGMCC 1.3527 2617451032	MSVTPPGPLGDPLFGNGRQFADDPFGFLRACADSYGDVVRLDLGPRETYLLTNPADVERVLVADAERYRKPQFGDDAMDTLLGDGLLLSEGETWQRQRTLANPAFHNRRIGALAGVMADHAESHVAEWSDGDVVDLQLELARLTVKIIVTAMFGADIDDEEVKTVQENLEPLGARFEPDPRRYLIPDWVPTRENREFDAAIDTLESVIDGIVERRRGTERDPSVDPAGPDGTGVRGPPGDPDADLPMDLLSVLLRARDRGEQTDENLRDELVTMLLAGHDTTALALTYAFYLLSNHPEARGRVESEAEEAVSTGRLTADAVRGMEYTERVLNESMRLYPPVYTLFREPKLDVKLGGYRIPEGSALMVSQWVIHRSERWYDDPETFDPDRWTSKRRSQRP…
	CYP174B12	Halorubrum distributum group	MSVTPPGPLGDPLFGNGRQFADDPFGFLRACADSYGDVVRLDLGPRETYLLTNPADVERVLVADAERYRKPQFGDDAMDTLLGDGLLMSEGETWQRQRKLANPAFHNRRIGALAGVMADHAESHVADWEDGDVVDLQLELARLTVKIIVTAMFGADIDDEEVKTVQENLEPLGARFEPDPRRYLIPDWLPTRENREFDAAIDTLESVIDGIVERRRGTERDPSVDPAGPDGTGVRGPPGDPDADLPMDLLSVLLRARDRGEQTDENLRDELVTMLLAGHDTTALALTYAFYLLSNHPEARERVEGEAEEAVSGGSLTAGAVRDMDYTERVLNESMRLYPPVYTLFREPKLDVKLGGYRIPEGSALMVSQWVIHRSERWYDDPEAFDPDRWTPERRSQRP…
	CYP174B15	Halorubrum kocurii JCM 14978 2556142269	MSVTPPGPIGDPVFGNGRQFADDPFTFMRACADSYGDVIRFDLGPRETYLLTNPADVERVLVADADRYRKPQFGDDAMDTLLGDGLLMSEGDTWQRQRKLANPSFHNRRIAALDGTMVDHTRSQLADWDDGEVVDIQLEVARLTVKIIVSAMFGADITDEEVKTVQEKLEPLGARFEPDPRRFLIPNWVPTRENREFDAAIDTLESVIDGIVDRRRGTERDPSVDPAGPDGVAVRGPAGDGDGDLPMDLLSVLLRARDRGEQTDENLRDELVTMLLAGHDTTALTLTYTFYLLSNHPEARERVASEAEAAVAGGAPTAADAREMKFTERVLNEAMRLYPPVYTLFREPKLDVKLGGYRIPEGSALMLSQWVVHRSPRWYDNPEAFDPSRWAPERRSQRP…
	CYP174B15	Halorubrum sp. SD626R 2685145679	MSVTPPGPIGDPVFGNGRQYADDPFSFMRACADSYGDVVRFDLGPRETYLLTNPADVERVLVADADRYRKPQFGDDAMDTLLGNGLLMSEGETWQRQRKLANPSFHNRRIGALAGTMVDHTRSQLADWEGGDVVDVQLEVARLTVKIIVSAMFGADITDEEVKTVQEKLEPLGARFEPDPRRFLIPNWVPTRENREFDAAVDTLESVIDGIVDRRRGTERDPAADPAGPEGVAVRGPAGDADGDLPMDLLSVLLRARDRGEQTDENLRDELVTMLLAGHDTTALTLTYTFYLLSNHPEARERVAEEAATATEGGAPTAADARDMEFTERVLNEAMRLYPPVYTLFREPKLDVKIGGYRIPEGSALMLSQWVVHRSPRWYDDPEAFDPSRWTPERRSGRP…
	CYP174B15	Halorubrum sp. Ea8 2792521892	MSVTPPGPIGDPVFGNGRQYADDPFSFMRACADSYGDVVRFDLGPRETYLLTNPADIERVLVSEAERYRKPQFGDDAMDTLLGDGLLMSEGEAWQRQRKLANPSFHNRRIGALAGTMVGHTESQLADWNDGDVVDIQLEVARLTVKIIVSAMFGADITDEEVKTVQEKLEPLGARFEPDPRRFLIPNWVPTRENREFDDAIGTLESVIDGIVERRRGTERDPSVDPAGPEGVAVRGPAGDGDGDLPMDLLSVLLRARDRGEQTDKNLRDELVTMLLAGHDTTALALTYTFYLLSNHPEARERVAGEARAATADGAPTAADARDMKYTERVLNESMRLYPPVYTLFREPKLDVKIGGYRIPEGSALMLSQWVIHRSPRWYDDPETFDPSRWAPERRSQRP…
	CYP174B15	Halorubrum sp. Hd13 2792531963	MSVTPPGPIGDPVFGNGRQYADDPFSFMRACADSYGDVVRFDLGPRETYLLTNPADIERVLVSEAERYRKPQFGDDAMDTLLGDGLLMSEGEAWQRQRKLANPSFHNRRIGALAGTMVGHTESQLADWNDGDVVDIQLEVARLTVKIIVSAMFGADITDEEVKTVQEKLEPLGARFEPDPRRFLIPNWVPTRENREFDDAIGTLESVIDGIVERRRGTERDPSVDPAGPEGVAVRGPAGDGDGDLPMDLLSVLLRARDRGEQTDKNLRDELVTMLLAGHDTTALALTYTFYLLSNHPEARERVAGEARAATADGAPTAADARDMKYTERVLNESMRLYPPVYTLFREPKLDVKIGGYRIPEGSALMLSQWVIHRSPRWYDDPETFDPSRWAPERRSQRP…
	CYP174B15	Halorubrum sp. Ib24 2792532771	MSVTPPGPIGDPVFGNGRQYADDPFSFMRACADSYGDVVRFDLGPRETYLLTNPADIERVLVSEAERYRKPQFGDDAMDTLLGDGLLMSEGEAWQRQRKLANPSFHNRRIGALAGTMVGHTESQLADWNDGDVVDIQLEVARLTVKIIVSAMFGADITDEEVKTVQEKLEPLGARFEPDPRRFLIPNWVPTRENREFDDAIGTLESVIDGIVERRRGTERDPSVDPAGPEGVAVRGPAGDGDGDLPMDLLSVLLRARDRGEQTDKNLRDELVTMLLAGHDTTALALTYTFYLLSNHPEARERVAGEARAATADGAPTAADARDMKYTERVLNESMRLYPPVYTLFREPKLDVKIGGYRIPEGSALMLSQWVIHRSPRWYDDPETFDPSRWAPERRSQRP…
	CYP174B15	Halorubrum sp. Ea1 2792552861	MSVTPPGPIGDPVFGNGRQYADDPFSFMRACADSYGDVVRFDLGPRETYLLTNPADIERVLVSEAERYRKPQFGDDAMDTLLGDGLLMSEGEAWQRQRKLANPSFHNRRIGALAGTMVGHTESQLADWNDGDVVDIQLEVARLTVKIIVSAMFGADITDEEVKTVQEKLEPLGARFEPDPRRFLIPNWVPTRENREFDDAIGTLESVIDGIVERRRGTERDPSVDPAGPEGVAVRGPAGDGDGDLPMDLLSVLLRARDRGEQTDKNLRDELVTMLLAGHDTTALALTYTFYLLSNHPEARERVAGEARAATADGAPTAADARDMKYTERVLNESMRLYPPVYTLFREPKLDVKIGGYRIPEGSALMLSQWVIHRSPRWYDDPETFDPSRWAPERRSQRP…
	CYP174B15	Halorubrum sp. Eb13 2792527959	MSVTPPGPIGDPVFGNGRQYADDPFSFMRACADSYGDVVRFDLGPRETYLLTNPADIERVLVSEAERYRKPQFGDDAMDTLLGDGLLMSEGEAWQRQRKLANPSFHNRRIGALAGTMVGHTESQLADWNDGDVVDIQLEVARLTVKIIVSAMFGADITDEEVKTVQEKLEPLGARFEPDPRRFLIPNWVPTRENREFDDAIGTLESVIDGIVERRRGTERDPSVDPAGPEGVAVRGPAGDGDGDLPMDLLSVLLRARDRGEQTDKNLRDELVTMLLAGHDTTALALTYTFYLLSNHPEARERVAGEARAATADGAPTAADARDMKYTERVLNESMRLYPPVYTLFREPKLDVKIGGYRIPEGSALMLSQWVIHRSPRWYDDPETFDPSRWAPERRSQRP…
	CYP174B17	Halorubrum sp. A07HR67 2518692292	MSATPPGPIGDPLFGNGRQFADDPFTFMRACADSYGDVVRFDLGPRETYMLTNPDDIERVLVSEAERYRKPNFGDDAMRTLLGDGLLLSEGDTWQQQRELANPSFHSQRVGALSGTMVDHTETQLAGWESGEVVDVQLEVARLTVRIIVSAMFGSDITDEEVHTVQENLEPLGARFEPDPRRFLIPNWVPTRENRAFDAGIETLEGVIDGILERRQGTERDPSVDPAGSDGVSVRGPPGDPAGDMPMDLLSVLLRARSRGEQTDKNLRDELVTMLLAGHDTTALALTYTFYLLSNHPEARKRVEREAEAATADGRPDAAAVREMEYTERVLTEAMRLYPPVYTMFREPKLDVKFDGYRIPEGAALMLSQWVVHRSPRWYDDPQAFDPSRWRPKRRSQRP…
	CYP174B17	Halorubrum aquaticum CGMCC 1.6377 2617843177	MSVTPPGPIGDPLFGNGRQFADDPFSFMRACADSYGDVVRFDLGPRETYLLTNPDDIERVLVAEAERYRKPNFGDDAMGTLLGEGLLLSEGETWRRQRRLANPSFHSRRIGALAGTMVEHTESQIAEWEDGEIVDVQLEVARLTVRIIVSAMFGADVTDEEVRTVQESLEPLGARFEPDPRRFLIPNWVPTRENREFAAAVDTLESVIDGILDRRRGTERDPGVDPAGPEGVAVSGPPGDPDGDVPMDLLSVLLRARERGEQTDENLRDELVTMLLAGHDTTALALTYTFYLLSKHPTARERVGREAAAATADGPPDAAAAREMTYTDRVLSESMRLYPPVYTLFREPKLDVKIDGYRIPEGSALMCSQWVVHRSPRWYDDPDSFDPDRWTPDRRSERP…
	CYP174B17	Halorubrum halodurans Cb34 2792537934	MSVTPPGPIGDPLFGNGRQFADDPFSFMRACADSYGDVVRFDLGPRETYLLTNPADIERVLVAEAERYRKPNFGDDAMDRLLGQGLLMSEGDTWRRQRTLANPSFHSRRIGALAGTMVDHTEAQIAEWEDGEVVDVQLEIARLTVRIIVSAMFGADVTDEEVRTVQEKLEPLGARFEPDPRRFLIPDWVPTRENREFDDAVATLESVIDGIVERRRGTERDPAVDPAGSEGVAVSGPPGDPDGDLPMDLLSVLLRARDRGEQTDENLRDELVTMLLAGHDTTALALTYTFYLLSKHPEARARVEREAAAATESGPPDAGDAREMTFTDRVLSESMRLYPPVYTLFREPKLDVRIDGYRIPEGSALMCSQWVVHRSPRWYDDPDAFDPSRWTPERRSARP…
	CYP174B17	Halorubrum alkaliphilum DSM 23564 2913415001	MSVTPPGPIGDPLFGNGRQFADDPFTFMRACADSYGDVVRFDLGPRETYLLTNPADIERVLVSEAERYRKPQFGDDAMGTLLGDGLLLSEGETWRKQRSLANPSFHTRRIGALTGTMVGHTESHLAEWEPGEVVDIQLEVARLTVRIIVSAMFGADITDEEVATVQENLEPLGARFEPDPRRFLIPDWVPTAENRAFNEAVGTLEDVIDDIVERRRGTERDPTVDPAGPDGTAVSGPPGDAGGDLPMDLLSVLLRARDRGEQTDENLRDEMVTMLLAGHDTTALALTYTFYLLSKHPEARERVEREADAATAEGSPDAADVRGMEYTERVLNEAMRLYPPVYLLFREPKLDVKVDGYRIPEGSALMCSQWVVHRSSRWYDDPDAFDPDRWLPERRSARP…
	CYP174B17	Halorubrum sp. 48-1-W 2884862813	MSVTPPGPIGDPLFGNGRQFADDPFTFMRACADSYGDVVRFDLGPRETYLLTNPDDIERVLVAEAERYRKPRFGDDAMGRLLGEGLLLSEGETWRRQRTLANPSFHSRRIGALAGTMVEHTESQLAEWEPDEVVDVQLEIARLTVRIIVSAMFGANVTEEEVRTVQEKLEPLGARFEPDPRRFLIPNWVPTRENREFAAAVDTLESVIDGIVDRRRGTERDPTVDPAGSEGVAVGGPPGDADVDVPMDLLSVLLRARDRGEQTDENLRDEMVTMLLAGHDTTALALTYTFYLLSKHPTARERVEREAEAATADGPPDAADARDMTYTDRVLSESMRLYPPVYTLFREPKLDVKIDGYRIPEGSALMCSQWVVHRSSRWYDDPDSFDPDRWKPERRSRRP…
	CYP174B33	Halobellus rufus CBA1103 2619163665	MRATPPGPAGVPVFGNSRQYARDPFTFLASVEAAYGDVAQFDLGPLETYLLGNPRDIERVLVTDAAKYSKPDFQDDAIGTLLGDGLLLSEGETWRRQRQLAQPAFAPDRIAAMGDVIARHTEGMLADWEDGDVRDVHLDMARVTVRIIVEAMFGSRLTDEQTRRVQENLEPLGRRFEPNPARFLVPDWVPTRENRAYHDSVEILEGIIDDVVAERLGTERDPAADPAHDAPVGMAADSAAGNDEPMDLLSILLRARERGEQTQKQLRDELMTMLLAGHDTTALTLTYAWYLLSEHPTAEDRLHEELAEVCGDDPPTAADVRDLDYLERVIQESMRLYPPVYVIFREPKIDVELGGYRVPEGSAVMLSQWATHRSERWYDDPEAFDPDRWLPERRAERPR…
	CYP1002C7	Uncultured Halobacteria archaea SG1 65 9 2795564075	MSQNPVASGRGEASGESRGETYQSPPGPDGWPVVGSAVSFARDPFTFYENLAEYGDIAQFSVFGLEFTPLLHPDHIEQVLLDDHDKFDKWLADDLVDLHFAPEGLVFTEGETWRRQRTIIQDAFTIDRIQSYGDTMAEYAAEHVADWDDGEEIALNEAFSDLTLRILAHTLLDVDVSSDDRYGTLLREAMSAINDRSEPKLSNFLPGWVPTPTNRRYQRYVAELRDGVDELIADRRGDTDDHEDLLSLFLGAEDEQGRSLSETEVRDQLITFLGAGTETTALALTYACLEIANHDDVRRKLNAEHERVLDGEPPGLSDLGDLTYTEQVIDETLRLYPPAYAMFRQTTEDVTIGDYHLPEGTTVTLPQFHLHTDDRWYENPDQFCPERWTEDFEAEIPDY…
	CYP1003B2	Uncultured Halobacteriaceae archaea SG1 68 15 2795479886	MAESTDGTEGESSPEYPPPTEARGPADATPPGPSGLPVVGNTFQFLSDPVGFYARCADYDADVVAYRVGRDDGYMLKHPEYVERVLVTDDADFVRASVIQDSLGELADGGLFLLEGEEWHDHRTALQPSFYRDRIETYGEMMVAFADERAEQWRGRDRVTVSEEMRSLTLEVLAKTLLDVDIRDQESAIRDAAAAISERFDAGSLSAFLPLWVPTPANRRCKRAIAQFDRAIEGIVAERRASDESFDDLLSILLSLDLDGGLDEREIRDHLFTFLFAGHETTALTLSYAIFLLANHPDAQATLHEELDAVVADRPTVDDLFELDYLADVVDEALRLYPPAYTVFREPTTDVEIGGYDIPAGSVVSLPQWVVHRDERWFDDPDAFQPDRWSDEFRDSLPE…
	CYP1554A2	Uncultured Natrialbaceae archaea SG1 64 9 2795399107	MARRARSTGTSSALPGPSGLEWFGVLRNVVGKDTVDQLRFMYEEYGRVVRFVDPGEPTRPMVMLAEPEAVQHVLETNQGNYKKSEVYRNELTRVFGQGLLTSSGDLWMRQNRLIAPLFTKESVYTFTEIVREETEAMLDRWAATEEPIDLLSEMERLTLIIIGKAMFSTDMDDHAEEISGILEVLRAAFQRRTTGIVTIPDWAPTPTVRREQAAIARLDEIVYELIEKRRGEAEAADDLLSKLIRAQDEETGHEMDDEQIKDELVTFLLAGHETTATALTWTWYLLAQYPDRHRELYETVADTDVLDREEFTPELVTELQYVKQCVQEGMRIYPPVPVIARETESDDTVCGYELPAGTQVVTPQFVVHRDPAIWDDPLDYRPERFAPGADEDRPPYSYF…
	CYP174B5	halophilic archaeon sp. DL31 2507080866	MATRPPGPKGLPLVGNSRKYAKDPFAFLSAVGDAYPRIAQFDLGPLSTYMVTDPADIERVLVSEADQYHKLVFGDAVDDLLGDGLLLSDGKQWRDQRNLANPAFTASRVQSIADTMARIAEEHIAGWSDGDELAMDIELAKLTVKVIVAAMFGVEADDETVETVQNNLEPLGRRFEPDPRRVLVPEWAPTKENREFADAVETLEGVIDDLLAQREGTIESGPTAVSEDETNRTGASGEEGEEPMDLASILLRARDQGEQSEKQLRDELMTMLLAGHDTTALALSYTLYLLSEQPEARERHLAEVDEIIGTDQPSAAHVRKLEYTDRVLSESMRLYPPVYAIFREPQVDVKLGGYRVPAESAVMVPQWVVHRSERYWDEPDQFDPSRWEPEPRADRPRFA…
	CYP174B12	Halorubrum sodomense DSM 3755 2617337711	MSVTPPGPLGDPLFGNGRQFADDPFGFLRACADSYGDVVRLNLGPRETYLLTNPADVERVLVADAERYRKPQFDDAMDTLLGDGLLMSEGETWKRQRKLANPAFHNRRIGALAGVMADHAESHVADWDGGDVVDLQLELARLTVKIIVTAMFGADISDEEVKTVQENLEPLGARFEPDPRRYLIPDWLPTRENREFDAAIDTLESVIDDIVARRRGTERDPSVDPAGPDGTGVRGPPGDPDADLPMDLLSVLLRARDRGEQTDENLRDELVTMLLAGHDTTALALTYAFYLLSNHPAARERVAGEAEAAVSSGPLTAGAVRDMEYTERVLNESMRLYPPVYTLFREPKLDVKLGGYRVPEGSALMVSQWVIHRSDRWYDDPEAFDPDRWTPERRSERPR…
	CYP174B12	Halorubrum trapanicum CBA1232 2778195909	MSVTPPGPLGDPLFGNGRQFADDPFGFLRACADSYGDVVRLNLGPRETYLLTNPADVERVLVADAERYRKPQFDDAMDTLLGDGLLMSEGETWQRQRKLANPAFHNRRIGALAGVMADHAESHVADWDDGDVVDIQLELARLTVKIIVTAMFGADISDEEVKTVQENLEPLGARFEPDPRRYLIPDWLPTRENREFDAAIDTLESVIDDIVARRRGTERDPSVDPAGPDGTGVRGPPGDPDADLPMDLLSVLLRARDRGEQTDENLRDELVTMLLAGHDTTALALTYAFYLLSNHPDARDRVASEAREAVSSGPLTADAVREMAYTENVLNESMRLYPPVYTLFREPKLDVKLGGYRIPEGSALMVSQWVIHRSERWYDDPEAFDPDRWTPERRSQRPR…
	CYP174B12	Halorubrum sp. Atlit-26R 2905024309	MSVTPPGPLGDPLFGNGRQFADDPFGFLRACADSYGDVVRLNLGPRETYMLTNPADVERVLVADAERYRKPQFDDAMDTLLGDGLLMSEGETWQRQRKLANPAFHNRRIGALAGVMADHAESHVADWADGDVVDLQLELARLTVKIIVTAMFGADVTDEEVKTVQENLEPLGARFEPDPRRYLIPDWMPTRENREFDAAIDTLESVIDDIVARRRGTERDPSVDPAGPDGTGVRGPPGDPDADLPMDLLSVLLRARDRGEQTDENLRDELVTMLLAGHDTTALALTYTFYLLSDHPEARERVEGEAKEAVSTGPLTADAVREMEYTERVLNESMRLYPPVYTLFREPKLDVKLGGYRIPEGSALMVSQWVIHRSERWYNDPEKFDPDRWTAERRSQRPR…
	CYP174B12	Halorubrum sp. 5 2646593276	MSVTPPGPLGDPLFGNGRQFADDPFGFLRACADSYGDVVGLDLGPRETYLLTNPADVERVLVADAERYRKPQFDDAMDTLLGDGLLLSEGDTWKRQRRLANPAFHNRRIGALAGVMADHAESHVADWEDGDVVDVQLELARLTVKIIVTAMFGADISDEEVKTVQENLEPLGARFEPDPRRFLIPDWLPTRENREFDAAIDTLESVIDDIVARRRGTERDPSVDPAGPDGTGVRGPPGDPDADLPMDLLSVLLRARDRGEQTDENLRDELVTMLLAGHDTTALALTYAFYLLSNHPEARDRVASEAREATADGPLTAAAVRDMDYTERALNESMRLYPPVYTLFREPKLDVKLGGYRIPEGSALMVSQWAIHRSGRWYDDPEAFDPDRWTPERRSERPR…
	CYP174B12	Halorubrum sp. Atlit-28R 2905014361	MSVTPPGPLGDPLFGNGRQFADDPFGFLRACADSYGDVVGLDLGPRETYLLTNPADVERVLVADAERYRKPQFDDAMDTLLGDGLLLSEGDTWKRQRRLANPAFHNRRIGALAGVMADHAESHVADWEDGDVVDVQLELARLTVKIIVTAMFGADISDEEVKTVQENLEPLGARFEPDPRRFLIPDWLPTRENREFDAAIDTLESVIDDIVARRRGTERDPSVDPAGPDGTGVRGPPGDPDADLPMDLLSVLLRARDRGEQTDENLRDELVTMLLAGHDTTALALTYAFYLLSNHPEARDRVASEAREATADGPLTAAAVRDMDYTERALNESMRLYPPVYTLFREPKLDVKLGGYRIPEGSALMVSQWAIHRSGRWYDDPEAFDPDRWTPERRSERPR…
	CYP174B12	Halorubrum sp. Atlit-9R 2905018759	MSVTPPGPLGDPLFGNGRQFADDPFGFLRACADSYGDVVRLDLGPRETYLLTNPADVERVLVADAERYRKPQFDDAMDTLLGDGLLLSEGDTWKRQRQLANPAFHNRRIGALAGVMADHAESHVADWEDGDVVDIQLELARLTVKIIVTAMFGADISDEEVKTVQENLEPLGARFEPDPRRYLIPDWLPTRENREFDAAIDTLESVIDDIVARRRGTERDPSVDPAGPDGTGVRGPPGDPDADLPMDLLSVLLRARDRGEQTDENLRDELVTMLLAGHDTTALALTYAFYLLSDHPEARDRVAAEAREATADGPLTAAAVRDMDYTERALNESMRLYPPVYTLFREPKLDVKLGGYRIPEGSALMVSQWAIHRSGRWYDNPEAFDPDRWTPERRSERPR…
	CYP174B12	Halorubrum sp. Atlit-8R 2905027480	MSVTPPGPLGDPLFGNGRQFADDPFGFLRACADSYGDVVRLDLGPRETYLLTNPADVERVLVADAERYRKPQFDDAMDTLLGDGLLLSEGDTWKRQRQLANPAFHNRRIGALAGVMADHAESHVADWEDGDVVDIQLELARLTVKIIVTAMFGADISDEEVKTVQENLEPLGARFEPDPRRYLIPDWLPTRENREFDAAIDTLESVIDDIVARRRGTERDPSVDPAGPDGTGVRGPPGDPDADLPMDLLSVLLRARDRGEQTDENLRDELVTMLLAGHDTTALALTYAFYLLSDHPEARDRVAAEAREATADGPLTAAAVRDMDYTERALNESMRLYPPVYTLFREPKLDVKLGGYRIPEGSALMVSQWAIHRSGRWYDNPEAFDPDRWTPERRSERPR…
	CYP174B12	Halorubrum salinarum hsai:HPS36 7050	MSVTPPGPLGDPLFGNGRQFADDPFGFLRACADSYGDVVRLDLGPRETYLLTNPADVERVLVADAERYRKPQFDDAMDTLLGDGLLLSEGDTWKRQRRLANPAFHNRRIGALAGVMADHAASHVADWEDGDVVDIQLELARLTVKIIVTAMFGADISDEEVKTVQENLEPLGARFEPDPRRYLIPDWLPTRENREFDAAIDTLESVIDDIVARRRGTERDPSVDPAGPDGTGVRGPPGDPDADLPMDLLSVLLRARDRGEQTDENLRDELVTMLLAGHDTTALALTYAFYLLSDHPEARDRVAAEAREATADGPLTAAAVRDMDYTERALNESMRLYPPVYTLFREPKLDVKLGGYRIPEGSALMVSQWAIHRSGRWYDDPEAFDPDRWTPERRSERPR…
	CYP174B14	Halorubrum californiensis DSM 19288 2556171341	MSVTPPGPLGDPLFGNGRQFADDPFGFLRACADSYGDVVRLNLGPRETYLLTNPADVERVLVADAERYTKPQFDDAMDTLLGDGLLMSDGDTWRRQRTLANPAFHNRRIGALAGVMADHAESHVADWEDGDVVDLQLELARLTVRIIVTAMFGADIDDEEVKTVQENLEPLGARFEPDPRRYLVPDWLPTRENREFDAAIDTLESVIDGIVERRRGTERDPSVDPAGPDGAGVRGPPGDPDADLPMDLLSVLLRARDRGEQTDENLRDELVTMLLAGHDTTALALTYTFYLLSNHPEARERVASEAAMATEGGSLTAADVREMEYTERVLNESMRLYPPVYTLFREPKLDVKLGGYRIPEGSALMVSQWVIHRSERWYDDPETFDPDRWAPERRSERPR…
	CYP174B40	Halopenitus sp. DYS4 2684013616	MQRQPPGPAGDPVLGSARRYADDPFRFLSACGAAYGDVVRFDLGPRETYMLTNPRDVERVLVSESDRYRKADLGDRAIDDLLGDGLLMSEGETWAQRRSLANPAFDMRRITGLGEMMAAHAAAAVEKWEPGETVDVQLAFARLTVRIIAKAMFGVDADAETVRRVQESLEPLGARFEPDPRRVLLPDWAPTRENRAFDAAVAELESVVDDVLARRRGTARDPAADPAGNAGTAVTDPVTGENGMPMDLLSVLLRARGAGAIDDRGIRDELVTMLLAGHDTTALTLTYAFYLLSEHPAERERVEAEVDDVVGTGRPDADDARELTVAGNALDEAMRLYPPVYTLFRQPTVDVKHAGYRVPADALVMLPQWVVHRSDRWYDDPEAFDPDRWTPERATDRPR…
	CYP174E1	Halobiforma lacisalsi AJ5; JCM 12983 2531222314	MVDHSRAEGTTGGERAPVHETEPPTYEGLPVIGNTHQLVRQQDGLFEAAARRGDVVRLRLLGIGDFYQVNRPDLVEQVLVEDRDRFRKATMSQEDLGDLLGQGLVLSEGDLWERQRSRIQPAFYMDRIADYADAMTAAVRDAADDWAGSPVVSVEDEMKALTLRILAESMFGSEIAYEERGIPETVRDLQEPGQPTKQPVARMVPKWVPIPMWRRYKRGIREMEALIEDLVERRRAQGLEDRDDLLSRLLTGTDEDGETMSERLLRDELMTFLFAGHETTATALTFTWLLLSQHPSVFDRLTAELDAVLEDEYATFADLSDLEYTEAVLRESMRLYPPVPSIPRETTEELTLGSYALPAGATVAPMQWTIHRDERFWDEPRSFEPERFAGDDGDRPQFA…
	CYP174E1	Halopiger xanaduensis SH-6 2506689530	MADRSTPRTRARPRSPPTRGTAPPTHEGLPVIGNTHQLVLEQGGLYEDAAERGDVVELRILGFGEFYQVNHPDLAEHILVDDRDRFRKASLSRDDLGDLLGQGLVLSEGDLWERQRERIQPAFYMDQIADYADVMTAEARAAADEWGEKATVNVEREMKALTLGILVKAMFGSEIDYEAAGIPDIVAKLQEPGEPVKQPIARLVPKWVPIPMWRRYERGIREMEGLIEAFVDRRRAEGPETRDDLLSRLLTATDEAGETMSERLLRDELMTFLFAGHETTATALTFTWLLLAQHPDVERRLVDELEAVLDGDRATVADVPDLEYTEAVLREAMRLYPPVPSIPRETTEPLTLGGYSIPEGATVAPMQWTIHRDERFWDEPLTFDPDRFLGDEAERPDLA…
	CYP174E1	Halobiforma haloterrestris DSM 13078 2694925312	MVDHSRAGGTTGGERAPVHETEPPTYEGLPVIGNTHQLVRQQDGLFEAAARRGDVVRLRLLGIGDFYQVNRPDLVEQVLVEDRDRFRKATMSQEDLGDLLGQGLVLSEGDLWERQRSRIQPAFYMDRIADYADAMTAAVRDAAEDWAGSPVVSVEDEMKALTLRILAESMFGSEIAYEERGIPETVRNLQEPGQPAKQPVARMVPKWVPIPMWRRYKRGIREMEALIEDLVERRRAQGLEDRDDLLSRLLTGTDEDGETMSERLLRDELMTFLFAGHETTATALTFTWLLLSQHPSVFDRLTAELDAVLEDEYATFADLPDLEYTEAVLRESMRLYPPVPSIPRETTEDLTLGPYALPAGATVAPMQWTIHRDERFWDEPRSFEPERFAGDDGDRPQFA…
	CYP174E2	Halopiger xanaduensis SH-6	MADRSTPRTRARPRSPPTRGTAPPTHEGLPVIGNTHQLVLEQGGLYEDAAERGDVVELRILGFGEFYQVNHPDLAEHILVDDRDRFRKASLSRDDLGDLLGQGLVLSEGDLWERQRERIQPAFYMDQIADYADVMTAEARAAADEWGEKATVNVEREMKALTLGILVKAMFGSEIDYEAAGIPDIVAKLQEPGEPVKQPIARLVPKWVPIPMWRRYERGIREMEGLIEAFVDRRRAEGPETRDDLLSRLLTATDEAGETMSERLLRDELMTFLFAGHETTATALTFTWLLLAQHPDVERRLVDELEAVLDGDRATVADVPDLEYTEAVLREAMRLYPPVPSIPRETTEPLTLGGYSIPEGATVAPMQWTIHRDERFWDEPLTFDPDRFLGDEAERPDLA…
	CYP174E4	Haloterrigena sp. YPL8 haly:HYG82 20345	MAGNNLTESVPMHEIEPPTHDGLPLIGNTHQLIREQGGLYEAAAEHGDLVQLKILGMGDMYLANAPELVAEVLTDTDRFRKSTLSQEDLSDLLGQGLVLSEGDLWERQRQRIQPAFYMNRIADYADTMAEETLAAADAWSDTPTVNIEDEMKALTLRILIKSIFGSDINYAERGIRETVNKLQEPGQPAKQPIARMVPKWVPIPMWRRYKQGIDEMEDIVAEFIEARRSGTDDHDDLLSLLLAARDEDGESMSEKLVRDELMTFLLAGHETTATALTFTWFLLAQHPDVEQKLVTELNEVLNGKPPTFEDLSDLTYTEQILREAMRLYPPVPQIPRDTTEQIELGGYSLPAGATVVACQWTVHRDGDLWESPQEFRPERFAGEDTRPQFAYFPFGGGPR…
	CYP197C30	Halorussus amylolyticus YC93 2881925805	MTPPSERGADPPGPDGLPVVGSLPAYASDPFAFERDAVAEYGDVVRWRVPGGWMYHLAHPDHIERVLVQNNENYVKGEAFQETLGPVTGNGILNSEGEFWRRQRHLIQPAFGPDRISTYAGMMTDATERRIEPWSHGDRRNVHAEMSALTLEIVGRTLFGVDVSGTASRVGDALDVVMAASEFSLTDVLPVWVPTPQRRRFERAVEDLESVVERIVAERRENPTDDDVVSMLLAARDESGEGMTDEQIHDEVMTLLLAGHETTALALTFTFFLLAQHPEVERELVAELREEVGDRTPTFADLPDLPFLDRVVTESMRLYPPVPGIIREPVADDRMGEYRIPAGVTVSMSQHVVHRDPRWYDDPMAFRPERWTDDLRDSLPRLAYFPFSAGPRRCIGDRF…
	CYP197AM1	Uncultured Halobacteriaceae archaea SG1 62 8 2795520062	MRGDTSSELGDPPGPSGLPVVGSTFEYAADPLAFMTRCARDHGDVVSLDIARLPMIQLNHPDHIRYVLVENNQSYRKGEFFQRELSVLGNGLLNNEGESWRNQRHQIEPAFTPERLQNYASEMVSLTQRQCEQWEPGTTSDINRDFMGLTLQIVVSALFDSEITEQQSAIRAGLDAVMSQYRHSTLSVVPIPTWVPTPRTIRYRRAVEKLDEIVADLIQEHRQRDSDSTSVLATMLDATDVTEDGSETSLRGEAPKPTQMADSQIRDEILTLVLAGHETTSLALTYTLHLLARHPDIETQVLTELDAVLNGSAPGIRDVGELDVLERVIKESMRLYPPVQAIVREAKEPDSIGGYRIPAGKTLNLPQWVVHRHPEFYDDPDAFRPERWQPAAAEDRHPF…
	CYP299C1	Uncultured Haloferacaceae archaea SG1 72 5 2795405676	MRHGIPSPPDGGLVNALRFGGDTFRFLETIQSRYEEVVRVPFPGQPPLVVVTAPDLIHDVFSRPETFYRGPSQELLAPLAERGLVQSEGERWREQRSRMASAFAGQAVRAYGDVVGRQAAAVAGEWDRALADRSGDGGGRGPVGAQDGLRRNLHREMTKLTIQVAATVILGDDLDAGRAGQVHEWMQATAGELEFSADLLVPPMLSPGPDAAFQEAVDGLHGLAEEIIERRRSTLADGRDDGPEDMLALLLGAQERGADLTDELIRDEVVTFLVAGHETTALGLTYAWALLADHPEERTRLREEARRVIGDDRPSYEHVADLEVADRVYRETLRLRPPAWAVFREAAGEARLGDYRVPDGAGVMLPQWSVHRDDRYFDRPQQFDPDRWSRRSPESVDAY…
	CYP1002C5	Halopelagius longus CGMCC 1.12397 2671757116	MSNIGSGSSDSSEGSAPRGGEDLPSKTPPGPDGLPVVGNVRSLVRDPRGFYDEMSEYGNVVSYRLPGMKFCTVLHPELIERVLMVDYDRYAKWGFEDFGGEFAPEGLVLTDGEQWRRQRTTIQNAFTVERIRSYGDTMARGATEMINEWDDGEEIALNRAFSKLTLDVLTRSLFDLKLSEETGIVTEFAETFNDRGSIDGVSTFLPMWIPTPENRRYKRVLSEFRSFVEGLIDERRGRADEYDDLLSLLLTAEDDDGNVMSETEIRDQMVTFLFAGHETTSLALTYTFLELAKNPSVRDRLDAEHSSVLGGGAPELGDLDNLSYSERVIQESLRLYPPAFILLRKATEDTELGGYRIPKGTRLTLPPFYVHTDERWYDAPESFDPSRWTEGFEDSLPDY…
	CYP1002C8	Halogranum rubrum CGMCC 1.7738 2620310427	MCPQHSEPGTSSEHSSGRRGTALPTETPPGPDGLPILGNARSLIGDTRAFFDELSTYGDVVSYRLPRMDFCTVLHPDLIEQVLMVDYEQYEKWGLEDFGGEFAPNGVLLTDGDQWRRQRTMIQDAFTVERIRSYGETMARSAEELAADWDDGEEIALNHAFSNLTLDVLTRSLFDLTLDESESIVTEFAETLNDRGSLDGLSTFLPMWIPTPENRRYNRVLSEFRSFIEELIDDRRGQEDEYDDLLSLLLTVEDADGNTMSEPEIRDQMVTFLFAGHETTSLALTYTFLELAKNQSVRDRLDSEHDAVLGGQTPTLGDLAELTYTEKVIRESLRLYPPAFIMFRKTTENVALGGYRIPEGTRITLPQFFVHTDERWYDEPETFDPNRWTEEFEDSRPDY…
	CYP1002C8	Haladaptatus litoreus CGMCC 1.7737 2682130538	MCSQHSEFGASSEHSSNRRGTALPTETPPGPAGLPILGNARSLIGDTRAFFDEMSTYGDVVSYRLPRMDFCTVLHPDLIEQILLVDYAQYEKWGLEDFGGEFAPNGVLMTDGDQWRRQRTMLQDAFTVERIRSYGETMARSAEELVADWDDGEEIALNRAFSTLTLDLLTRSLFDLKLDESGSIVTEFAKTLNDRGSLDGLSTFVPMWIPTPENRRYNRVLSEFRSFIEGLIDDRRGREDEYDDLLSLLLTVEDADGNTMSETEIRDQMMTFLFAGHETTSLALTYTFLELAKNRSVRDKLDAEHDAILGGQTPTLGDLTELTYTEKVIRESLRLYPPAFIMFRKTTEDVALGGYRIPEGTRITLPQFFVHTDERWYDDPGTFDPDRWTEEFEDSRPDY…
	CYP1002C8	Halogranum salarium B-1 2538974094	MCPQDSELGASSEHSSGRRGTALPTETPPGPDGLPILGNARSLIGDTRAFFDELSTYGDVVSYRLPRMDFCTVLHPDLIEQVLMVDYEQYEKWGLEDFGGEFAPNGVLLTDGDQWRRQRTMIQDAFTVERIRSYGETMARSAEELAADWDDGEEIALNHAFSNLTLDVLTRSLFDLTLDESESIVTEFAETLNDRGSLDGLSTFLPMWIPTPENRRYNRVLSEFRSFIEELIDDRRGQEDEYDDLLSLLLTVEDADGNTMSEPEIRDQMVTFLFAGHETTSLALTYTFLELAKNQSVRDRLGSEHDAVLGGQTPTLGDLAELTYTENVIRESLRLYPPAFIMFRKTTENVALGGYRIPKGTRITLPQFFVHMDERWYDDPETFDPNRWTEEFEDSRPDY…
	CYP1003B8	Uncultured Halobacteriaceae archaea SG1 62 8 2795519742	NVQLMASNQAESRPEDRASSRNPSTPPGPDGLPLLGTAFELLRDPFGFYDRCHHSYDSDVIKHQVLGVDSYMLTHPEDIQTVLVEQEESFVKGTIMEESIGQITPRGLVATEGTEWQRDRRLLQPAFYRNQIEAHAPVMVRYASEFAESFDTETPVRLDTELKALTLDVLAKTLLDVNVRDKQTAIGRASRVITNHFDTSNVSAYLPFWLPTPANLRCKRAVQDFFDHVDEIIAERRSASADRDDLLSILLEAEYDDGTTMSDQRVREQLMTFLFAGHETTALALTYAIFLLATHPEKQARVSEELQAVSDGSLTVEDLEALDYLECVIKESLRLYPPAFVLFREPTTDVELGGYTVPDGSTISLPQWNVHRDPRWYDDPETFRPERWSGDFEESLPEY…
	CYP1014G1	Natronomonas moolapensis 8.8.11; DSM 18674 2540571561	MASTDDQSRDPKPPYPAAAGHPLTHTFRTMPDVLAFRDRALSDHDVARTHFFGPGDVYNLTHPSHLKRALVDDRDAFRKSEDFRVAFDDGLVAVEGKQWRRQRQALQPLFSRDSVRSYAGGMNEAIERRIDTWDHGDRIDLQAEMKRLTLEVLFATLFGRELELGGDAEIRSAAGDLQAWFAPTSYPLPAWVPTPARRRFKRGRRRLREAADELLAEAAGGPASSPAEAEDLLSLLVGIRQRGGADGDVLADEQLRDQVVTLIFAGHETTASTLALSLFELARRPALRDRFHREIDRLEGDPTLADVDALEITERILTETLRLYPPVYVLPRESTRQVAVDGYRIPADVPVWLGIRQVHRDGRFYDAPERFRPGRWRDGAPEERPDFAYAPFGGGPRLC…
	CYP1014G12	Uncultured Halobacteria archaea SG1 70 19 2795530093	MRHDTNPPRSAADADDESPGDVDGGGAAPAGESADLDALSLPPYPPNLGHPRLHFLHQMRDVYDFGERALLTRDVVRTRLPGEGDVYTLAHPDHFKRVLLTERESFGKSDDFQIAFGEGLLTVEGEEWREQRDVLQPLFTRDSVMSYADGMVEQIRRRSDRWSDGDRFDLQSELTDMTLDVLFATLLGRELELDGDEPIRRAAEQLHDWFVPTSYLLPRWVPTPARRRFRAGKRRLQAEAQRLLDETAGDAPTDPTDAEDLLSLLVGLREAGVTDSAMLSDERLRDQMVTIIFAGHDTTTTSLTFAFWALANHPDVKARFHEEVDSLDGPPTLDDVDDLTVTDRVVTETLRLFPPVYSLPRRSREATAFDGYRVPADSRIVLPIRAVQRDSRFFDDPET…
	CYP1015A13	Halostagnicola sp. A56 2579677190	MSDTEPHSLHSNDSGPSSATNPSNAALPPGPRGLPILGSTLSIVRDPLEFVESAKQYGDIVSYEAYGTEFALVYDPHAVEAILVSRSDEFEKGDFETDFGELIAPDGIAFTEGQRWRRQRTLLQSSFTPNRIHAVADGMVAEANRLVDDWDDGDEIALRDALSTYTLRVLARTLFDLPLDGERIATVTRAAAAVNKYASPQRLAIGSFLPSWIPDRAEREYETAMADLEALITELVTERRQTDATGDDLLSVLARAEYPDGSRLSADEIRDQLVTFLFAGHETTATALAVACWLLAGNSSVRAELESELAAVCNDRNPTIGDRAHLEYTEAVLKEAMRLYPPVTGIYREPLAETVLSGYRIPTGMTLQLSVYGIHRDERWWADPETFRPERWLADTERP…
	CYP1554A3	Natronomonas salina nsal:HWV07 3785	MSRQHGPPADSSSIPTPSNAGLLKHVARIVSTDTAPMLEELREQYGRIVRIQMPTDDAATYLLADPTYVQQVLESNQANYRKAEIYRDELGKIFGRGLLTSEGDHWSRQHRLIRPMFTSDSVQSFTELIAEQTDAMCDRWQEHADRGEPIQLLPEMERVTLRIIGKAMFSTDMEGHAEDIAESLQVLRREFQRQTNRIRPTVPEWVPTPHNQQVKAARDQLNTVVYGLIEDRRGQADEYDDLLSALMAAREDETGERMDDEQIRDELMTFLLAGHETTAAALTWTWYLLVRNPEIHESLHASVDGHAGSEQGSPALGGDDPSYAKQCVQEAMRIYPPVPVFVREARKPDIIGGYEIPSGSEVLLSQYVVHRDPEYWEAPTEYRPERFTPGAAADRPAYS…
	CYP1963A5	Uncultured Halobacteriaceae archaea SG1 65 15 2795508877	MSGAKRPPTPDGVPLLGHGLAFSRDPFDALSEWADEGEVVQLEFPGQSLYMVTEPELIQQVLVENHDAFTIGRQQRETFDGIEDDAVTATTGDRWRRLRTGLHPAFTWDGIRSFGDGMAERTAAHVTRWEDGDRLDLLAEMRTLTLHLLADTLLGVDVEGDEDVVTDAADALVARADPRRFGTLLPGWIPTPTERRFDRAVGRLDDYVADVLADRSSGEEGDRDEPNGHDDVCSVLLAARERGDLSTAEVQDNLTALLLAGHDSSAVTLTYAWYELSRHPEVRESLADEVEAVVGDGLPGADDFEDLGRTRHVVRETLRLYPPAWAVNRETTEAVTLGGYEIPSGAQVMMPQWVVHRDSRWWDDPETFDPSRWGSEVRRTSNASGERSEPRATDRPEYA…
	CYP174A5	Halosimplex sp. YPL4 2883655293	MSETPPGPKGEPLFGSSRRYARDPFSFISALEEAYDDVANFDMGPMNTYMVTDPTDIERVLVSESDSFRKPDFQNDALGDLLGDGLLLSEGDTWQAQRKLATPAFQMSRLSGMADRITGHAESMVAGWSAGDTVDVESEMARVTLNVILDLMMGVELSPERVRTVQDQLEPLGRRFEPDPLRFAMPEWVPMPGDDEFEAAVNTLDAVLDEVIETRRGTEGVDGVSVVGRGDDGADAASDGDPPMDFLSVLLRAQNRGEQSAEQLRDEMMTMLLAGHDTTALTLTYTWFLLSEHPDAERRVQAEVDEVLGGDRPGMEHVREFEYLGWVIDEAMRLYPPVFTIFREPTEPVELGGYRVPSGATIMLPQWGVHRSERYWDDPESFDPERFSPDRRADRPRFA…
	CYP197L9	Haloferacaceae archaeon SYSU A9-0 2789076155	MAKVDGDRTTATRRPPGPTGLPVIGNTHQYARDPLDFFVETAREHGPVAYYELGGEGFYQLSDPKHVERVLVHNNGGYVKGERFQEALGPVVGNGLLTSEGAFWRAQRRAIQPAFHPEQLTRYAEVMTDYAERTLRSWEDGEARDVHADMMQLTVEIAAKALFDVDVRDVEAEIGDALEAVMDHVERTVRRPIDVPTWIPTPGHRRYRRALSDLDAVADRIIDERRDRDAGDRSDVVSLLRDADAGVESSREQIRDEVVTLLLAGHETTALTLTYALHLLSRNPEAAAALRAELDDVLGGGGAGSASGPGGRPPTADDLSALPYVEKTVKETMRAHPPVYELLREAAEDDEIGGYRIPAGSTVAFQQWVVHRDPDTYDDPETFRPERWTDEFERSLPRF…
	CYP1002C13	Uncultured Haloferacaceae archaea SG1 64 39 2795418979	MMAASDEELDASERTERIDTPPGPNGWPLVGNTLQVARDPLGFFDRLATHGDVAQYTLGGMPFAAVLHPDYAEQLLVTNSGSVQKFQLGEFGGSTNYFAPEGVLFSEGEQWRKQRTMLQNAFTLDRIERYGETMVDVATEHAASWNDGAEVALDRVFSDLTLDILARTLFALDIEGRGKAITDVARAVNDRSDPRSLSTFLPSWVPTPTQRRYERTMADFEAVIDDVIAERRGSENLTERDDLLSLLLVGKGPTGYRHSDAELRDQLLTFLFAGHETTSLALTYTMLLLAQYPNVHERLHEEWNDVLGDSDPVPSDLPNLEYTDRVLSESLRLYPPAFAVFRKAAEDIEIGGYLVPEGTGITIPQYRLHRDPRYYDDPGIFDPDRWTGDFEDRLPDYAY…
	CYP1014B4	Halarchaeum solikamskense DSM 26612 2913479869	VSSQLPPAPSGYPVLKNAVQFARDPFTFVERATSECGDIYRMALPAVDDVFVFTHPDYLDRVLVSDVEAFGKTEDYQRAFGNGLLSVEGQKWRQQRDMLQPLFYRDHIRGYTEQMVACTERRLETWIEGETLDMEPEMKNLTLEVLFSTLFGRSLVPGEDQELRDAADGLNEWFTPSSWILPPWIPTPARRRFNQSTKRLRQEVRRLLEEGSDRTGFSEDGPSGSDVQLNPKQAPAHTNTPDLLTQLQQARNKADESDLTIEEIEDQLITMVFAGHETTAAALAFTWYALATKPDIQEQFQEELDTVLDGERPTYDDLQELEFTDRIITEALRLYPPVHTIPRRTMTDVEIGGYRIPEGHEIHLSVIHVHRDGRFYDEPMAFRPERWTDEFEEELHDFA…
	CYP1014G3	Haloplanus natans RE 101; DSM 17983 2517414309	MTEERAGTDGSADAVRGRAAPLPPYPSSAGHPLFHTVHSMRDVFGFRERAMADHDLIRIKLLGPGDVYHLGHPDYFERVLLNDRDHFRKSEDFRIAFEGGLVAVEGDTWRRQREVLQPLFSRDSLRDYADGMVDAIRRRRDHWQPGTRIDLAAETSDLTLDVLFATLLGRDLDVDGDREIRTAADRLQHWFAPTSYPLPTWVPTPARRRFKRGKRRLQSVASRLLDAAAADPPADPSEADDLLSLLVALRESGVESEALTDDRLRDQVVTMIFAGHDTTATAIAFAFYALARHPEVRERFHAEVDALDGPPTITDLDALDVTERVVTETMRLFPPVYTIPRETTTDVIVDGYRIPEGATTWLTVDRVHRDPRFYDDPDAFRPERWATDLRERLPDFAYV…
	CYP1015A17	Natronoarchaeum philippinense DSM 27208 2729665716	MAERSAETDADRRTGTTAATPAPEPTAPPRRSGAPLVGNTLTYVRQGIDFLDTLQEHGDVVSYRALGEEFVAVFDPDIVESVLVGRNDEFSKGDFETAFGELIAPDGVAFSEGETWRRQRQLLQSEFTPAQVQSYAETMVDETDALAADWRDGEVVELRETLSTFTLGVLTEALFDLDLDNERAGVVREATLALADIADPTTFALHSVLPSWLPSPSGRRYERAMDDLNELIERLVDERRDADDRDDLLSTLARAEYPDGERMAPNVVRDQLVTFLFAGHETTATSLTYACWLLAGHPDVRERLDAELERELGDSDPTFLDLPSLDVTEAIVNEAMRLYPPITILYREPHEALTLGGYRIPEDATLQLSAYGIHRDERWWSDPETFDPERWLADRDRPE…
	CYP174B22	Halosarcina pallida JCM 14848 2556213217	MSIRPPGPNGVPLFGSGRQYAKDPFTFLTQVSETYGDVVRFGLGPLDTYMLTNPADIERVLVSDDARYRKPDFQDDAIGTLLGDGLLLSEGETWRKQRQLAQPAFGPGRISSLGETMTDHAESMVDGWADGEVRDVQLEMARVTVKIIVDAMFGSSLGDERVKMVQENLEPLGKRFEPDPMRFLVPDWAPTRENREYAESVAVLEGIIDDVVSARRGTENDPSAAVTRDEGGDGDGGPPMDLLSVLLRAQGRGEQTDRQIRDEMMTMLLAGHDTTALTLTYTWYLLSQHPDAETKVQEEVDAVCGGETPTAADVRQFDYVERVIQEAMRLYPPVYVIFREPQVDVRLGGYRIPEGSAVMLPQWVVHRSPRWYDRPEEFDPDRWLPARRAERPRFSYFPF…
	CYP197C3	Halobiforma lacisalsi AJ5; JCM 12983 2531223642	MSNVSSISDPPPGPDGLPLLGNQLAFLRDPYGFMTRTAREYGDIAHWEDPTGPVYQLNHPDYIEQVLVQNNENYVKGDRFQHILGPITGNGILNSEGAVWRRNRHQIQPAFRPDRIREYATMMTDFAMETLEDWEDGQTRLVHEDMMEVTLRIVARALFGADVDEHVDTVGAALGEFMAASENLAHLVLPAGIPTPARRRIERAREDLDEVVYDLIEKRKRNPTERDVISKLLEGDEGGDGPGTGTGTGTGTGTGTGMSVDQIRDEVVTLLLAGHETTALSLTLTFYLLAKNPRVERELVDELETVLDGDPPTMADLPELSYTEKVVKESMRLYPPVPGIVREPVKPDIIGGYEIPPGATVRMHQWVVHRDPRWYDDPLAFRPARWTDGMEADLPKLAY…
	CYP1002C9	Haloarchaeobius iranensis IBRC-M 10013 2653874837	MSGQSTHHEPRPAETADTDDGGFPPGPDGLPVLGNTLQFTSDPAAFYDELASYGDVVGYSVARQRMTTVLHPDLVEQVLVTESDSFGKWDLSDFGNQFAPEGLLLTEGEQWREQRTQAQPAFQLDRIRSYGDAMAGYARDMVEEFDDGETVAANERFSELTLRILADSLLDLDVDGSEAGAAITRAARALNERADPDGLSTFVPTWVPTPSNRRYKRAMGEFEATVDRLIAERRDADADEHDDLLAMLMQAGDGGDGMSDTELRDTMLTFLFAGHETTSLALTYTTYLLAEHPDVADRLRAEVDEAVDGDRPDTFDVFGLELLDRVCSESMRLYPPAYVIFREAREDVELGGYEIPADTKLTLPQFRIHRDGRWYDAPDEFRPERWTDRFEESLPEYAY…
	CYP1002G3	Halobaculum salinum halu:HUG12 13750	MEQQDATLDGTDAGRAGAAPDDLPLPPGPDGLPLVDNTFQFLDDVWAFYDALAEHGDVVSYGVGGYDFVTLLHPEHVERVLVGEPDRFRKGDIQRQSGIEFLERGLLLSEGEAWRRQRGTLQPMFYRERVESFGEPMVEEAVAAVGSWDDGAVLEPQSAFSELTLRILARTLVGADFGEEYGVVREAAEAIQAKSDAGALSSFLPHWLPAPRNRRFRGATAAFDDLVGGLIQERRDTGGDEHADLLSTLVAAGEAPDGPSEKEMRDQLMTFLFAGHETSSLALTYVVYALTQHPEVAEGLREEVDGALDGSTPTVGVLPDLTYTERVIRETLRLYPPAYVMFRRTTEDVAFGGYRVPAGTELTLPAFRLHTDPRFWDDPEAFDPSRWEGSREDVPEYAY…
	CYP1002H1	Uncultured Halobacteria archaea SG1 66 13 2795561870	MARASSQPETDPADAAVDPEDLPIAPGPDELPLVGSTFAMLRDSIGFLEEASQHGDVVSYRIAGQRFTAVLHPDHVERVLVRDHDRFRRWTGEEWGSAFGNYAQEGLVLSHGEQWRRQRQLIQDAFTPDKIESYAADMVAETETTVDGWADGERLDLQSEMSALTLRMLSRSLFDLDIDERGDAVRRAANALNARAGSIQGFLPAWIPTPTNRRLHSSMADLESVIDELIAERSPDADERDDLLSLLLAARDDESEATMSQQEIVDQLITFLFAGHETTALALTYALHTLGHHPEHADQLREEVASVTDGDPPGLLDLPAMEDTERVVKETLRLYPPAYALFREAQEDVAVGGYRVPEGTKVSVPQIHIHRDERFYDDPETFRPSRWTDGLEEELPDYA…
	CYP1014B4	Halosimplex sp. YPL4 2883655058	VSSQLPPAPSGYPVLKNAVQFARDPFTFVERATAECGDIYRMALPAVDDVFVFTHPDHLDRVLVSDVEAFGKTEDYQRAFGNGLLSVEGQKWRQQRDMLQPLFYRDHIRGYTEQMVACTERRLETWSEGETLDMEPEMKNLTLEVLFSTLFGRSLVPGEDQELRDAADGLNEWFTPSSWILPPWIPTPARRRFNQSTKRLRQEVRRLLEEGSDRTRISGDEASGSKNQSNSKQAAYSNTPDLLTQLQKARNRADETDLTIEEIEDQLITMVFAGHETTAAALAFTWYALATNPDLQEQLHTELDTVLDGDSPTYDDLQDLEFTERIISEALRLYPPVHTIPRRTLTDVEVGGYRIPEDHEIHLSIIHVHRDGRFYDEPMVFRPERWTDEFEEELHDFAY…
	CYP1014B4	Halorubrum sp. CSM-61 2884867146	VSSQLPPAPSGYPILKNAVQFARDPFTFVERATSECGDIYRMALPAVDDVFVFTHPDHLDRVLVSDVEVFGKTEDYQRAFGNGLLSVEGQKWRQQRDMLQPLFYRDHIRGYTEQMVACTERRLETWIVGETLDMEPEMKNLTLEVLFSTLFGRSLVPGEDQELRDAADGLNEWFTPSSWILPPWIPTPARRRFNQSTKRLRQEVRRLLEEGSERTRISEDEAGGSEGQSNSKQGAHSNTPDLLTQLQKARNRADGSDLTFEEIEDQLITMVFAGHETTAAALAFTWYALATNPDLQEQLHTELDTVLDGDSPTYDDLQELEFTDRIITEALRLYPPVHTIPRRTLTDVEVGGYRIPEDYEIHLSIIHVHRDGRFYDEPMAFRPERWTDEFEEELHDFAY…
	CYP174B7	Haloferax larsenii JCM 13917 2556186006	MSATPPGPKGVPLFGASRQYARDPFSFLTAVADAYGDVIHFDLGPLDTYMLTNPRDIERVLVSEASQFRKPQFQDQAIGDLLGDGLLMSEGETWQTQRRLAQPAFDMRRISTMAGMMTDRTESMLTDWHDGDVVDIQLEMTRLTVEIIVDAMFGSDLDDDRIRRLQEHLEPLGARFEPDPIRFLTPDWVPTRENREYKEALSVLEDIIWDLVEERRGTEYGPGPASSVADDSAVGDQPMDLLSILLRAYDRGEQTDKNLRDELMTMLLAGHDTTALTLTYAWYLLSQHPEAEAKLHREVDDVFGGRTPTFEDVRQLEYTERVLNEAMRLYPPVYVMFREPKVDVRLGGYRIPEGSAIMLPQWVVHRSERWWDDPLEFDPDRWTPARAADRPSFAYFPFG…
	CYP174B7	Haloferax larsenii CDM 5 2640309493	MSATPPGPKGVPLFGASRQYARDPFSFLTAVADAYGDVIHFDLGPLDTYMLTNPRDIERVLVSEASRFRKPQFQDQAIGDLLGDGLLMSEGETWQTQRRLAQPAFDMRRISTMAGMMTDRTESMLADWHDGDVVDIQLEMTRLTVEIIVDAMFGSDLDDDRIRRLQEHLEPLGARFEPDPIRFLTPDWVPTRENREYKEALSVLEDIIWDLVEERRGTEYGPGPASSVADDSAVGDQPMDLLSILLRAYDRGEQTDKNLRDELMTMLLAGHDTTALTLTYAWYLLSQHPEAEAKLHREVDDVLGGRTPTIEDVRQLEYTERVLNEAMRLYPPVYVMFREPKVDARIGGYRIPEGSALMLPQWVVHRSERWWDDPLEFDPDRWALARAADRPSFAYFPFG…
	CYP174E1	Halopiger aswanensis DSM 13151 2639128688	MADRSTPRTRARSLPAHEADPPTHEGLPVIGNTHQLVREQGGLYEDAAERGDVVELRILGFGEFYQVNHPDLAERILVDDRDRFRKASLSRDDLGDLLGQGLVLSEGDLWERQRARIQPAFYMDQIADYADVMTAETRAVADQWAEKPIVNVEREMKALTLRILVKAMFGSEIDYEAAGIPETVRKLQEPGKPTKQPIARLVPKWVPIPMWRRYKEGIREMETLIETFVERRREAGLEGRDDLLSRLLTATDESGETMSERLLRDELMTFLFAGHETTATALTFTWLLLAQHPAVERRLVDELEAVLDGDRATFADVPELEYTEAVLREAMRLYPPVPSIPRETTEALTLGGYSIPEGATVAPMQWTIHRDDRFWDEPLTFDPGRFLGDEAERPDLAYF…
	CYP197C40	Halosiccatus urmianus strain IBRC-M: 10911 plasmid NZ CP084092.1	MSEELPASELPPGPSGLPIVGATPQSILGGLEFRERMADEYGDVVHWEGLDGHNYQLNHPADVEHVLVHNNGNYVKGDRFQRVLGPLLGNGILNSEGEEWRRNRHLVQPAFHPDRIEVYAEMMTALTEDMLDDWRDGERRSIHEDMMELTLRIVSRALFGVDIDRYVNDIGTALDSFLPATTSLPNIVLPDDVPLPSRRRMDRARETLEEVVDDIIRRKRAEPGENDVVSMLLAAREDEGVSLSDEQIRDEAITIILAGHETTAVSLTYTTYLLAQHPEVESKFVAELDSVLDGRRPTMADLPDLTYTEQIVTESMRLFPPVPGIVREASGPDEIGGYPIPAGARIFMNQWVVHRDSRWYDDPLAFEPERWTPELEQSLPKLAYFPFSAGPRRCIGDRF…
	CYP197L11	Haloferacaceae archaeon SYSU A00711 2881997903	MAERDGRDRPPGPPGAPVLGNTHQYANDPLKFFVETAREYGPVARYELGGETFYQLNDPAHIERVLVHDNEAYAKGERFQAALGPVLGEGLLTSEGEFWREQRRAIQPAFHPEQLARYAEVMTAYAERTVDDWRAGEPRDVHADMMGLTVEIAAKTLFDVDIRDEEAAVGESLEAVMDRVERTVRRPVEIPSWLPTPGNRRYDRALSTLDGIAERIVDARRGSARVGRRGDGERVDDARDDAAREDVVSRLLDDERNVPRERIRDEVVTLLLAGHETTALTLTYALHLLSRHPEAAATLRGELDEVLGGRPPTVADLDALPYAEKVVKETMRIHPPVYELLREPIEDVAIGGYRIPAGSTVSFQQWVVHRDPRFYDDPEAFRPERWTEAFERSLPRFAY…
	CYP1014A5	Halobellus sp. Atlit-38R 2904942853	MSDSSGDPSEKPRGGVGDERRPPAPAGLPLLGNAVGFARDPFEFTVDAVEEVGDAFRIDLPVGDRYVLAHPDYAERVLVTDRDAFAKTDDFPLAFGNSVIAVEGDDWREQRDFLDPFFFASRIQSFLPTMREQVVRRADSWTDGQEIALLSEMQELTFDILATTLLGIDAGADRDGLRAAADDLNAYFEPVTWMLPDWLPTPARRRFDAAKATLREEVYSLLENADRTAADDPAEGVDLVATLATALNADASDDADSYPRETDAAIDQLIGLVFAGHETTALALTFTLYCLTENPEAYRRVEAELDDVLGDDPIRWEHLDDLPTLARVVDESLRLYPPVHALPRETKHPVRFDDDVVPEGAEVLVSVFAMHHDERFWDDPTTFDPTRWRDRDRSADAYL…
	CYP1014G2	Haloplanus vescus CGMCC 1.8712 2617941719	MGADRADDGDEADRAVTQSLPPYPSTVGHHLTHTVGAMRDVLGFRSRAMAERDLVRIHLLGPGDVYHLGHPDHFERVLLNDRDRFRKSDDFQLAFEGGLVAVEGETWQRQRDVLQPLFARDRLVDYADGMVEQIRRRCRRWTPGERIDLAAESSDLTLDVLFATLFGRELAVDGDEEIRTAASHLHHWFAPTSYPLPTWIPTPARLRFKRGKRRLQDVATDLLEEKADDPPADPSEADDLLSLLVALRESGVESEALSDDRLRDQVVTMIFAGHDTTATAISFACYALAHHPEVRDRFHAEVDTLDGPPTLDDLDDLSVTERIVTEALRCYPPVYTIPRETTTDVTMDGYRIPAGEPVWLTVDQVHTDSRFYDDPETFRPARWDGSLRERIPDFAYVPF…
	CYP174B25	Halogranum amylolyticum CGMCC 1.10121 2618070762	MSLQPPGPKGLPVFGNSNQYAKDPFTFMTACAEAYGDVVKFDLGPMPVYMLTNPEHIEQVLVSEAAKFRKPQFQDDAMGDLLGNGLLLSEDEEWRRQRELAQPAFDPTRIATLGGMMSERTEAMLADWEDGDVVDVQLEMARLTVEIIVDAMLGASLDEERIELVQENLEPLGARFEPDPLRVIVPDWAPTRENRDYKEAIATIEDVIDDIVAERRGTEFGRDSEGGGRGSSDAAADGLPMDLLSIILRAQQRGEQTDQQLRDEMMTMLLAGHDTTALTLTYFWYLLSQHPEVESRVHREVDEVLGGDVPTTADARKLTYTDRVLHETMRLYPPVYVMFREPKVDVRLGGYRVPEGAGVMLPQWAVHRSERWYTDPETFDPDRWLPERRAQRPRFSYFP…
	CYP1003A3	Haloarcula sp. JP-L23 halj:G9465 17385	MPSQQADTERQGPVTPGQRPPRIGRVPLVNNTLSMVRDPLGFYAEADSVDADVVRFNVAGTTGYFVTHPTLVEQVLVTDEADFEKGRLLRDTLGEFIGEGLFLLEGEEWQQQRTALQPAFYRERIATYGETMTDFALATADEWADGERVDLLPAMRSYTLRVLGKTLLDVDIERTAESLEPLLSALRHRVDPGNLSAYLPLWVPTPNNRRVRRTRAAFEATLDDIIAERQTEAAAEREARDDVLSLLLSLDEETMDRERLGHQLLTFLVAGHDTTALTLTYAWFLLATHPDAQRELHAELDATLDGADPTPSDLFELPFLDRVLTETLRLYPPAFTTFRQPTRPVTLGGYDIEPDAQLTIPQWLVHRDERWYDAPDAFRPERWTDEFEATLPDYAYYPF…
	CYP1003B7	Halomicrobium zhouii CGMCC 1.10457 2667960115	MATSHGDGEAERRVERAPGETPPGPDGVPLAGNTFQFVRDPFAFYERCREEFDSDVVHYRIAGTNGYMLTHPDDIQTVLVERDRDFVKGTVVEQSIGAIAPTGLISTSGAEWQRDRNLIQPAFYRERIETHAPMMGEYASGFADSLPSGEPVRIDDRLKGLTLDVLAKTLLDVDVRDKQTAIGHASETIAERFDTSGFSAYLPLWVPTPANLRCKRAVQDFFDAVDEIIAERQAEDEERDDLLSLLLEREYPDGTTMEPQRVREQLMTFLFAGHETTALTLTYAIFLLATNPEKQARVHEELDALGGGTPTAADLADLPYLEQVIQEALRLYPPAFVIFREPTNDVELGGYTIPAGSTLSLPQWNVHRDSRWYDDPEQFRPERWTESMEEELPEYAYYP…
	CYP1564B1	unclassified Thaumarchaeota bin19 Ga0137699 2700305800 44% to CYP197E2 Fischerella sp. NIES-3754 44% to CYP197B3 Gloeocapsa sp. PCC 7428	MTTASSIGYPPGPHSILPNKLLRGFMHDPIKTLVAIARTYGDICHFKFGRQHIYLLNNPHYIEDVLIRNYKNFIKSRGLQVSKRLLGEGLVTSEGEYHDRQRRLIQPTFHPNRIKGYGNIMTSYAERMCQRWEDGITLDIHKEMMHVTLEIISKAVLGSDVKPEDDEVGIALETCMEYFNRLQMPFGELIEKIPILPINKGYQIAKKKLDSIVYSMIKEHRDKENKGVHHEEDLLYTLLQAQDTEAGIGRMTDSQLKDEVMTIFLAGHETTSNALTWTFYLLSQHPTAEARLYGELCSVFGDKDAKRIPTVEDIPKLEYTEKVFRESMRLYPPAWTIGRQAIADYKVDKYVIPAGSIILMSQYVMHHDSRYFSDPDLFYPDRWTKEAKLQLPRFSYFPF…
	CYP174B6	Haloferax volcanii DS2 chromosome 646699300	MSATPPGPKGLPLFGASRQYARDPFTFLTAVADAYGDVVHFDLGPLDTYMLTNPADVETVLVSEASKFRKPQFQDRAIGDLLGDGLLMSEGATWKRQRQLAQPAFDVRRISTMAGMMTDRTESMLSSWGDGDVVDVQLEMARLTVEIIVDAMFGTDLDDERIRRVQENLEPLGARFEPDPLRFLTPDWAPTRENREYKQALSELESLVWDIVEERRGTEYGETPASSVPADATGEERPMDLLSILLRAYDEGEQTEENLRDELMTMLLAGHDTTALTLTYAWYLLSQHPEAEAKLHRELDEVLGGRTPTFEDVRQLEYTERVLNEAMRLYPPVYVMFREPKVDVRLGGYRVPAGSAIMLPQWVVHRSERWWDDPLEFDPDRWAPERAGDRPRFAYFPFG…
	CYP174B6	Haloferax sp. ATCC BAA-646 2538962110	MSATPPGPKGLPLFGASRQYARDPFTFLTAVADAYGDVVHFDLGPLDTYMLTNPADVETVLVSEASKFRKPQFQDRAIGDLLGDGLLMSEGATWKKQRQLAQPAFDARRVSTMAGMMTDRTESMLSSWGDGDVVDVQLEMARLTVEIIVDAMFGTDLDDERIRRVQENLEPLGARFEPDPLRFLTPDWAPTRENREYKQALSELESLVWDIVEERRGTEHGEMPASSVSADATGDDRPMDLLSILLRAYDEGEQTEKNLRDELVTMLLAGHDTTALTLTYAWYLLSQHPEAAAKLHRELDAVLGGRTPTFEDVRKLEYTERVLNEAMRLYPPVYVMFREPKVDVRLGGYRVPEGSAIMLPQWVVHRSGRWWDDPLEFDPDRWAPERAGDRPRFAYFPFG…
	CYP174B6	Haloferax sp. ATCC BAA-644 2538977466	MSATPPGPKGLPLFGASRQYARDPFTFLTAVADAYGDVVHFDLGPLDTYMLTNPADVETVLVSEASKFRKPQFQDRAIGDLLGDGLLMSEGATWKKQRQLAQPAFDARRVSTMAGMMTDRTESMLSSWGDGDVVDVQLEMARLTVEIIVDAMFGTDLDDERIRRVQENLEPLGARFEPDPLRFLTPDWAPTRENREYKQALSELESLVWDIVEERRGTEHGEMPASSVSADATGDDRPMDLLSILLRAYDEGEQTEKNLRDELVTMLLAGHDTTALTLTYAWYLLSQHPEAAAKLHRELDAVLGGRTPTFEDVRKLEYTERVLNEAMRLYPPVYVMFREPKVDVRLGGYRVPEGSAIMLPQWVVHRSGRWWDDPLEFDPDRWAPERAGDRPRFAYFPFG…
	CYP174B6	Haloferax sp. ATCC BAA-645 2538981016	MSATPPGPKGLPLFGASRQYARDPFTFLTAVADAYGDVVHFDLGPLDTYMLTNPADVETVLVSEASKFRKPQFQDRAIGDLLGDGLLMSEGATWKKQRQLAQPAFDARRVSTMAGMMTDRTESMLSSWGDGDVVDVQLEMARLTVEIIVDAMFGTDLDDERIRRVQENLEPLGARFEPDPLRFLTPDWAPTRENREYKQALSELESLVWDIVEERRGTEHGEMPASSVSADATGDDRPMDLLSILLRAYDEGEQTEKNLRDELVTMLLAGHDTTALTLTYAWYLLSQHPEAAAKLHRELDAVLGGRTPTFEDVRKLEYTERVLNEAMRLYPPVYVMFREPKVDVRLGGYRVPEGSAIMLPQWVVHRSGRWWDDPLEFDPDRWAPERAGDRPRFAYFPFG…
	CYP174B6	Haloferax alexandrinus JCM 10717 2556114364	MSATPPGPKGLPLFGASRQYARDPFTFLTAVADAYGDVVHFDLGPLDTYMLTNPADVETVLVSEASKFRKPQFQDRAIGDLLGDGLLMSEGATWKRQRQLAQPAFDVRRISTMAGMMTDRTESMLSSWGDGDVVDVQLEMARLTVEIIVDAMFGTDLDDERIRRVQENLEPLGARFEPDPLRFLTPDWAPTRENREYKRALSELESLVWDIVEERRGTEYGETPASSVPADATGEERPMDLLSILLRAYDEGEQTEENLRDELLTMLLAGHDTTALTLTYAWYLLSQHPEAEAKLHRELDEVLGGRTPTFEDVRKLEYTERVLNEAMRLYPPVYVMFREPKVDVRLGGYRVPAGSAIMLPQWVVHRSERWWDDPLEFDPDRWAPERAGDRPRFAYFPFG…
	CYP174B6	Haloferax denitrificans S1; ATCC 35960 2508564924	MSSTPPGPKGLPLFGASRQYARDPFTFLTAVADAYGDVVHFDLGPLDTYMLTNPADVETVLVSEASKFRKPQFQDRAIGDLLGDGLLMSEGATWKKQRRLAQPAFDVRRISTMAGMMTDRTASMLSSWGDGDVVDVQLEMARLTVEIIVDAMFGTDLDEGRVRRVQENLEPLGARFEPDPLRFLTPDWVPTRENRQYKEALSELESLVWDIVEERRGTEYGETPASSVSGGATGEEGPMDLLSILLRAYDEGEQTEKNLRDELMTMLLAGHDTTALTLTYAWYLLSQHPEAEAKLHRELDEVLGGRTPTFEDVRKLEYTERVLNEAMRLYPPVYVMFREPKVDVRLGGYRVPAGSAIMLPQWVVHRSERWWDDPLSFDPDRWAPERTGDRPRFAYFPFG…
	CYP174B6	Haloferax lucentense DSM 14919 2556164981	MSATPPGPKGLPLFGASRQYARDPFTFLTAVADAYGDVVHFDLGPLDTYMLTNPADVETVLVSEASKFRKPQFQDRAIGDLLGDGLLMSEGATWKRQRQLAQPAFDVRRISTMAGMMTDRTESMLSSWGDGDVVDVQLEMARLTVEIIVDAMFGTDLDDERIRRVQENLEPLGARFEPDPLRFLTPDWAPTRENREYKRALSELESLVWDIIEERRGTEYGETPASSVPADATGEERPMDLLSILLRAYDEGEQTEKNLRDELMTMLLAGHDTTALTLTYAWYLLSQHPEAEAKLHRELDEVLGGRTPTFEDVRKLEYTERVLNEAMRLYPPVYVMFREPKVDVRLGGYRVPAGSAIMLPQWVVHRSERWWDDPLEFDPDRWAPERAGDRPRFAYFPFG…
	CYP174B6	Haloferax sp. BAB2207 2537903020	MSATPPGPKGLPLFGASRQYARDPFTFLTAVADAYGDVVHFDLGPLDTYMLTNPADVETVLVSEASKFRKPQFQDRAIGDLLGDGLLMSEGSTWKKQRQLAQPAFDVRRISTMAGMMTDRTESMLSSWGDGDVVDVQLEMARLTVEIIVDAMFGTDLDDERIRRVQENLEPLGARFEPDPLRFLTPDWAPTRENREYKRALSELESLVWDIVEERRGTEYGETPASSVPADATGEERPMDLLSILLRAYDEGEQTEENLRDELLTMLLAGHDTTALTLTYAWYLLSQHPEAEAKLHRELDEVLGGRTPTFEDVRKLEYTERVLNEAMRLYPPVYVMFREPKVDVRLGGYRVPAGSAIMLPQWVVHRSERWWDDPLEFNPDRWAPERAGDRPRFAYFPFG…
	CYP174B6	Haloferax sulfurifontis M6; ATCC BAA-897 2508571393	MSSTPPGPKGLPLFGASRQYARDPFTFLTAVADAYGDVVHFDLGPLDTYMLTNPADVETVLVSEASKFRKPQFQDRAIGDLLGDGLLMSEGATWKKQRRLAQPAFDVRRISTMAGMMTDRTASMLSSWGDGDVVDVQLEMARLTVEIIVDAMFGTDLDDERVRRVQENLEPLGARFEPDPLRFLTPDWAPTRENRQYKEALSELESLVWDIVEERRGTEYGETPASSVSAGATGEEGPMDLLSILLRAYDEGEQTEKNLRDELMTMLLAGHDTTALTLTYAWYLLSQHPEAEAKLHRELDEVLDGRTPTFEDVRELEYTERVLNEAMRLYPPVYVMFREPKVDVRLGGYRVPAGSAIMLPQWVVHRSDRWWDDPLSFDPDRWAPERTGDRPRFAYFPFG…
	CYP174B6	Haloferax sp. Atlit-105R 2904966985	MSATPPGPKGLPLFGASRQYARDPFTFLTAVADAYGDVVHFDLGPLDTYMLTNPADVETVLVSEASKFRKPQFQDRAIGDLLGDGLLMSEGATWKRQRQLAQPAFDVRRISTMAGMMTDRTESMLSSWGDGDVVDVQLEMARLTVEIIVDAMFGTDLDDERIRRVQENLEPLGARFEPDPLRFLTPDWAPTRENREYKRALSELESLVWDIVEERRGTEYGETPASSVPADATGEERPMDLLSILLRAYDEGEQTEKNLRDELMTMLLAGHDTTALTLTYAWYLLSQHPEAEAKLHRELDEVLGGRTPTFEDVRKLEYTERVLNEAMRLYPPVYVMFREPKVDVRLGGYRVPAGSAIMLPQWVVHRSERWWDDPLEFDPDRWAPERAGDRPRFAYFPFG…
	CYP174B6	Haloferax sp. Atlit-109R 2904971028	MSATPPGPKGLPLFGASRQYARDPFTFLTAVADAYGDVVHFDLGPLDTYMLTNPADVETVLVSEASKFRKPQFQDRAIGDLLGDGLLMSEGATWKRQRQLAQPAFDVRRISTMAGMMTDRTESMLSSWGDGDVVDVQLEMARLTVEIIVDAMFGTDLDDERIRRVQENLEPLGARFEPDPLRFLTPDWAPTRENREYKRALSELESLVWDIVEERRGTEYGETPASSVPADATGEERPMDLLSILLRAYDEGEQTEKNLRDELMTMLLAGHDTTALTLTYAWYLLSQHPEAEAKLHRELDEVLGGRTPTFEDVRKLEYTERVLNEAMRLYPPVYVMFREPKVDVRLGGYRVPAGSAIMLPQWVVHRSERWWDDPLEFDPDRWAPERAGDRPRFAYFPFG…
	CYP174B6	Haloferax sp. Atlit-24N 2905008863	MSATPPGPKGLPLFGASRQYARDPFTFLTAVADAYGDVVHFDLGPLDTYMLTNPADVETVLVSEASKFRKPQFQDRAIGDLLGDGLLMSEGATWKRQRQLAQPAFDVRRISTMAGMMTDRTESMLSSWGDGDVVDVQLEMARLTVEIIVDAMFGTDLDDERIRRVQENLEPLGARFEPDPLRFLTPDWAPTRENREYKRALSELESLVWDIVEERRGTEYGETPASSVPADATGEERPMDLLSILLRAYDEGEQTEKNLRDELMTMLLAGHDTTALTLTYAWYLLSQHPEAEAKLHRELDEVLGGRTPTFEDVRKLEYTERVLNEAMRLYPPVYVMFREPKVDVRLGGYRVPAGSAIMLPQWVVHRSERWWDDPLEFDPDRWAPERAGDRPRFAYFPFG…
	CYP174B6	Haloferax sp. Atlit-47N 2905001935	MSATPPGPKGLPLFGASRQYARDPFTFLTAVADAYGDVVHFDLGPLDTYMLTNPADVETVLVSEASKFRKPQFQDRAIGDLLGDGLLMSEGATWKRQRQLAQPAFDVRRISTMAGMMTDRTESMLSSWGDGDVVDVQLEMARLTVEIIVDAMFGTDLDDERIRRVQENLEPLGARFEPDPLRFLTPDWAPTRENREYKRALSELESLVWDIVEERRGTEYGETPASSVPADATGEERPMDLLSILLRAYDEGEQTEKNLRDELMTMLLAGHDTTALTLTYAWYLLSQHPEAEAKLHRELDEVLGGRTPTFEDVRKLEYTERVLNEAMRLYPPVYVMFREPKVDVRLGGYRVPAGSAIMVPQWVVHRSERWWDDPLEFDPDRWAPERAGDRPRFAYFPFG…
	CYP174B6	Haloferax sp. Atlit-48N 2904991842	MSATPPGPKGLPLFGASRQYARDPFTFLTAVADTYGDVVHFDLGPLDTYMLTNPADVETVLVSEASKFRKPQFQDRAIGDLLGDGLLMSEGATWKRQRQLAQPAFDVRRISTMAGMMTDRTESMLSSWGDGDVVDVQLEMARLTVEIIVDAMFGTDLDDERIRRVQENLEPLGARFEPDPLRFLTPDWAPTRENREYKRALSELESLVWDIVEERRGTEYGETPASSVPADATGEERPMDLLSMLLRAYDEGEQTEENLRDELLTMLLAGHDTTALTLTYAWYLLSQHPEAEAKLHRELDEVLGGRTPTFEDVRQLEYTERVLNEAMRLYPPVYVMFREPKVDVRLGGYRVPAGSAIMLPQWVVHRSERWWDDPLEFDPDRWAPERAGDRPRFAYFPFG…
	CYP174B6	Haloferax sp. SB3 2690713565	MSATPPGPKGLPLFGASRQYARDPFTFLTAVADAYGDVVHFDLGPLDTYMLTNPADVETVLVSEASKFRKPQFQDRAIGDLLGDGLLMSEGATWKKQRQLAQPAFDVRRISTMAGMMTDRTESMLSSWGDGDVVDVQLEMARLTVEIIVDAMFGTDLDDERIRRVQENLEPLGARFEPDPLRFLTPDWAPTRENRQYKEALSELESLVWDIVEERRGTEYGETPASSVPAEATGDDRPMDLLSILLRAYDEGEQTEKNLRDELMTMLLAGHDTTALTLTYAWYLLSQHPEAEAKLHRELDEVLGGRTPTFEDVRELEYTERVLNEAMRLYPPVYVMFREPKVDVRLGGYRVPAGSAIMLPQWVVHRSERWWDDPLEFDPDRWAPERAGDRPRFAYFPFG…
	CYP174B6	Haloferax gibbonsii ARA6 null replaces 76932 2730748487	MSATPPGPKGLPLFGASRQYARDPFTFLTAVADAYGDVVHFDLGPLDTYMLTNPADVETVLVSEASKFRKPQFQDRAIGDLLGDGLLMSEGATWKKQRQLAQPAFDVRRISTMAGMMTDRTESMLSSWGDGDVVDVQLEMARLTVEIIVDAMFGTDLDDERVRRVQENLEPLGARFEPDPLRFLTPDWAPTRENRQYKEALSELESLVWDIVEERRGTEYGETPASSVPADATGDDRPMDLLSILLRAYDEGEQTEKNLRDELMTMLLAGHDTTALTLTYAWYLLSQHPEAEAKLHRELDEVLGGRTPTFEDVRKLEYTERVLNEAMRLYPPVYVMFREPKVDVRLGGYRVPEGSAIMLPQWVVHRSERWWDDPLSFDPDRWAPERAGDRPRFAYFPFG…
	CYP174B6	Haloferax sp. Atlit-4N 2904975058	MSATPPGPKGLPLFGASRQYARDPFTFLTAVADAYGDVVHFDLGPLDTYMLTNPADVETVLVSEASKFRKPQFQDRAIGDLLGDGLLMSEGATWKKQRQLAQPAFDVRRISTMTGMMTDRTESMLSSWGDGDVVDVQLEMARLTVEIIVDAMFGTDLDDERVRRVQENLEPLGARFEPDPLRFLTPDWAPTRENRQYKEALSELESLVWDIVEERRGTEYGETPASSVPADATGDDRPMDLLSILLRAYDEGEQTEKNLRDELMTMLLAGHDTTALTLTYAWYLLSQHPEAEAKLHRELDEVLGGRTPTFEDVRKLEYTERMLNEAMRLYPPVYVMFREPKVDVRLGGYRVPEGSAIMLPQWVVHRSERWWDDPLSFDPDRWAPERAGDRPRFAYFPFG…
	CYP174B6	Haloferax sp. Atlit-6N 2904985235	MSATPPGPKGLPLFGASRQYARDPFTFLTAVADAYGDVVHFDLGPLDTYMLTNPADVETVLVSEASKFRKPQFQDRAIGDLLGDGLLMSEGATWKKQRQLAQPAFDVRRISTMTGMMTDRTESMLSSWGDGDVVDVQLEMARLTVEIIVDAMFGTDLDDERVRRVQENLEPLGARFEPDPLRFLTPDWAPTRENRQYKEALSELESLVWDIVEERRGTEYGETPASSVPADATGDDRPMDLLSILLRAYDEGEQTEKNLRDELMTMLLAGHDTTALTLTYAWYLLSQHPEAEAKLHRELDEVLGGRTPTFEDVRKLEYTERMLNEAMRLYPPVYVMFREPKVDVRLGGYRVPEGSAIMLPQWVVHRSERWWDDPLSFDPDRWAPERAGDRPRFAYFPFG…
	CYP174B6	Haloferax alexandrinus Arc-Hr 2612504686	MSATPPGPKGLPLFGASRQYARDPFTFLTAVADAYGDVVHFDLGPLDTYMLTNPADIETVLVSEASKFRKPQFQDRAIGDLLGDGLLMSEGATWKKQRQLAQPAFDVRRISTMAGMMTDRTESMLSSWGDGDVVDVQLEMARLTVEIIVDAMFGTDLDDERIRRVQENLEPLGARFEPDPFRFLTPDWAPTRENRQYKEALSELESLVWDIVEERRGTEYGETPASSVPADATSDDRPMDLLSILLRAHDEGEQTEKNLRDELMTMLLAGHDTTALTLTYAWYLLSQHPEAEAKLHRELDEVLGGRTPTFEDVRKLEYTERVLNEAMRLYPPVYVMFREPKVDVRLGGYRVPEGSAIMLPQWVVHRSERWWDDPLSFDPDRWAPERAGDRPRFAYFPFG…
	CYP174B6	Haloferax sp. Q22 2684016751	MSATPPGPKGLPLFGASRQYARDPFTFLTAVADAYGDVVHFDLGPLDTYMLTNPTDVETVLVSEASKFRKPQFQDRAIGDLLGDGLLMSEGATWKKQRQLAQPAFDVRRISTMAGMMTDRTESMLSSWGDGDVVDVQLEMARLTVEIIVDAMFGTDLDDERIRRVQENLEPLGARFEPDPFRFLTPDWAPTRENRQYKEALSELESLVWDIVEERRGTEYGETPASSVPAEATGNDRPMDLLSILLRAYDEGEQTEKSLRDELMTMLLAGHDTTALTLTYAWYLLSQHHEAEAKLHRELDEVLGGRTPTFEDVRELEYTERVLNEAMRLYPPVYVMFREPKVDVRLGGYRVPAGSAIMLPQWVVHRSERWWDDPLSFDPDRWAPERAGDRPRFAYFPFG…
	CYP174B6	Haloferax sp. Atlit-12N 2904993581	MSATPPGPKGLPLFGASRQYARDPFTFLTAVADAYGDVVHFDLGPLDTYMLTNPADIETVLVSEASKFRKPQFQDRAIGDLLGDGLLMSEGATWKKQRQLAQPAFDVRRISTMAGMMTDRTESMLSSWGDGDVVDVQLEMARLTVEIIVDAMFGTDLDDERIRRVQENLEPLGARFEPDPFRFLTPDWAPTRENRQYKEALSELESLVWDIVEERRRTEYGETPASSVPAEATGDDRPMDLLSILLRAYDEGEQTEKNLRDELMTMLLAGHDTTALTLTYAWYLLSQHPEAEAKLHRELDEVLGGRTPTFEDVRELEYTERVLNEAMRLYPPVYVMFREPKVDVRLGGYRVPEGSAIMLPQWVVHRSERWWDDPLSFDPDRWAPERAGDRPRFAYFPFG…
	CYP174B6	Haloferax sp. Atlit-16N 2904999285	MSATPPGPKGLPLFGASRQYARDPFTFLTAVADAYGDVVHFDLGPLDTYMLTNPADIETVLVSEASKFRKPQFQDRAIGDLLGDGLLMSEGATWKKQRQLAQPAFDVRRISTMAGMMTDRTESMLSSWGDGDVVDVQLEMARLTVEIIVDAMFGTDLDDERIRRVQENLEPLGARFEPDPFRFLTPDWAPTRENRQYKEALSELESLVWDIVEERRGTEYGETPASSVPADATSDDRPMDLLSILLRAHDEGEQTEKNLRDELMTMLLAGHDTTALTLTYAWYLLSQHPEAAAKLHRELDEVLGGRTPTFEDVRKLEYTERVLNEAMRLYPPVYVMFREPKVDVRLGGYRVPEGSAIMLPQWVVHRSERWWDDPLSFDPDRWAPERAGDRPRFAYFPFG…
	CYP174B6	Haloferax sp. Atlit-10N 2905007166	MSATPPGPKGLPLFGASRQYARDPFTFLTAVADAYGDVVHFDLGPLDTYMLTNPADIETVLVSEASKFRKPQFQDRAIGDLLGDGLLMSEGATWKKQRQLAQPAFDVRRISTMAGMMTDRTESMLSSWGDGDVVDVQLEMARLTVEIIVDAMFGTDLDDERIRRVQENLEPLGARFEPDPFRFLTPDWAPTRENRQYKEALSELESLVWDIVEERRGTEYGETPASSVPADATSDDRPMDLLSILLRAHDEGEQTEKNLRDELMTMLLAGHDTTALTLTYAWYLLSQHPEAAAKLHRELDEVLGGRTPTFEDVRKLEYTERVLNEAMRLYPPVYVMFREPKVDVRLGGYRVPEGSAIMLPQWVVHRSERWWDDPLSFDPDRWAPERAGDRPRFAYFPFG…
	CYP174B6	Haloferax sp. Atlit-19N 2904982129	MSATPPGPKGLPLFGASRQYARDPFTFLTAVADAYGDVVHFDLGPLDTYMLTNPADIETVLVSEASKFRKPQFQDRAIGDLLGDGLLMSEGATWKKQRQLAQPAFDVRRISTMAGMMTDRTESMLSSWGDGDVVDVQLEMARLTVEIIVDAMFGTDLDDERIRRVQENLEPLGARFEPDPFRFLTPDWAPTRENRQYKEALSELESLVWDIVEERRGTEYGETPASSVPADATSDDRPMDLLSILLRAHDEGEQTEKNLRDELMTMLLAGHDTTALTLTYAWYLLSQHPEAAAKLHRELDEVLGGRTPTFEDVRKLEYTERVLNEAMRLYPPVYVMFREPKVDVRLGGYRVPEGSAIMLPQWVVHRSERWWDDPLSFDPDRWAPERAEDRPRFAYFPFG…
	CYP174B6	Haloferax sp. Arc-Hr 2682656203	MSATPPGPKGLPLFGASRQYARDPFTFLTAVADAYGDVIHFDLGPLDTYMLTNPTDVETVLVSEASKFRKPQFQDRAIGDLLGDGLLMSEGATWKKQRRLAQPAFDVRRVSTMAGMMTDRTESMLSSWGDGDVVDVQLEMARLTVEIIVDAMFGTDLDEGRVRRVQENLEPLGARFEPDPLRFLTPDWAPTRENRQYKEALSKLESLVWDIVEERRGTEYGETPASSVPAGATGDDRPMDLLSILLRAYDEGEQTEQNLRDELMTMLLAGHDTTALTLTYAWYLLSQHPEAEAKLHRELDEVLGGRTPTFEDVRKLEYTERVLNEAMRLYPPVYVMFREPKVDVRLGGYRVPAGSAIMLPQWVVHRSERWWDEPLSFDPDRWASERTVDRPRFAYFPFG…
	CYP174B6	Haloferax volcanii DS2	MSATPPGPKGLPLFGASRQYARDPFTFLTAVADAYGDVVHFDLGPLDTYMLTNPADVETVLVSEASKFRKPQFQDRAIGDLLGDGLLMSEGATWKRQRQLAQPAFDVRRISTMAGMMTDRTESMLSSWGDGDVVDVQLEMARLTVEIIVDAMFGTDLDDERIRRVQENLEPLGARFEPDPLRFLTPDWAPTRENREYKQALSELESLVWDIVEERRGTEYGETPASSVPADATGEERPMDLLSILLRAYDEGEQTEENLRDELMTMLLAGHDTTALTLTYAWYLLSQHPEAEAKLHRELDEVLGGRTPTFEDVRQLEYTERVLNEAMRLYPPVYVMFREPKVDVRLGGYRVPAGSAIMLPQWVVHRSERWWDDPLEFDPDRWAPERAGDRPRFAYFPFG…
	CYP174B23	uncultured halophilic archaeaon J07HQX (version 2) 2512906522	MSTQPPGPNGMPIFGNSRQYAKDPFSFLRDVADAYGDIVRFDLGPIDTYMLNNPADIETVLVSDDAKYQKPDFQDDAIGTLLGDGLLLSEGETWHAQRNLAQPAFGPKRIGSLADMMGRHTVEMIDSWEDGGTRDIHLEMARVTVKIIVEAMFGSQLTQQQTNAIQTNLEPLGKRFEPDPLRFLVPDWVPTQENREYNESVEILEGILDDIVAERRGTEDDPRVDPGLKSPTSDDTPMDLLSILLRAQRQGEQSNSQLRDELMTILLAGHDTTALTLTYTWYLLSEHPETRARVQQELDETCNETIPTRTEARKLNYIEQVLQEAMRMYPPVYVIFREPQVDVQLGGYRIPAGSAIMLSQWAVHRSPRWYDEPDRFDPDRWQPERRKDRPRFAYFPFGG…
	CYP174B23	Haloquadratum sp.J07HQX50	MSTQPPGPNGMPIFGNSRQYAKDPFSFLRDVADAYGDIVRFDLGPIDTYMLNNPADIETVLVSDDAKYQKPDFQDDAIGTLLGDGLLLSEGETWHAQRNLAQPAFGPKRIGSLADMMGRHTVEMIDSWEDGGTRDIHLEMARVTVKIIVEAMFGSQLTQQQTNAIQTNLEPLGKRFEPDPLRFLVPDWVPTQENREYNESVEILEGILDDIVAERRGTEDDPRVDPGLKSPTSDDTPMDLLSILLRAQRQGEQSNSQLRDELMTILLAGHDTTALTLTYTWYLLSEHPETRARVQQELDETCNETIPTRTEARKLNYIEQVLQEAMRMYPPVYVIFREPQVDVQLGGYRIPAGSAIMLSQWAVHRSPRWYDEPDRFDPDRWQPERRKDRPRFAYFPFGG…
	CYP174B26	Haloferax mucosum PA12; ATCC BAA-1512 2508590559	MSTTPPGPKGIPLFGASRQYARDPFSFLTAVADAYGDVIHFDLGPLDTYMLTNPDDIETVLVSEASKFRKPQFQDRAIGELLGDGLLMSEGSTWKRQRQLAQPAFDMRRISTMAGMMTDRTESMLSTWTDGDVIDVQLEMARLTVEIIVDAMFGTDLDDERIRQVQENLEPLGARFEPDPVRFLTPDWAPTRENREYKQALSVLEDLIWDIVEERRGTEFGRQPASSVAADDSVEGEPMDLLSILLRAYDAGEQTETNLRDELMTMLLAGHDTTALTLTYAWYLLSQHPDVAAKLHRELDDVLGGRTPTFEDVRQLEYTERVLNEAMRLYPPVYVMFREPKVDVRLGGYRIPDGSAIMLPQWVVHRSERWWDNPLEFDPDRWAPERTRDRPRFAYFPFG…
	CYP174B26	Haloferax sp. SB29 2690715254	MSTTPPGPKGIPVFGASRQYARDPFRFLTGVAESYGDVIHFDLGPLDTYMLTNPTDIERVLVSEASKFRKPQFQDQAIGDLLGDGLLMSEGATWQKQRQLAQPAFDMRRISTMAGMMTDRTETMLDSWHDGDVVDVQLEMTRLTVEIIVDAMFGADIDDERIRLIQENLEPLGTRFEPDPIRFLMPDWAPTRENREYKQSLSVLEDLIWDIVDERRGTEYGPTPASSVAEGESVGGEPMDLLSILLRAYDRGEQTDENLRDELMTMLLAGHDTTALTLTYAWYLLSQHPEAEAKLHRELDEVLGGRTPTYEDVRQLEYTERVLNESMRLYPPVYVMFREPKVDVRLGGYRIPEGSAIMLPQWVVHRSERWWENPLEFDPDRWAPERMRDRPRFAYFPFG…
	CYP174B27	Haloferax mediterranei R-4; ATCC 33500 2508587872	MSSTPPGPKGIPLFGASRQYARDPFSFLTAVADAYGDVIHFDLGPLDTYMLTNPADIETVLVSEASKFRKPQFQDRAIGDLLGDGLLMSEGATWKKQRHLAQPAFDVRRISTMAEMMTDRTESMLSSWDDGDVVDVQLEMARLTVEIIVDAMFGTDLDDERIRRVQENLEPLGARFEPDPFRFLLPDWAPTRENREYKQALSVLEDLIWDIVDDRRGTEYASTPASSVAADDSVEGERMDLLSILLRAYDAGEQTEKNLRDELMTMLLAGHDTTALTLTYAWYLLSQHPEAEARLHRELDEVLGGRTPTFEDVQKLEYTERVLNEAMRLYPPVYVMFREPKVDVRLGGYRVPKGSAIMLPQWVVHRSERWWDDPLEFDPGQWTPERTQGRPRFAYFPFG…
	CYP174E2	Haloterrigena sp. LL2A 2640209184	MTSDADTDAVPAYESAPPTHEGLPLIGNTHQLVREQDGLYETAAQQGDVVRLRILGIGDFYQVNHPALAKRILVDDRDQFRKASLSQEDLGDLLGQGLVLSEGDLWERQRDRIQPAFYMDRIADYADTMTAEVRTAAADWTGTPVVNVEDEMKGLTLRILVKSMFGSDIEYEDRGVRDTVRALQEPGQPAKQPVARMVPKWVPIPMWRRYKQGIADMESLIEDVVEARRNERSGEGNDLLSMLLTGTDKDGETMSETLLRDEMMTFLFAGHETTATALTFTWFLLAQHPEVERQLVAELEDVLETDHATFDDLPELEYTERVLREAMRLYPPVPSIPRETIEPLELGGYTLPEGATVAPMQWTIHRDERFWEDPLAFRPDRFAGETDRPQFAYFPFGGG…
	CYP197C32	Halobaculum gomorrense DSM 9297 2698328948	MSDTPDRPRPSEAAPGPDGLPVLGSFLETRRDFFAFRDRVAAEYGGVARYRVLGQEVFLLTDPDAIQRVLVTENERYVKGELFQQQLRPVLGNGLLNSEGDFWRRQRHLIQPAFTPDRIAGYADMMVETAERTSARWDDGEVRDVHRDMMGLTLDIVARALMGVDIRDRTPAIGGALDTVMEQSAGGSLLDLLPPSVPTPGREKLREATASLDRIVDELVDEKRRALREGETEPDADVVSALLTAEDDDGERMAAEQVRDEVKTLLLAGHETTALSLTFTLHLLAQHPEVERRLLDELEAELGGAAAGFDTVRDLDYLDRVVTESMRLLPPVHGILREPTEAVDLGGYRVPEGTPLAISQWVVHRDPAHYDDPLAFRPERWTDDLEADLHPLAYFPFSS…
	CYP197C32	Halobaculum roseum hre:K6T36 2905	MSDTDSPPRPPDAVPGPDGLPVLGSFLENRRDFFAFRDRVAAEYGGVARYEILGQDVILLTDPDPIRKVLVAENEKYVKGELFQQQLRPVLGNGLLNSEGDFWRRQRHLIQPAFTPDRIAGYADMMVDVTERTSAPWDDGEVRDVHRDMMGLTLDIVARALMGVDIRDRTPAIGGALDTVMEQSAGGSLLDLLPPSVPTLGRERLREAVASLDRIVDELVDEKRRALREGEIEPDADVVSALLTAEDDDGERMAAEQVRDEVKTLLLAGHETTALSLTFTLHLLARHPDIERRLLDELEAELGDDPAGFDAVRDLEYLDQVVTESMRLLPPVHGILREPTEDVELGGYRVPEGTPIAISQWVVHRDPAHYDDPLEFRPDRWTDEMEADLHPLAYFPFSS…
	CYP197C32	Halobaculum magnesiiphilum hmp:K6T50 3020	MSDTDSPPRPPDAVPGPDGLPVLGSFLENRRDFFAFRDRVAAEYGGVARYEILGQDVILLTDPDPIRTVLVAENETYVKGDLFQQQLRPVLGNGLLNSEGDFWRRQRHLIQPAFTPDRIAGYADMMVETTDRTSARWDDGEVRDVHRDMMGLTLDIVARALMGVDIRDRTPAIGGALDTVMEQSAGGSLLDLLPPSVPTLGRERLREAVASLDRIVDELVDEKRRALREGEIEPDADVVSALLTAEDDDGERMAAEQVRDEVKTLLLAGHETTALSLTFTLHLLARHPDIERRLLDELEAELGDDPAGFDTVRDLEYLDRVVTESMRLLPPVHGILREPTEDVELGGYRVPEGTPIAISQWVVHRDPAHYDDPLEFRPDRWTDEMEADLHPLAYFPFSS…
	CYP1002C6	Uncultured Halobacteriaceae archaea SG1 71 5 2795426707	MTGNAAVEPETDGTDPSGLPLPPGPDGYPLVGSTLGLMRDPYRWYDTVSEYGDVVGYSAFGVEFAGVIRPEYVEQVLLADHDQFEKWDAMDVADLHFAPEGLVFTEGEQWRRQRTVVQDAFTIDRIRGYADTMRQVADETVDRWADGEEIALNETFSELTLRVLVRSLFDLEVEEHVDILQGAMAAVNDRADGSKLSNLAPGWVPTRTNRRYKRAVREMQEFVDGLIDERRGRADEYDDLLSLLLTATDEEGRGLSETEVRDQMITFLGAGTETTALALTYAFLELSQHDDARSTLDAEHESVLGGDPPMLADLGDLTYTEQVIDEAMRLYPPAYITFREASEDVALGGYRIPEGTKVVLPQYHIHTDERWYDEPDQFRPDRWTEDFREQLHDYAFFPF…
	CYP1002P1	Halorubrum sp. Ea1 2792552842	MTGGDTGSGSDGDIDRLPPGPDGIPVLGNTHQYVQQPMDFFDELAKYGDVVHCEFPRIDAVAVFHPEYIGEVLLGQGTYERWNFDELKELLDYEIAPRGLTFTRGEEWKRQRHFLQPMFGLNRLRGFSSSMVAATEQLIEEWDDGEEIVVNEEFSELTLSILTNSLFEFDLGEHRQVITEAADELQAMADMSGLSAVELLLPSWVPTHRNRRYEQAMDAFDETVDTLIKERRANPGQYDDFLTMMLEKEDDHEYTMTDAEIHDHLITFLIAGHETTAMALTFTWLLLATHPDERDRLSQEATTVLDGPPTAADLPDLTVTEHVAKEAMRLYPPAGMLFREAVEETTLGGYHIPEGTKLLLPQFTVHKDDRWFDAPEQFRPERFTDARSDKRPDFAYFPF…
	CYP1002P1	Halorubrum sp. Ea8 2792522045	MTGGDTGSGSDGEIDRLPPGPDGIPVLGNTHQYVQQPMDFFDELAKYGDVVHCEFPRIDAVAVFHPEYIGEVLLGQGTYERWNFDELKELLDYEIAPRGLTFTRGEEWKRQRHFLQPMFGLNRLRGFSSSMVAATEQLIEEWDDGEEIVVNEEFSELTLSILTNSLFEFDLGEHRQVITEAADELQAMADMSGLSAVELLLPSWVPTHRNRRYEQAMDAFDETVDTLIKERRANPGQYDDFLTMMLEKEDDHEYTMTDAEIHDHLITFLIAGHETTAMALTFTWLLLATHPDERDRLSQEATTVLDGPPTAADLPDLTVTEHVAKEAMRLYPPAGMLFREAVEETTLGGYHIPEGTKLLLPQFTVHKDDRWFDAPEQFRPERFTDARSDKRPDFAYFPF…
	CYP1002P1	Halobellus clavatus CGMCC 1.10118 2617495542	MTGGDTGSGPDGGIDKLPPGPDGLPVLGNTHQYVKQPMGFFDELADYGDVVHCEFPRIDAVAVFHPEHIGEVLLGQGTYERWNFDELKELLGYEIAPRGLTFTRGEEWKQQRHFLQPMFGLNRLRGFSSAMVAATEQLIGEWDDGEEIVINEEFSELTLSILTNSLFDFDLGEHRQVITKAADELQTVADMSGLSAVEMLLPSWVPTHRNRRYTQAMDAFDNTVDTLIEERRANPGQYDDFLTMMLEKEDDHEYAMADAEIHDHLITFLIAGHETTAMALTFTWLLLATHPDERDRLTQEATTVLDGPPTAEDLADLTVTEHVAKEAMRLYPPAGMLFRESVEETTLGGYHIPEGTKILLPQFTVHEDDRWFDAPEQFRPERFTDARSDGRPDFAYFPF…
	CYP1002P1	Halorubrum sp. Hd13 2792531115	MTGGDTGSGSDGEIDRLPPGPDGIPVLGNTHQYVQQPMDFFDELAKYGDVVHCEFPRIDAVAVFHPEYIGEVLLGQGTYERWNFDELKELLDYEIAPRGLTFTRGEEWKRQRHFLQPMFGLNRLRGFSSSMVAATEQLIEEWDDGEEIVVNEEFSELTLSILTNSLFEFDLGEHRQVITEAADELQAMADMSGLSAVELLLPSWVPTHRNRRYEQAMDAFDETVDTLIEERRANPGRYDDFLTMMLEKEDDHEYTMTDAEIHDHLITFLIAGHETTAMALTFTWLLLATHPDERDRLSQEATTVLDGPPTAADLPDLTVTEHVAKEAMRLYPPAGMLFREAVEETTLGGYHIPEGTKLLLPQFTVHKDDRWFDAPEQFRPERFTDARSDKRPDFAYFPF…
	CYP1002R1	Uncultured Halobacteria archaea SG1 67 11 2795553110	MSLNETGTDRPPGPDGWPLLGITPHYARDPFGSIERWHERYGDVVHLPFPVSPVCMVTDPDLIEQVLVTDSDRYVRGAMTERVFGDLEEEAISVSEGEQWRRQRQLLQPVFSRDRITEYARVMVDYADDLADEWSEGDEVDVGDASSELTLRILAKALFDLDVREEAPVIREAANALVAKADFGSKDAYLPDWMPTKTNRRFRRATTGLHELIEELIDERQAELERGGASDDVLARLLTAGTEDGEIALSREEVRDNMIALLLAGHDTSATALTYAWFLLANHPRAKEALHDELEAVLGGGRPSPEDVFALEYTEAVVRETLRLYPPSFAVLREPTEDVRIGDHHVRAGTTVMCPQWILHRDGRYFEYPHEFRPDRWIADGDRPGIADEIPEYAYFPFG…
	CYP1002U1	Uncultured Halobacteria archaea SG1 65 131 2795572784	MDATEITTEDDYTNAEEPPSMDGLPVIGSLPAMLDSPFEFSERLPDSRGVVRVRLAPIDLPMMPSELYYVDHPEAIRRVLVDDHASYRKPDLAKRAFADLAPNGLFVAEGDQWRRIREVVQPAFRARNVQRYADAMVTETVRRVGEWDDGEPLAIADEARAITSAILGRALFSSDFTAIADSLRSVVDAMGAKLDVPASAVPTWVPTRTNRRFKRDVREFERVAADLVRKRRQVAADERPNDLLSALIAATEDRTLSPAELRDQLFVFLFAGHETTSLALTFACFHLAANPERCERLYAEVDALDGDPSIGALDEVPTSEHIAKEALRLYPPSVEVAREPTEDVELRGYRVPKSAGMILPVYSVHRDERWWDDPESFRPERWEREDVPSHEYAYFPFGG…
	CYP1003A1	Haloarcula marismortui ATCC 43049 chromosome I 638184832	MDTQQAIRETPEPVTPGDRPPRLGRVPFVDNTAAMLRDPLGFYDRAGAHEADMVGYSVAGTTGCFVCHPDLVEQVLVTDADVYEKGQLLQDTLGQFIGEGLFLLEGEEWQQQRTALQPAFYRERIAAYGDTMTEFADRAAAGWSDGQRIDVLPHMQSLTLNILGKTLLDVDIETTADALEPLLDALRTRLDPRSLSAYLPLWVPTATNRAVTNSLAEFQSTLDDVIAARQREDEHAREARDDVLSLLLSLDDETMDRERLGHQLLTFLVAGHDTTALTLTYAWFLLANNPKRQQRLHDELDATLGERQPTPEDLFELPYLDAVLNEVLRLYPPAFTVFRQPTEPVTLGGYELSTDAQLTLPQWLVHRDDRWYDAPDAFRPERWDDDLEASLPDYAYYPF…
	CYP1003A1	Haloarcula sinaiiensis ATCC 33800 2508580177	MDTQQAIRETPEPVTPGDRPPRLGRVPFVDNTAAMLRDPLGFYDRAGAHEADMVGYSVAGTTGCFVCHPDLVEQVLVTDADVYEKGQLLQDTLGQFIGEGLFLLEGEEWQQQRTALQPAFYRERIAAYGDTMTEFADRAAAGWSDGQRIDVLPHMQSLTLNILGKTLLDVDIETTADALEPLLDALRTRLDPRSLSAYLPLWVPTATNRAVTNSLAEFQSTLDDVIAARQREDEHAREARDDVLSLLLSLDDETMDRERLGHQLLTFLVAGHDTTALTLTYAWFLLANNPKRQQRLHDELDATLGERQPTPEDLFELPYLDAVLNEVLRLYPPAFTVFRQPTEPVTLGGYELSTDAQLTLPQWLVHRDDRWYDAPDAFRPERWDDDLEASLPDYAYYPF…
	CYP1003A1	Haloarcula hispanica CGMCC 1.2049 2511545459	MDTQQAIRETPEPVTPGDRPPRLGRVPFVDNTAAMLRDPLGFYDRAGAHEADMVGYSVAGTTGCFVCHPDLVEQVLVTDADVYEKGQLLQDTLGQFIGEGLFLLEGEEWQQQRTALQPAFYRERIAAYGDTMTEFADRAAAGWSDGQRIDVLPHMQSLTLNILGKTLLDVDIETTADALEPLLDALRTRLDPRSLSAYLPLWVPTGTNRAVTNSLAEFQSTLDDVIAARQREDEHAREARDDVLSLLLSLDDETMDRERLGHQLLTFLVAGHDTTALTLTYAWFLLANNPKRQQRLHDELDATLGERQPTPEDLFELPYLDAVLNEVLRLYPPAFTVFRQPTEPVTLGGYELSTDAQLTLPQWLVHRDDRWYDAPDAFRPERWDDDLEASLPDYAYYPF…
	CYP1003A1	Haloarcula hispanica N601 2558550645	MDTQQAIRETPEPVTPGDRPPRLGRVPFVDNTAAMLRDPLGFYDRAGAHEADMVGYSVAGTTGCFVCHPDLVEQVLVTDADVYEKGQLLQDTLGQFIGEGLFLLEGEEWQQQRTALQPAFYRERIAAYGDTMTEFADRAAAGWSDGQRIDVLPHMQSLTLNILGKTLLDVDIETTADALEPLLDALRTRLDPRSLSAYLPLWVPTGTNRAVTNSLAEFQSTLDDVIAARQREDEHAREARDDVLSLLLSLDDETMDRERLGHQLLTFLVAGHDTTALTLTYAWFLLANNPKRQQRLHDELDATLGERQPTPEDLFELPYLDAVLNEVLRLYPPAFTVFRQPTEPVTLGGYELSTDAQLTLPQWLVHRDDRWYDAPDAFRPERWDDDLEASLPDYAYYPF…
	CYP1003A1	Haloarcula sp. BJGN-2; ATCC 33799 2508575746	MDTQQAIRETPEPVTPGDRPPRLGRVPFVDNTAAMLRDPLGFYDRAGAHEADMVGYSVAGTTGCFVCHPDLVEQVLVTDADVYEKGQLLQDTLGQFIGEGLFLLEGEEWQQQRTALQPAFYRERIAAYGDTMTEFADRAAAGWSDGQRIDVLPHMQSLTLNILGKTLLDVDIETTADALEPLLDALRTRLDPRSLSAYLPLWVPTATNRAVTNSLAEFQSTLDDVIAARQREDEHAREARDDVLSLLLSLDDETMDRERLGHQLLTFLVAGHDTTALTLTYAWFLLANNPKRQQRLHDELDATLGERQPTPEDLFELPYLDAVLNEVLRLYPPAFTVFRQPTEPVTLGGYELSTDAQLTLPQWLVHRDDRWYDAPAAFRPERWDDDLEASLPDYAYYPF…
	CYP1003A1	Haloarcula californiae ATCC 33799 2534348036	MDTQQAIRETPEPVTPGDRPPRLGRVPFVDNTAAMLRDPLGFYDRAGAHEADMVGYSVAGTTGCFVCHPDLVEQVLVTDADVYEKGQLLQDTLGQFIGEGLFLLEGEEWQQQRTALQPAFYRERIAAYGDTMTEFADRAAAGWSDGQRIDVLPHMQSLTLNILGKTLLDVDIETTADALEPLLDALRTRLDPRSLSAYLPLWVPTATNRAVTNSLAEFQSTLDDVIAARQREDEHAREARDDVLSLLLSLDDETMDRERLGHQLLTFLVAGHDTTALTLTYAWFLLANNPKRQQRLHDELDATLGERQPTPEDLFELPYLDAVLNEVLRLYPPAFTVFRQPTEPVTLGGYELSTDAQLTLPQWLVHRDDRWYDAPAAFRPERWDDDLEASLPDYAYYPF…
	CYP1003A1	Haloarcula quadrata DSM 11927 2778387254	MDTQQTIRETPEPVTPGDRPPRLGRVPFVDNTAAMLRDPLGFYDRAGAHEADMVGYSVAGTTGCFVCHPDLVEQVLVTDADVYEKGQLLQDTLGQFIGEGLFLLEGEEWQQQRTALQPAFYRERIAAYGDTMTEFADRAAAGWSDGQRIDVLPHMQSLTLNILGKTLLDVDIETTADALEPLLDALRTRLDPRSLSAYLPLWVPTATNRAVTNSLAEFQSTLDDVIAARQREDEHAREARDDVLSLLLSLDDETMDRERLGHQLLTFLVAGHDTTALTLTYAWFLLANNPKRQQRLHDELDATLGERQPSPEDLFELPYLDAVLNEVLRLYPPALTVFRQPTEPVTLGGYELSTDAQLTLPQWLVHRDDRWYDAPDAFRPERWDDDLEASLPDYAYYPF…
	CYP1003A1	Haloarcula sp. K1 2690701190	MDTQQAIPKPPEPVTPGDQPPRLGRVPFVDNTAAMLRDPLGFYDRAGAHEADVVGYNVAGTTGCFVCHPDLVEQVLVTDADAYEKGQLLQDTLGQFIGEGLFLLEGEEWQRQRTALQPAFYRERIAAYGDTMTEFADRTAAGWSDGQRIDVLPHMQSLTLNILGKTLLDVDIETTADALEPLLDALRTRLDPRSLSAYLPLWVPTGTNRAVTNSLAEFQSTLDDVIAARQREDEHAREARDDVLSLLLSLDDETMDRERLGHQLLTFLVAGHDTTALTLTYAWFLLANNPKRQQRLHDELDATLGERQPTPEDLFELPYLDAVLNEVLRLYPPAFTVFRQPTEPVTLGGYELSTDAQLTLPQWLVHRDDRWYDAPDAFRPERWDDDLEASLPDYAYYPF…
	CYP1003A1	Haloarcula marismortui ATCC 43049 2914891342	MDTQQAIRETPEPVTPGDRPPRLGRVPFVDNTAAMLRDPLGFYDRAGAHEADMVGYSVAGTTGCFVCHPDLVEQVLVTDADVYEKGQLLQDTLGQFIGEGLFLLEGEEWQQQRTALQPAFYRERIAAYGDTMTEFADRAAAGWSDGQRIDVLPHMQSLTLNILGKTLLDVDIETTADALEPLLDALRTRLDPRSLSAYLPLWVPTATNRAVTNSLAEFQSTLDDVIAARQREDEHAREARDDVLSLLLSLDDETMDRERLGHQLLTFLVAGHDTTALTLTYAWFLLANNPKRQQRLHDELDATLGERQPTPEDLFELPYLDAVLNEVLRLYPPAFTVFRQPTEPVTLGGYELSTDAQLTLPQWLVHRDDRWYDAPDAFRPERWDDDLEASLPDYAYYPF…
	CYP1003A1	Haloarcula sp. CBA1115 2629118644	MDSQQAIPEPPEPVMPGDRPPRLGRVPFVDNTAAMLRDPLGFYDRAGAHEADVVGYNVAGTTGCFVCHPDLVEQVLVTDADAYEKGQLLQDTLGQFIGEGLFLLEGEEWQRQRTALQPAFYRERIAAYGDTMTEFADRTAAGWSDGQRIDVLPHMQSLTLNILGKTLLDVDIETTADALEPLLDALRKRLDPRSLSAYLPLWVPTPTNRAVNRSLAEFQSTLDDVIAARQREAEHAREARDDVLSLLLSLDDETMDRERLGHQLLTFLVAGHDTTALTLTYAWFLLANNPECQQRLHEELDATLGNSQPTPEDLFELPYLDAVLNEVLRLYPPAFTVFRQPTEPVTLGGYELSTDAQLTLPQWLVHRDDRWYDAPDAFRPERWDDDLEASLPDYAYYPF…
	CYP1003A1	Haloarcula sp. CBA1128 2685283799	MDSQQAIPEPPEPVMPGDRPPRLGRVPFVDNTAAMLRDPLGFYDRAGAHEADVVGYNVAGTTGCFVCHPDLVEQVLVTDADAYEKGQLLQDTLGQFIGEGLFLLEGEEWQRQRTALQPAFYRERIAAYGDTMTEFADRTAAGWSDGQRIDVLPHMQSLTLNILGKTLLDVDIETTADALEPLLDALRKRLDPRSLSAYLPLWVPTPTNRAVNRSLAEFQSTLDDVIAARQREAEHAREARDDVLSLLLSLDDETMDRERLGHQLLTFLVAGHDTTALTLTYAWFLLANNPECQQRLHEELDATLGNSQPTPEDLFELPYLDAVLNEVLRLYPPAFTVFRQPTEPVTLGGYELSTDAQLTLPQWLVHRDDRWYDAPDAFRPERWDDDLEASLPDYAYYPF…
	CYP1003A1	Haloarcula argentinensis DSM 12282 2556106823	MDTQQAIPETPEPVTPGDRPPRLGRVPFIHNTAAMLRDPLGFYDRAGAHEADVVGYSVAGTTGCFVCHPNLVEQVLVTDADAYEKGQLLQDTLGQFIGEGLFLLEGEDWQRQRTALQPAFYRERITAYGDTMTDFADRTAAGWSDGRRLDVLPHMQSLTLNILGKTLLDVDIETTADALEPLLDALRKRLDPRSLSAYLPLWVPTATNRAVNSSLAEFQSTLDDVIAARQREDENAREARDDVLSLLLSLDDETMDRERLGHQLLTFLVAGHDTTALTLTYAWFLLANNPKCQQRLHEELDATLGESQPTPEDLFELPYLDAVLNEVLRLYPPAFTVFRQPTEPVTLGGYELSTDAQLTLPQWLVHRDERWYDAPDAFRPERWDDDLEASLPDYAYYPF…
	CYP1003A1	Haloarcula vallismortis J.F. 54; ATCC 29715 2508584898	MDTQQALLEPPEPVTPGDRPPRLGRVPFLDNTAAMLRDPLGFYDRAGAHEADVVGYSVAGTTGCFVCHPDLVEQVLVTDADAYEKGQLLQDTLGQFIGEGLFLLEGEEWQRQRTALQPAFYRERIAAYGDTMTAFADRTATGWSDGQRIDVLPHMQSLTLNILGKTLLDVDIETTAAALEPLLDALRKRLDPRSLSAYLPLWVPTATNRAVNSSLAEFQSTLDDVIAARQREDERAREARDDVLSLLLSLDDETMDRERLGHQLLTFLVAGHDTTALTLTYAWFLLANNPECQQRLHDELDETLGNSQPTPEDLFELPYLDAVLNEVLRLYPPAFTVFRQPKEPVTLGGYDISPDAQLTLPQWLVHRDDRWYDAPDAFRPERWDDDLEASLPDYAYYPF…
	CYP1003A1	Haloarcula vallismortis ATCC 29715 2534331601	MDTQQALLEPPEPVTPGDRPPRLGRVPFLDNTAAMLRDPLGFYDRAGAHEADVVGYSVAGTTGCFVCHPDLVEQVLVTDADAYEKGQLLQDTLGQFIGEGLFLLEGEEWQRQRTALQPAFYRERIAAYGDTMTAFADRTATGWSDGQRIDVLPHMQSLTLNILGKTLLDVDIETTAAALEPLLDALRKRLDPRSLSAYLPLWVPTATNRAVNSSLAEFQSTLDDVIAARQREDERAREARDDVLSLLLSLDDETMDRERLGHQLLTFLVAGHDTTALTLTYAWFLLANNPECQQRLHDELDETLGNSQPTPEDLFELPYLDAVLNEVLRLYPPAFTVFRQPKEPVTLGGYDISPDAQLTLPQWLVHRDDRWYDAPDAFRPERWDDDLEASLPDYAYYPF…
	CYP1003A1	Haloarcula vallismortis DSM 3756 2695021457	MDTQQALLEPPEPVTPGDRPPRLGRVPFLDNTAAMLRDPLGFYDRAGAHEADVVGYSVAGTTGCFVCHPDLVEQVLVTDADAYEKGQLLQDTLGQFIGEGLFLLEGEEWQRQRTALQPAFYRERIAAYGDTMTAFADRTATGWSDGQRIDVLPHMQSLTLNILGKTLLDVDIETTAAALEPLLDALRKRLDPRSLSAYLPLWVPTATNRAVNSSLAEFQSTLDDVIAARQREDERAREARDDVLSLLLSLDDETMDRERLGHQLLTFLVAGHDTTALTLTYAWFLLANNPECQQRLHDELDETLGNSQPTPEDLFELPYLDAVLNEVLRLYPPAFTVFRQPKEPVTLGGYDISPDAQLTLPQWLVHRDDRWYDAPDAFRPERWDDDLEASLPDYAYYPF…
	CYP1003A1	Haloarcula japonica DSM 6131 2535906378	MDTQQAIRETPEPVTPGDRPPRLGRVPFIDNTAAMLRDPLGFYDRAGSHEADVVGYSVAGTTGCFVCHPDLVEQVLVTDAETYEKGRLLQDTLGQFIGEGLFLLEGEEWQRQRTALQPAFYRERIAAYGDTMTEFADRTAAGWADGQRIDVLPHMQSLTLNILGKTLLDVDIETTADALEPLLDALRKRLDPRSLSAYLPLWVPTATNRAVNSSLADFQSTLNEVIAARQREDEHARKARDDVLSLLLSLDDETMDRERLGHQLLTFLVAGHDTTALTLTYAWFLLANNPGCQARLHDELDATLGNSQPTPEDLFELPYLDAVLNEVLRLYPPAFTVFRQPTESVTLGGYELSTDAQLTLPQWLVHRDERWYDAPDAFRPERWGDDLETSLPDYAYYPF…
	CYP1003A1	Haloarcula sp. Atlit-7R 2904949149	MDTPQAIPETPEPVTPGDRPPRLGRVPFIDNTAAMLRDPLGFYDRAGAHEADVVGYSVAGTTGCFVCHPDLVEQVLVTDADAYEKGQLLQDTLGQFIGEGLFLLEGEEWQQQRTALQPAFYRERIAAYGDTMTAFADRTATGWRDGQRLDVRPHMQSLTLHILGKTLLDVDIATTADALEPLLDALRKRLDPRSLSAYLPLWVPTGTNRAVTNSLAEFQSTLDDVIAARQREADRAREARDDVLSLLLSLDEATMDRERLGHQLLTFLVAGHDTTALTLTYAWFLLANNPKRQQRLHEELDATLGNRQPTPEDLFDLPYLDAVVNEVLRLYPPAFTVFRQPTEPVTLGGYELSTDAQLTLPQWLIHRDDRWYDAPDAFRPERWDDDLEASLPDYAYYPF…
	CYP1003A1	Haloarcula sp. Atlit-120R 2904955316	MDTPQAIPETPEPVTPGDRPPRLGRVPFIDNTAAMLRDPLGFYDRAGAHEADVVGYSVAGTTGCFVCHPDLVEQVLVTDADAYEKGQLLQDTLGQFIGEGLFLLEGEEWQRQRTALQPAFYRERIAAYGDTMTAFADRTATGWRDGQRLDVRPHMQSLTLNILGKTLLDVDIETTADALEPLLDALRERLDPRSLSAYLPLWVPTRTNRAVNRSLSEFQSTLDDVIAARQREADRAREARDDVLSLLLSLDDETMDRERLGHQLLTFLVAGHDTTALTLTYAWFLLANNPKRQQRLHEELDATLGNRQPTPEDLFDLPYLDAVVNEVLRLYPPAFTVFRQPTEPVTLGGYELSTDAQLTLPQWLIHRDDRWYDAPDAFRPERWDDDLEASLPDYAYYPF…
	CYP1003A1	Haloarcula taiwanensis Taiwanensis 2776405567	MDTPQAIPETPEPVTPGDRPPRLGRVPFIDNTAAMLRDPLGFYDRAGAHEADVVGYSVAGTTGCFVCHPDLVEQVLVTDADAYEKGKLLQDTLGQFIGEGLFLLEGEEWQRQRTALQPAFYRERIAAYGDTMTAFADRTATGWRDGQRLDVRPHMQSLTLNILGKTLLDVDIETTADALEPLLDALRERLDPRSLSAYLPLWVPTRTNRAVTNSLAEFQSTLDDVIAARQREADRAREARDDVLSLLLSLDDETMDRERLGHQLLTFLVAGHDTTALTLTYAWFLLANNPDCQRRLHEELDATLGNRQPTPEDLFDLPYLDAVVNEVLRLYPPAFTVFRQPTEPVTLGGYELSTDAQLTLPQWLIHRDDRWYDAPDAFRPERWDDDLEASLPDYAYYPF…
	CYP1003A1	Haloarcula sp. SL3 2652992816	MDTPQASPDPPEPVTPGDRPPRLGRVPFLDNTAAMLRDPLGFYDRAGAHEADVVGYSVAGTTGCFVCHPDLVEQVLVTDADAYEKGQLLQDTLGQFIGEGLFLLEGEEWQRQRTALQPAFYRERIAAYGDTMTAFADRTAADWGDDQRIDVRPHMQELTLNILGKTLLDVDIETTADALEPLLDALRKRLDPRSLSAYLPLWVPTATNRAVNNSLAEFQSTLDDVIAARQREDEHARKARDDVLSLLLSLDDETMDRERLGHQLLTFLVAGHDTTALTLTYAWFLLANHPKRQQRLHEELDATLGDSQPTPEDLFDLPYLDAVLNEVLRLYPPAFTVFRQPTEPVTLGRYELSTDAQLTLPQWLVHRDERWYDAPDAFRPERWDDDLESSLPDYAYYPF…
	CYP1003A1	Haloarcula amylolytica JCM 13557 2556118466	MDTQQAIPEPPEPVTPGDRPPRLGRVPFVDNTAAMLRDPLGFYDRAGGHEADVVGYNVAGTTGCFVCHPDLVEQVLVTDADAYEKGRLLQDTLGQFIGEGLFLLEGEEWQRQRTALQPAFYRERIAAYGDTMTEFADRTAAGWSDGQRIDVLPHMQSLTLNILGKTLLDVEIETTADALEPLLDALRKRLDPRSLSAYLPLWVPTGTNRAVNRSLAEFQATLDGVIAARQRENESAREARDDVLSLLLSLDDETMDRERLGHQLLTFLVAGHDTTALTLTYAWFLLANNPECQQRLHEELDATLGNSRPTPDDLFELPYLDAVLNEVLRLYPPAFTVFRQPTEPVTLGGYELSTDAQLTLPQWLVHRDERWYDAPDAFRPERWNDDLEASLPDYAYYPF…
	CYP1003A1	Haloarcula sp. Atlit-47R 2904960322	MDTPQAIPETPEPVTPGDRPPRLGRVPFIDNTAAMLRDPLGFYDRAGAHEADVVGYSVAGTTGCFVCHPDLVEQVLVTDADAYEKGQLLQDTLGQFIGEGLFLLEGEEWQRQRTALQPAFYRERIAAYGDTMTAFADRTATGWRDGQRLDVRPHMQSLTLNILGKTLLDVDIETTADALEPLLDALRERLDPRSLSAYLPLWVPTRTNRAVNRSLSEFQSTLDDVIAARQREADRAREARDDVLSLLLSLDEATMDRERLGHQLLTFLVAGHDTTALTLTYAWFLLANNPDCQRRLHEELDATLGDRQPTPEDLFDLPYLDAVVNEVLRLYPPAFTVFRQPTEPVTLGGYELSTDAQLTLPQWLIHRDDRWYDAPDAFRPERWDDDLEASLPDYAYYPF…
	CYP1003A2	Uncultured Halobacteriaceae archaea SG1 66 7 2795493611	MTTQEERGVEEPVTPGIRPPRPGRVPLVNNTLGMVRDPLGFYDRVGAMDADVVGFNVAGTTGYFVTHPTLVEQILVTNPDRYEKGALLQRTLGEYVGEGLFLLDGEEWQEQRTALQPAFYRERIAAYGETMTGFARTVADGWSDGQRMDILPEMRRYTLRVLGKTLLDVDIDRTAAALEPLLDALRERLDPRSLSAYLPLSVPTPTNRRVQRARADFEATLDDIIAERQAESAAQREARDDVLSLLLSLDSETMARERLGHQLLTFLVAGHDTTALTLTYTWFLLGNHPAVQRRLHEELDATLGDADPTPADLFELPYLDDVLSEVLRLYPPAFTTFRQPTEPVALGGYDIAPDAQLTIPQWLVHRDGRWYDAPEAFRPGRWTEEFEAQLPDYAYYPFG…
	CYP174A5	Halosimplex carlsbadense 2/9/01 2533731763	MSETPPGPKGEPLFGSSRRYARDPFSFISALEETYDDVANFDMGPMETYMVTGPTDIERILVSEADSYRKPEFQNDALGDLLGDGLLLSEGETWERQRELANPAFRMSRLMGMADRVTGHAESMVGGWTAGQTVDSEGAMARVTLHVILDLMMGVELSDSRVRTVQDQLDPLGRRFEPDPLRFAMPDWVPMPGDEEFESAVATLDDVLDDIVAARRGREGVRGVSTVLDSPTEGDGPPMDFLSLLLRAQDRGEQSAEMLRDEMMTMLLAGHDTTALTLTYTWYLLSEHPEAERRVQEEVDDVVGDERPNMDHVREFEYLDWVINEAMRLYPPVFTIFREPTEPVELGGYRVDAGSTLMLPQWGVHRSARYWDDPETFDPERFSPDRRDDRPRFAFFPFG…
	CYP174A5	Halosimplex pelagicum hpel:HZS54 14345	MSDTPPGPKGEPLFGSSRRYARDPFSFISALEETYDDVARFDMGPMETYMVTDPTDIERILVSEADAYRKPDFQNDALGDLLGDGLLLSEGETWERQRELANPAFRMSRLMGMADRVTGHAESMVDGWESGQTVDAEGAMARVTLNVILDLMMGVELSDSRVRTVQDQLDPLGRRFEPDPLRFAMPDWVPMPGDEEFESAVAELDSVLDDVVAARRGDDGVRGVSTVLDAPAEDENPPMDFLSVLLRAQDRGEQSAEMLRDEMMTMLLAGHDTTALTLTYTWFLLSEHPEAERRVQEEVDEVVGNERPSMDHVREFEYLDWVIDEAMRLYPPVFTIFREPTEPVELGGYRVDAGSTLMLPQWGVHRSARYWDDPESFDPERFGPDRRDDRPRFAFFPFG…
	CYP174A5	Halosimplex litoreum hlt:I7X12 4225	MSRTPPGPKGEPLFGSSRRYAKDPFSFISALEETYDDVVNFDMGPMETYMVTDPTDIERILVSEADSYRKPDFQNDALGDLLGDGLLLSEGETWERQRELANPAFRMSRLMGMADRVTGHAESMVDGWEPGDTVDAEMEMARVTLHVILDLMMGVELSESRVDTVQNQLDPLGRRFEPDPLRFAMPEWVPMPGDEEFESAVAELDSVLDDIVAARRGRAGVEGVTTVLDAPTEGDDPPMDFLSVLLRAQGRGEQSAEMLRDEMMTMLLAGHDTTALTLTYTWFLLSEHPEAERRVQDEVDEVVGDDRPSMDHVREFEYLDWVINEAMRLYPPVFTIFREPTEPVELGGYRVDAGSTLMLPQWGVHRSARYWDDPETFDPERFSPERREDRPRFAFFPFG…
	CYP174A5	Halosimplex rubrum hrr:HZS55 11860	MSDTPPGPKGEPLFGSSRRYARDPFSFISALEETYDDVVNFDMGPMETYMVTDPTDVERILVSEADSYRKPDFQNDALGDLLGDGLLLSEGETWERQRELANPAFRMSRLMGMADRVTNHAESMVDAWEPGDTVDAETEMARVTLNVILDLMMGVELSASRVDTVQNQLDPLGRRFEPDPLRFAMPDWVPMPGDEEFETAVAELDSVLDDIVAARRGDGGVRGVSTVVDSPAADDGPPMDFLSVLLRAQDRGEQSAELLRDEMMTMLLAGHDTTALTLTYTWFLLSEHPEAERRVQAEVDEVLDGDRPSMDHVREFEYLDWVINEAMRLYPPVFTIFREPTEPVELGGYRVDAGSTLMLPQWGVHRSGRYWDDPEAFDPGRFSPERRDDRPRFAFFPFG…
	CYP174B6	Haloferax namakaokahaiae Mke2.3 2756462029	MSTTPPGPKGVPLFGASRQYARDPFHFLTAVSEAYGDVIHFDLGPLETYMLTNPEDIQRVLVSESAKFRKPRFQDRAIGDLLGDGLLMSEGATWQRQRRLAQPAFDVRRISTMSEMMTDRTESMLTGWHDGDVVDIQLEMARLTVEIIVDAMFGSDLDDERIKLVQEHLEPLGARFEPDPLRFLMPDWAPTRENRDYKHALSVLEAVIWDIVDERRGSEYATEPASSVAGEPVGDEPMDLLSILLRAYDEGEQTEKNLRDELMTMLLAGHDTTALTLTYAWYLLSQHPEAEAKLQRELDEVLGGRTPTFEDVRKLEYTERVLNEAMRLYPPVYVMFREAKADVRLGGYRVPEGSAIMLPQWVVHRSERWWDNPLEFDPDRWKPENARNRPRFAYFPFGG…
	CYP174B25	Halogranum salarium B-1 2538971867	MSIQPPGPKGVPVFGNSGQYSKDPFSFMTACAEAYGDVVKFDLGPMPVYMLTNPEDIERVLVSEDAKFRKPRFQDDAMGDLLGNGLLLSDGAEWRKQRELAQPAFNPARIATLGGMMSEKTTAMLDDWQDGDLVDIQLEMARLTVRIIVDAMLGASLDEERIRTVQENLEPLGARFEPDPLRVIVPDWAPTRENRDYKGAIETIERVIDDIVAERRGSEFGASDHDGRDSADAVDDPPMDLLSIILRAQQRGEQTDQQLRDEMMTMLLAGHDTTALTLTYFWYLLSQHPDVEAKVQQEVDEVLGGETPAAADARQMTYTDRVLHETMRLYPPVYTMFREPRVDVRLGGYRVPEGSGVMLPQWVVHRSPRWYDDPETFDPDRWLPERRNQRPRFSYFPFG…
	CYP174B25	Halogranum rubrum CGMCC 1.7738 2620310791	MSIQPPGPKGVPVFGNSGQYSKDPFSFMTACAEAYGDVVKFDLGPMPVYMLTNPEDIERVLVSEDAKFRKPRFQDDAMGDLLGDGLLLSDGAEWRKQRELAQPAFNPARIATLGGMMSEKTTAMLDDWQDGDLVDIQLEMARLTVRIIVDAMLGASLDEERIRTVQENLEPLGARFEPDPLRVIVPDWAPTRENRDYKGAIETIERVIDDIVAERRGSEFGASDHDGRRSADAVDDPPMDLLSIILRAQQRGEQTDQQLRDEMMTMLLAGHDTTALTLTYFWYLLSQHPDVEAKVQQEVDEVLGGETPAAADARQMTYTDRVLHETMRLYPPVYTMFREPRVDVRLGGYRVPEGSGVMLPQWVVHRSPRWYDDPETFDPDRWLPDRRNQRPRFSYFPFG…
	CYP174C6	Halostella pelagica DL-M4 2914295355	MPETRLSSEGAPRDATDPEGPPVRDPPGPRGLPLVGNTHQWVRGPCAFKERCADRYGRVVNYEIIGMDAYMLTDPDDIERVLLNEDDQFRKHQGSSDQLRDIVGNGLITSEGDLWERQREAIQPAFYMDHIKRYADIMVDRTAARTANWADGETRAMKPEMMRLTMEILTAAMFGSDIDLDDRGIFDAAETLREPMQPQNQPITFLAPDWAPIPMIRRGHRALEHLENEIYDIVDTRRATDEDRDDLLSMLLSADAAMDDEQIRDEMLTFLFAGHETTALTLTFTLDLLTRNPEAADRVRSEIDAAVDGRPEMTDLHALEFTNAAVRESMRLYPPAHEIRREPVRDVTFGEYRVPEGALLVLPTWVLHRDDRYWDDPEAFRPERWLDGDDRPDFAYFPF…
	CYP174E3	Halobacteriaceae bacterium SHR40 2881959609	MSEMETPPEYAAEPPSHDGHPIIGNTYQLVRKQGGLFEAAAEDGDIVRLRLLGFGTLYQVNHPDLVEEILTDRERFAKAAQSKEDLGDLLGQGLVLSEGALWERQRQRIQPVFYMDQIADYTETMVSAVEQSAGEWTGEPTVNIEDEMKALTLRILVESIFGSDIDYEGQQIRETVKGLQEPGQPRKQPIARMVPKWVPIPMWRRYKQGIREMESVIETFVEARRGEAEQHDDLLSRLLTSTDEDGDGMSEKLIRDELMTFLFAGHETTATALTFTWYLLSQHPEVEQKLHAEVDDVLDGGPATFDDLSDLEYTEQVIEESMRLYPPVPQIPRETTEPVELGGYAIPEGVTIAPSQWTIHRDDRFWDEPERFCPERFATERDRPQFAYFPFGGGPRRCI…
	CYP1003A1	Haloarcula salaria H5-DGR 2637704133	MDSQQAIPEPPEPVMPGDRPPRLGRVPFVDNTAAMLRDPLGFYDRAGAHEADVVGYNVAGTTGCFVCHPDLVEQVLVTDADAYEKGQLLQDTLGQFIGEGLFLLEGEEWQRQRTALQPAFYRERIAAYGDTMTEFADRTAAGWSDGQRIDVLPHMQSLTLNILGKTLLDVDIETTADALEPLLDALRKRLDPRSLSAYLPLWVPTGTNRAVNRSLAEFQSTLDDVIAARQREDERAREARDDVLSLLLSLDDETMDRERLGHQLLTFLVAGHDTTALTLTYAWFLLANNPECQQRLHEELDATLGNSQPTPEDLFELPYLDAVLNEALRLYPPAFTVFRQPTEPVTLGGYELSPDAQLTLPQCSSTGTNGGTMHLTRSVPSGGTTTSRRRSRTTLLPLR…
	CYP174A5	Halosimplex sp. TH32 2883613010	MSDTPPGPKGEPLFGSSRRYARDPFSFISALETTYDDVVTFDMGPMETYMVTDPADIERVLVSEADAFRKPDFQNDALGDLLGDGLLLSEGDTWERQRDLANPAFRMSRLMGMADRVAGHAESMVDSWEPGQTIDAETEMARVTLHVILDLMMGVELSESRVDTVQAQLDPLGRRFEPDPLRFAMPDWVPMPGDEEFESAVAELDAVLDDIVAARRGREVSGVSTVVDAPAEGADPPMDFLSVLLRARDRGEQSAEQLRDEMMTMLLAGHDTTALTLTYTWFLLSEHPEAERRVQAEVDEVVGDDRPAMDHVREFEYLEWVINEAMRLYPPVFTIFREPTEPVELGGYRVPAGATLMLPQWGVHRSARYWDDPETFDPERFSPDRRADRPRFSFFPFGG…
	CYP174B29	Halobellus sp. Atlit-31R 2904946382	MRTQPPGPAGVPVFGNSRQYARDPFTFLTSVAEAYGDVARFDLGPIETYMLTNPADIERVLVTDDAKYHKPDFQDDAIGTLLGDGLLLSEGETWQKQRQLAQPAFGPKRISALGDSISGHAQTMVDDWEAGEVRDVHLEMARVTVRIIVEAMFGSQLTDEQTQLVQENLEPLGQRFEPDPLRFLVPDWVPTQENREYHESVQILEEIIDDVVAERRGTEHDPTIDPAGDAVGDAGEPMDLLSILLRAKQRGEQTDKQLRDELMTMLLAGHDTTALTLTYTWYLLSEHPEVEARVHQELQEVCGDAPPTAADVRQLDYIERVLQEAMRLYPPVYVIFREPQVDVELGGYRIPGGSAVMLSQWAVHRSERWYDDPETFDPDRWLPERRRERPRFSYFPFGG…
	CYP174B29	Halobellus sp. Atlit-38R 2904941080	MRTQPPGPAGVPVFGNSRQYARDPFTFLTSVADAYGDVARFDLGPIETYMVTNPADIERVLVTEDAKYHKPDFQDDAIGTLLGDGLLLSEGETWRKQRQLAQPAFGPKRISALGDVISRHAQTMLDDWEPGEVRDVHLEMARVTVRIIVEAMFGSQLSDEQTELVQENLEPLGKRFEPDPLRFLVPDWVPTRENREYHESVRILEEIIDDVVAERRGTEHDPDVDPASDVVGDADEPMDLLSILLRAKQRGEQSDQQLRDELMTMLLAGHDTTALTLTYTWYLLSQHPEAEARVHEELAAVCGDAPPTAADVRQLDYLERVLQEAMRLYPPVYVIFRELQVDVELGGYRIPSGSAVMLSQWAVHRSERWYDDPETFDPDRWLPERRRERPRFAYFPFGG…
	CYP174B31	Halobellus limi CGMCC 1.10331 2914819878	MRTKPPGPAGVPLFGNSRQYARDPFTFLASVEAAYGDVVRFDLGPLETYLLTNPADVERVLVADDATYRKPDFQDDAIGTLLGDGLLLSEGETWRKQRQLAQPAFSPDRVSSMDELIARHAREMVDAWEAGDLRDVNLDMARVTVRIIVEAMFGSKLTDEQTRTIQEHLEPLGQRFEPDPMRFLVPDWAPTRENRAYRDSVRTLEGVIDDVVAERRGTEDDPAVDPAAGSADGDEPMDLLSILLRAQRRGEQSDDQLRDELMTMLLAGHDTTALTLTYTWYLLSEHPSVEARVQAEVDEVCGDAPPTAADARDLDYLERVIQEAMRLYPPVYVIFREPKVDVRLGGYRIPRGSAVMLSQWATHRSARWYDDPEAFDPDRWLPERRADRPRFAYFPFGGG…
	CYP174B32	Halobellus clavatus CGMCC 1.10118 2617494608	MRTQPPGPAGVPVFGNSRQYARDPFEFLTTVTAAYGDVVRLDLGPLETYLLTNPADIERVLVSEEAKFRKSDVENDAIGTLLGDGLLLSDGDTWQRQRDLAQPAFSPRRVSGLGDVISRHVQELLDDWEDGEVRDVQLEMARVTVRIIVEAMFGSQLSDAQTERIQEHLEPLGQRFEPEPMRAIVPEWAPTKENREYHESVRVLEGIIDDIVAERRGTEFDPDVDPAGVADGDEPMDLLSILLRAHGRGEQSDEQLRDELMTMLLAGHDTTALALTYTWYLLSEHPEAASRVHDELDSVCGDDPPTAADTRELDYIERVLQESMRLYPPVYALFREPKLDVRLGGYRIPRGSAVMLSQWVVHRSERWYDNPETFDPDRWLPERRTERPRFAYFPFGAGP…
	CYP174E1	Halalkalicoccus paucihalophilus DSM 24557 2685140852	MSEYQQSDRTPTYETAPPTHDGLPVIGNTHQLVREQDGLYEAAARQGDVVHLRLLGIGDLYQINHPDLAERVLATDHDRFQKASLSQDDLGDLLGQGLVLSEGGLWERQRERIQPAFYMDRIADYADTMTAEVRTAADDWTGTPTVNIENEMKALTLRILVKSMFGSDIEYEARGIRETVRALQEPGQPTKQPIARMVPKWIPIPMWRRYKHGIREMESVIQEFVAARRRDGVENRDDLLSMLLTATDEDGEEMPEKLLRDEMMTFLFAGHETTATALTFTWFLLAQHPAVERRLIAELEEVLTADHATFEDLPELAYTEQVIQEAMRLYPPVPSIPRETTQPLELGGYTLPEEATVAPMQWTIHRDDRFWEDPLAFRPDRFAGDDDRPQFVYFPFGGG…
	CYP197C23	Halogeometricum rufum CGMCC 1.7736 2618032073	MSDQSAVDEFPPGPTGLPVVGAMPYSVLGGLDFRERMAEEYGDIVHWETHRDHVYQLNDPEFIGHVLVHNNTNYVKGEQFQRLLGPLLGNGILNSEGEAWRRNRHLVQPSFHPDQIQRYAGMMTDLTEDMLDDWSDGQTRSIHDDMMELTLRIVSEALFGVDIDRYVDDIETAVGDFLPATTSLPNFLLPEEVPLPSRRRMSDARDTLDDVVDEIIQRKRRDPGEHDVVSKLLAASDDDGNSLSEKQIRDEAITLITAGHETTAVSLTYTTYLLAQHPSVESKLVAELDSVLGDEPPTMADLPKLPYTEKVVKESMRLFPPVPGIVREAKSTDEIGGYTIPAGSRMFMNQWVVHRDGRWYDDPLAFEPERWTEEFERSLPPLAYFPFGAGPRRCIGDRF…
	CYP197C25	Halogeometricum limi CGMCC 1.8711 2617936014	MSDEPAVSEFPPGPTGLPVVGAMPQSILGGLEFRERVAEEYGDIVHWQTHRGHTYQLNDPEYIGQVLVHNNTNYVKGEQFQRLLGPLLGNGILNSEGEAWRRNRHLVQPAFHPDRIEVYAEMMTELTEEMLEGWSDGETRRVHEDMMELTLRIVSKALFGVDIDEHVEEIENAVNDFLPATTSLPNYLLPEGVPLPSRRRMKAARETLDDVVDDIIQRKRADPGEHDVVSMLLAARDEGGSSLSDEQIRDEAITLLTAGHETTAVSLTYTIHLLAQHPEIEAKLVAELDSELGDERPTMGDLSDLEYTEQVVEESMRLFPPVPGIVREAEAPDEIGGYTIPAGAKVFMDQWVVHRDARWYDDPLAFEPGRWTKEFKQSLPPLAYFPFGSGPRRCIGDRF…
	CYP197C26	Haladaptatus sp. R4 2690720004	MSNEPAVGTFPPGPSGLPVVGAAPHAILGGLDFRERMANEYGDVVHWEDHHGHVYQLNHPDDIQQVLVYNNTNYVKGNQFQRVLGPLTGNGILNSEGEEWRGNRRVIQPAFHPDRIEVYADMITDLTDASIDNWRDGETRSIHDDMMELTLRVVAQALFGVDIDRYVGDIETAVNDFLPATSSLPNIMLPENVPLPSRWRMDRARETLDDVVDEIIREKRTNPGEHDVISMLLNADDEDGGGLSKKQIHDEAITLLFAGHETTAVSLTYTTYLLAQHPEVEAKLVAELDEVLGGETPTMADLSELTYTEQVVKESMRLLPPVPFITREAKTTDEIGNYRIPAGARVFMSQWVVHRDSRWYDDPLAFQPERWTKEFQRSLPPLAYFPFAAGPRRCIGDRF…
	CYP197C39	Halomicrobium salinisoli strain TH30 plasmid NZ CP084467.1	MSEDLPASELPPGPSGLPVVGATPRSILDGLEFRERMADEYGDVVHWDGLDGHNYQLNHPDHVEHVLVHNNGNYVKGDRFQRVLGPLLGNGILNSEGEEWRRNRHLVQPAFHPDRIEVYAEMMTALTEDMLDDWTDGERRSIHDDAMELTLRIVSRALFGVDIDQYVDDIGAALDSFLPATTSLPNVVLPDDVPLPSRRRMDRARETLEDVVDDIIRRKRAEPGENDVVSMLLAARDDEGVPLSDEQIRDEAITIILAGHETTAVSLTYTTYLLAQHPEVESKFVAELDSVLGGRRPTMGDLPDLTYTEQIVKESMRLFPPVPGIVREATGPDEIGGYPIPAGARVFMNQWVVHRDSRWYDDPLAFEPERWTPALEESLPRLAYFPFSAGPRRCIGDRF…
	CYP197C39	Halomicrobium salinisoli strain LT50 plasmid NZ CP084464.1	MSEDLPASELPPGPSGLPVVGATPRSILDGLEFRERMADEYGDVVHWDGLDGHNYQLNHPDHVEHVLVHNNGNYVKGDRFQRVLGPLLGNGILNSEGEEWRRNRHLVQPAFHPDRIEVYAEMMTALTEDMLDDWTDGERRSIHDDAMELTLRIVSRALFGVDIDQYVDDIGAALDSFLPATTSLPNVVLPDDVPLPSRRRMDRARETLEDVVDDIIRRKRAEPGENDVVSMLLAARDDEGVPLSDEQIRDEAITIILAGHETTAVSLTYTTYLLAQHPEVESKFVAELDSVLDGRRPTMADLPDLTYTEQIVKESMRLFPPVPGIVREATGPDEIGGYPIPAGARVFMNQWVVHRDSRWYDDPLAFEPERWTPALEESLPRLAYFPFSAGPRRCIGDRF…
	CYP1002C4	Uncultured Halobacteriaceae archaea SG1 69 119 2795459886	MARNATGTVDEHGTDLPSETPPGPDGLPVLGNVRPLVDDPWAFYDELSEYGDVVSYSVPRMEFCTVLHPDLIERVLVTDNERFGKFGFEDLGGEFMSEGLLLAEGEQWQRQRTAAQQAFTPDRIREYGDAMGRYADEMADEWADGETVALDRRFSRLTLRILSRSLFDLDLGGDADVVTEVAAAINDRGDLDGVSTFLPLWMPTPRNLRFRRAVSAFHPFVDDLIAERRGSTDEYDDLLASLMGAETDPGEHLPHEELRDSMATFLFAGHETTSLALTYLVLLVSQHDDVRRRLHEEYEAVLGGRRPRLEDLPDLEYTERVIDETLRLYPPAYIIFRTAREDVELGGYRIPEGTNLSLPQFFVHTDDRWYDDPETFDPDRWTDEFEESLPEYAYFPFGG…
	CYP1002D1	Haladaptatus paucihalophilus DX253 contig00009 650255003	MTTSETAPTERSDDPPLPPGPTSYPGVGNTIGFLRDPFAFYDGLREYGDVVSYSVAGEDFCTLLHPEHVERVLVTEESKFGKSEFIREAGEKFIGNGLFASEGEFWRRQRTMMQPAFYRERIGTYAEPMVAFAAETADSWDDGEAIRLQQVMKRLTLRILATALFDHDVRGADSSIHDAARGIARAINEKSDAGSVDSLLPDWVPTATNRRYRRAITRFDEAVERLIDERRDEPPGDDFLSILLHATDDRGEGMSDEALRDELATFLFAGHETTALALTYCLYLLSNHPRVRRKLNDELDSVLDGDAPTMADLRALDYTDKIVTEALRRYPPAYVVFRETKQDVILGGYTIPEGTSLTLPQFVIQNDDRWFDDPETFDPDRWTPEMKADLPDYAYFPFG…
	CYP1002D1	Haladaptatus paucihalophilus DSM 18195 2700139808	MTTSETAPTERSDDPPLPPGPTSYPGVGNTIGFLRDPFAFYDGLREYGDVVSYSVAGEDFCTLLHPEHVERVLVTEESKFGKSEFIREAGEKFIGNGLFASEGEFWRRQRTMMQPAFYRERIGTYAEPMVAFAAETADSWDDGEAIRLQQVMKRLTLRILATALFDHDVRGADSSIHDAARGIARAINEKSDAGSVDSLLPDWVPTATNRRYRRAITRFDEAVERLIDERRDEPPGDDFLSILLHATDDRGEGMSDEALRDELATFLFAGHETTALALTYCLYLLSNHPRVRRKLNDELDSVLDGDAPTMADLRALDYTDKIVTEALRRYPPAYVVFRETKQDVILGGYTIPEGTSLTLPQFVIQNDDRWFDDPETFDPDRWTPEMKADLPDYAYFPFG…
	CYP1002E1	Haloterrigena mahii H13 2853961769	MAEKRRTASDGSPIERGRSRPHGPTGLPVIGHMHHLARDPFAFHDRLEKYGQIVEYRIGNLNFCSVYHPKYAKQILITDSDDYTKFFADQFGGQDISPSGIIFTEGEQWRRQRQTLQPMFTRDRISEYTSIMVEYAQNLIREWDDGAVISLREEMSYLTLRIISKSMFDLEISERDNVIGRTTDALNERSDPRNLSSYLPRWVPTPTNLRFNRTASELQEKVDRIIEERTTSSERPNDFLDHLLSAAGTDGEGLSHEEIRDHLITFFIAGDDTTSLALTYTWLLLSQHPEKREKLDEEHEAVLGGDSPTLTDLQELEYTTAVAKEAMRLYPPAPQLYREAVDPVEIGGYQFPAGTVASIPVHKIQTDRRFFADPDTFEPERWTDEFETELPDCAYIPFG…
	CYP1002H3	Natrinema salaciae DSM 25055 2640042976	MANASTTPTRDPEALPLPPGPDELPVIGSTFDLMRRPIEFVDRVAEYGDVVTYRVAGQRFTAVLHPDRIERVLVSESDRFRRWAGEEWGDTFAGYGSEGLLLTEGEQWRRQRLLIQNAFTPARIESYTDAMVAETERTIEEWDDGETIELTDETSKLTLRILTRALFDLDLEERRTVVRRAADALNARANARSLSAFLPSWVPTPTNRRLHRAMDDLETLLEALIAERRADASDGDDLLSLLLAVETDDGSTLSEREVRDQLITFLFAGHETTALALTYALHALGHHTDTRRRLSEEIASVTGGDPPSVSDLGDLTHTERVVKETLRLYPPAYAIFRQATETTEIGGYRIPDGSKLTLPQIRVHRDRRFYPDPEAFRPERWTEAFEDSLPEYAYFPFGG…
	CYP1554A1	Halorientalis regularis IBRC-M 10760 2653866035	MARNRHSGATPPGPGVIERLGQARRLLSEDVTSVLTRTRERYGPVVDLTMPSGDPGVLLAEPSAVQHVLEGNPDNYRRASVYREELSELFGDGLLTSEGDLWHRQHRLIRPMFGSGSVQSFTDLIVDETDAMLDRWASRDEIDLLQEMERVTLSIIGTAMFSADVERHAEDIRAALQVLRRGFQREVGVVPTFPEWVPSPHNRRMQRAIDDIDAVVHELIDARRGRAEEYDDLLSKLLTARTDEGARMDDEQIRDELVTFLLAGHETTAAALTWTWYLLANNPGVHERLHDHVADADPTDVVGFSAGTAGDESLLKQCVQEAMRIYPPVPVVTREAIDRDEVAGYEIPAGAEVVLSQFVVHRDPDLWEDPLAYRPERFAPGAREEQPAYSFFPFGGGQR…
	CYP1554A1	Halorientalis sp. IM1011 2741428517	MARNQGSGATPPGPGVLERLGQARRLLSEDVTGVLTRAREQYGPVVDLTMPNGDPGVLLAEPSAVQHVLEGNAGNYRRASVYREELSELFGDGLLTSEGDLWHRQHRLIRPMFGSGSVQSFTDLIVDETDAMLDRWDGREEIDLLEEMERVTLSIIGKAMFSADVERHAADIRAALQVLRRGFQREVGVVPTFPEWVPSPHNRRMQGAIDDIDAVVHELIDARRGRADEYDDLLSKLLTARTEEGTRMDDEQIRDELVTFLLAGHETTAAALTWTGYLLACNPGVHERLHEHVAGADPTDVVGFSAGAAGDESFLKRCVQEAMRIYPPVPVITREAIDGDRIEGYEIPAGAEVVLSQFVVHRDPDLWEDPLAYRPERFAPGAREAQPAYSFFPFGGGQR…
	CYP1554A1	Halorientalis persicus IBRC-M 10043 2656946676	MARNQFGGATPPGPSVVERLGQARRMLTEDVTGVLTSAREEYGSVVDLTMPSGDPGVLLADPDAIQHVLEGNADNYRRASVYREELSELFGDGLLTSEGDLWHRQHRLIRPMFGSGSVRSFTDLIVQETDAMLDRWITGDEIDLLPEMERVTLSIIGKAMFSADVERHAAEIRDALQVLRRGFQREVGVIPTFPEWVPSPHNRRMQRAIDDIDAVVHELIEARRGRADEYDDLLSKLLGTRTDDGERMDDEQIRDELVTFLLAGHETTAAALTWTWYLLANNPGVHERLHDRVADADPTDVVGFSAGAAGSESFVKQCVQEAMRIYPPVPVITREAIDRDEIAGYEVPAGAEVVLSQFVVHRDPDLWEDPLAYRPERFAPGAADDRPAYSYFPFGGGQR…
	CYP174B20	uncultured halophilic archaeon J07ABHX67 (version 2) 2506982964	MSTTPPGPNGIPVLGSGRKFASDPFQFMTACEDAYGDVVRLDLGPRETYMLTNPRDVERLLVSEWAKFRKPDLDSAMDDLLGDGLLLSDRDTWEGQRELANPAFHARRVAGLDDVMVDHATDAVDDWTAGGQVDIHLQMARLTVRIIVSAMFGSEIDADTVRRVQENLEPVGQRFEPSPVRAIIPDWAPTAENRKFDAAVAELESVLDEVLADRRGTAADPSHPDPAGDATGSELPMDLLSILLRARDRGEQTDRQLRDELMTILLAGHDTTALTLTYTYYLLSNHPDVRDRVHAEIDAIDGQPTAEDARQMDYLDNVLSEAMRLYPPVYTLFREPKTDVRVAGYRIPSGSVILLPQWAIHRSSRWYDDPEQFDPDRWTADRRRDRPRFSYFPFGAGPR…
	CYP174B28	Halopelagius longus CGMCC 1.12397 2671758562	MSTQPPGPKGVPVFGSSRHYARDPFTFLTNVAEAYGDVIHFGLGPIDTYMLTNPADVERVLVTEDAKFHKPDFQDDAIGTLLGDGLLLSEGETWRKQRELAKPAFDPRRIASLSGVMTDHATAMVEEWEDGDVRDVQLEMARVTVKIIVEAMFGASIDDERTRVVQANLEPLGRRFEPDPFRFLVPDWAPTKENREYKRSVRVLEGIIDEIVAERTGTESDPSATVTDAPEERAPRDLLSVLLRAKKRGDQTDEQLRDEMMTMLLAGHDTTALTLTYAWYLLSQHPEAEAKVHEELDAVCGGETPTMADVRRFDYIERVLQEAMRLYPPVYVIFREPQVDVRLGGYRVPEGSAVMLPQWVVHRSPRWYDSPEEFDPDRWLPERRAKRPRFSYFPFGGGP…
	CYP174B39	Uncultured Haloferacaceae archaea SG1 69 12 2795410416	MSTEPPGPNGVPILGNTSQYARDPFSFLTAVGDAYGDMASFELGPIDVYMLANPDDIRSVLVGDHEKYRKPEFQDDAMGDLLGEGLLLSEGEAWERQRNLAQPAFHMQRLAALAPTMTAKTESMLEDWSDGDTVNVETEMARLTVDIIVSAMFGVDADGATVGRVQESLEPLGRRFEPKPFRFLVPDWVPTEENREFAAALDELEGVIDDLVARRRGTERDPEAAVAEERSSDGPPMDLLSIIMRAQDRGEQTEQNLRDEMMTMLLAGHDTTALTLTYAWYLLSEHPEVERKVHAELEEVLGGDTPTAADARKLEYLERVLLETMRLYPPVYVIFREPKTDVRLAGYRVPEGSAVMLPQWVVHRSERWYDDPLEFDPDRWRPERRSERPQYAYFPFGGG…
	CYP174B43	Uncultured Haloferacaceae archaea SG1 64 39 2795417869	MRATPPGPKGAPIIGNTRRFARDPFSFMSACRDAYGDVAQFSLADDPAYLLTNPADVERVLVSEERKYRKPLFDDDLKDLLGNGLLLSEGEFWRRERRRVQPAFDMRRIGGLTDMMTDHAEDTLAEWSDGETIPIDTEMARLTVKIIVDTMFGVSFEDETVERMQANLEPLGRHFEPDILRTLLPEWVPTQENREYQAAIETLEGLIEDVLAERRGTAEDPSVDPSTTNIEGDRPMDLLSILLRAQPEEQEVDDELLRDELMTMLLAGHDTTALALTYTWYLLAHNPEVEARLHRELDHVLGGRVPTMADVRELEYTERVLKEAMRLYPPVYALFREARTDVRLGGYRVPKGAVLMLPQWAIHRDPRYYDDPLEFDPDRWAPDRAAERPNYAYFPFGGG…
	CYP197C11	Halobiforma nitratireducens JCM 10879 2556056320	MSDAASTPDDRPPGPDGLPLLGTQLAFLRDPYGFMTRMAREYGDIAYWEDPTGPVYQLNHPEHIEQVLVQNNENYIKGDRFQHVLRPITGNGILNSEGAVWRRNRHRIQPAFRPARIREYATMMTDFAEENLEDWEDGETRLVHEDMMEVTLRIVARALFGTDIDDHVDTVGEALAEFMAATENLPHLILPERVPTPARRRIRRAREELDEVVYGLIERRKQHPTDRDVISKLLEGDGDRDGNGNGPGETAMSPDQIRDEVVTLLLAGHETTALSLTLTFYLLSKNPRVEQRLVEELEDVLDSEPPTMDDLPALTYTEKVIKESMRLYPPVPGIVREPVKPDIIGGYEISPGATLRMHQWVVHRDPRWYDDPLAFRPARWTDEMEDDLPKLAYFPFAAG…
	CYP1002C15	Halococcoides cellulosivorans harc:HARCEL1 4205	MATDDRATAADDPENYPLPPGPDGWPLIGQTFAISRDFRTAYEQRLVPHGDVVRYTFVGRRWVTVIHPDHVQRVLLDDWESFGKYGFEDFGGEFASEGVLFAEGEQWRSQREAMQDAFTIDRIQGYADAMTRFTADLVDSWAEGDVVAIDEAFADLTLRILCHSLFDLDVAAEAQIVGEFTASMNEISRPSGLTSYLPLWVPTPENRRYKRLLDAFREFVVELIDRRRGRAEEFDDLLSMMLVAEDDAGRTMSETELRDQMVTFLFAGHETTALALSFALLEIANSDAVRERLDAEYEAVLDDRDPTPTTMGRLDATDRVIREALRLYPPAYIQFRRATEDVVIDGYRIPEGTRMTIPQFHIHRDERWYDDPEQFRPERWTDEFEDELHDYAYFPFGGG…
	CYP1002D2	Haladaptatus sp. R4 2690721077	MTASKFTANRPAEFPLPPGPKSYPGIGNTLGFLRDPFAFYDGLAQYGDVVSYSVAGEDFCTVLHPDYVEQVLVTEESKFGKSEFIRDGGAKFVGNGLVVSEGEFWRRQRTMMQPAFYRERIDTYTEPMVDFPAETADSWDDGETIRLRETMAELTLRILSKALFDHDIRDERSPVRDAAIGITRAINEKSDAGSVGSLIPEWIPTATNRRYRRAIARFDDAIHTLIEERRDDPGDDFLSMLLHATDENGEKMSPKALRDEMATFLFAGHETTALALTYCWYLLSTNPDVRRKLHDELDSVLDGRRPTMADLENLEYTDKVVTEALRRYSPAYVIFRETTEDAVVGGYTIPEGTSLTLPQFVIHNDGRWYDDPDEFRPERWTAEMKADLPDYAYFPFGGG…
	CYP1002H2	Uncultured Halobacteria archaea SG1 68 12 2795550810	MADASTPDRDPTERPLPPGPDGLPVVGNTFDLMRRPIEFLEDVSAHGDVVTYRVAGQRFTALLHPDHIERVLVSENDRFRRWAGEEWGDTFAGYATEGLLLSEGEQWRRQRLLIQSAFTPDRIESYADAMVAETERAIEAWTDAGTIELKDATSRLTLRILARSLFDLDLDGRGEVIRRAAEALNGRASAQNLSAFLPEWLPTPTNRRLHRAMGDMESLLDSLVEERRADAGDRDDLLSLLLGAETDDGSTLSEREVKDQLVTFLFAGHETTALALTYALHALGHHPEKRRRLREEVDAVTGGDPPTLSDLADLTYTERVVRETLRLYPPAYALFREAREDAAIGGYRIPEGSKLTLPQIHVHRDGRFFEDPETFRPERWTDAFEETLPEYAYFPFGGG…
	CYP1015A12	Natronorubrum thiooxidans HArc-T 2682144944	MIDSRSPAIDTTHDLEATTPPRLDGVPVIGSSLSIMRDALAFTEAARERGDVVAYEAFGADMAAVFDPDVVEQVLVSRSNEFWKGELDREFGDRIAHDGVVFTEGERWRRQRTVLQSWFTPDRIEAYADCMVAEAATLAHGWDDGDIVDVGDPLSAFTLRVLTKTLFDLEFDDERAATVRRATRALSTYASPRGFALRTLLPSWIPTPAEPAYERAMDDLDALVSRLVTQRREADADGEDLLSLLASVEYPDGTRMDPETVRDQLVTLLVAGHETSATALTFACWCLAGDDAVRTRLERELEAVCGDRDPTIVDLPDLEYTDAIVNETLRLYPPVTDLYREAGETTTLGGYRIPAGTTLQLSAYGIHRDERWWDAPETFRPGRWLEDRDRPEYAYFPFG…
	CYP1015A12	Natronorubrum aibiense nas:GCU68 2325	MSDSRSRTVDATHDLEVTTPPRLDGVPVVGSSLSIMRDALAFTEAARERGDVVAYEAFGADMAAVFDPEVVEQVLVSRSDEFRKGELDREFGDRIAPDGVVFTEGERWRRQRTVLQSWFTPDRIEAYADSMVAEAAALADGWDDGDIVDVGDPLSTFTLRVLTKTLFDLEFDDERAATVRRATRALSTYASPRGFALRTILPSWIPTPAEPAYERAMADLDALVSRLVAQRREAEANGGDLLSLLARAEYPDGTRMDPETVRDQLVTLLVAGHETSATALTFACWYLAGDDAVRECLERELEAVCDDRDPTIADLPALEYTDAIVDETLRLYPPVTDLYREAVETTTLGGYRISEGTTLQLSVYGIHRDERWWDAPETFRPSRWLEDCDRPEYAYFPFG…
	CYP174A14	Uncultured Halobacteriaceae archaea SG1 65 7 2795503405	MADTPPGPKGEPLFGSSRTYARDPFAFIDALEETYGDVARFDMGPMNTYMVTDPAEIERILVSDADQFRKPDFQGDALGDLLGDGLLLSEGDTWQQQRDLATPAFGMSRLMGMADRVTGHAESMVEGWQAGQRIDAESEMARVTLNVILDLMMGVELPPERVSTIQTQLEPLGRRFEPDPLRFAVPDWVPMPGDEEFEAAVETLDGVLEDIIETRRGTEGXXXXXXXXXEENDGPMDFLSVLLRAQGRGEQSAQQLRDEMMTMLLAGHDTTALTLTYTWFLLSEHPSARERVEAEVDDVVGEDRPSMDHVREFEYLEWVINEAMRLYPPVFTIFRTPQAPVEIGGYEVPAGANIMLPQWGVHRSDRYWNDPETFDPERFSPDRRADRPRFAFFPFGGGP…
	CYP174B28	Halopelagius inordinatus CGMCC 1.7739 2618020967	MSTQPPGPRGVPVFGSSRHYAKDPFTFLTNVAEAYGDVIHFGLGPIDTYMLTNPADVERVLVTEDAKYHKPDFQDDAIGTLLGDGLLLSEGETWRKQRELAKPAFDPRRIASLSDAMTDHATAMVAEWEDGDVRDVQLEMARVTVRIIVDAMFGADLDDERTRVVQENLEPLGKRFEPDPFRFLVPDWAPTKENREYKQSVRVLEGVIDDIVAERTGTEESPAAAVGNGTGEMPMDLLSVLLRAKKRGEQSDQQLRDEMMTMLLAGHDTTALTLTYTWYLLSQHPEAEAKVHEELEAVCGGETPTMADVRQFDYVERVLQEAMRLYPPVYVIFREPQVDVRLGGYRIPEGSAVMLPQWVVHRSPRWYDDPETFDPDRWLPERRADRPRFSYFPFGGGPR…
	CYP2755A1	Haloferax mucosum PA12; ATCC BAA-1512 2508593192	MTDDTVLGDPPGPGGIPFLGNTHQLLRHDLLDWMSDLVETHGDIVRLTVAGKRLTIVADPTAVETILIDENEHFEKGGFQKRVTASLLGQGLVLAEGEQWREHRHALEPAFHPRQTERFADVIQGQAARQFERWTDGDVLDFDSEMQELTLAIISEALFDVDTRSASLNLEESFAQVLAHYEQVGETYIYVPEWIPTPGNRRYKRALDELNSVVERIIQSHARGDGNKETVVSKLLTHGGSDAAFGRDEIRDEIVTMLVAGHETTALALTFTIHLLGTTPSVLQRTRAEVDSFDDDQFLEQVRNSQWLERVIDESLRLYPPAYSIFREPTTDVTLGGYRIPEGTIVVLPQWVVHRDETVFDSPSEFRPSRWTDEFRSSLSPGSYFPFAAGPRRCIGERF…
	CYP299A9	Uncultured Haloferacaceae archaea SG1 64 39 2795417916	MQHRIPQPPEAGLLNAVRFGTDPFRFLEGVQARFDSIAAVPIPGRAPLVVVTDPDLAHDVLARPPEFRRVAAQGSARLIAENGVVQSDGDLWRQQRSIMRPSFTGAQIREYANTVGERAEELAAEWRALDAGEELNLHREMTTLTIRVASEILLGEDIGRERAAQFHEWMAIAGREFEFSPTTVSPEWLPDRTDPEFRKAAEGIRGLAAEIIERRREELAGSDTAGGEDARDMLTLLIEAEDDPDVEYEPNQIRDEVATFLIAGHETTALSLTYTLSLLTWHPEAREGVREEARDVFGEGADAVTPSYEYVDGLAHADRAYREALRLYPPAWATFRQATGDVRLGNYRVEAGSAIVLPQYAIQRDGRYFDRPTEFDPDRWENTSPNSVPAYFPFASGPH…
	CYP1002L1	Halobacterium sp. PCN9 2816338391	MSQHADAEQLPGPDGYPVVGSFLQFRRDPFAFYDDLREYGGVVGYRMFGYDMCSVLDPDAVEDVLLHEAEAFEKPDMLSESLDGYMSEGVLLTEGEQWRAQRELLQPMFYRERVETYGDLMAGYAADAAADWAADGQIDVQSAASDLTLRILARTLFDIDLSERVDVIREFADAVREIGRAGSLETQLPDWVPLPSRRRHRRAFERFDAALEEIIEERRAKLGNADTSENNGEPDDLLSLLLAAEYPDASTPSDTEIRDQLMTFLFAGHDTTSLALTWAFVLLNRRPETCERLQTEVDGVLADGQAGVSDLADLQYTDWVAKEVLRLRPPAGALFRDTVEDVELGGYRVPEGTMVVLPQFAVQTDPRFFDDPETFRPERWADGLEDDIPDYAYFPFGGG…
	CYP1003B1	Uncultured Halobacteriaceae archaea SG1 68 19 2795474337	MGQSDSGTAADAARRESPPGPDGLPVAGNTLQFLRDPVGFYDRCGAYDSDVVAYSVAGTDGYMLKHPDDVERVLVTDAGAYRRASVIQDALGQLAEGGLFLTEGETWQRERTALQPAFYRDRIETYAAMMVEYAGGRADAWSADETVTVTEEMRTLTLEVLAKTLLDVDIRGRESSIGAAAEAIADRFDTGRLSTFLPLWVPTPTNLRARRAVGAFDETIEEMVADRRTGEDPPDDLLSILLDVEFDDDTGLDERDVRDHLFTFLFAGHETTALTLSYALFLLANDPRRQRRLGEELDAVLDGDPTAADLSELDYLDAVVDETLRLYPPAYVVFREPTRDVRIRGYEIAAGTMLSLPQWVVHRDERWYDDPGAFRPERWTDGFREELPDYAYFPFGGGP…
	CYP1003B4	Uncultured Halobacteriaceae archaea SG1 70 59 2795440037	MAGSVSGDGAAEDSDAGPPGPDGWPLVGNTLSFLRDPVAFYERCGSYDSDVVSYSVAGADGYMLTRPEDIQRVLVDEADDYRRAQVIQDSLGELAEGGLFLAEGEKWRRERTALQPAFYRDRIETYAEMMTRYARARADAWTAGETVTATDEMRTLTLEILAKTLLDVDIRGQESDIGEAADAITDHFDAGSVSALLPLWVPTPANRRAKRALARFEETIEEMVAARRAGDDDPGDLLSILLDVEFEDGSTLSEQDVRDHLFTFLVAGHETTALTLSYALFLLANHPDRQARLHGELDDVLGDDPPTAAALFEMDYLGNVVDEALRLYPPAYTIFREPTRDVTVRGYDIPAGATLSMPQYIVHRDERWYDEPDAFRPDRWREGREARPDYAYYPFGGGP…
	CYP2757A1	Uncultured Halobacteria archaea SG1 70 19 2795531005	MCMSSAGPPGPGKRDLVTLLPGAIRNDPLQSATTLREHYGDVVKFPYHPSVGGSGYLVCHPDDVRTVLQTDQTKFRAHDTRARADFKVVMGEGLVTSEGEHWLRQTRMITPMFHRQSVAGFCQLFVDEARRAVEELEPGDEFDLLRECKRLALRIIGQALFSTDLEAREPEVYDALSTLREGFKRRNYAPVSTPLWMPTPENRRIHDARDLLWGVAEELVAERRGDPHAEEDLLALLLSAEDDVTGESMTDEEVRDEVVTFLVAGHTTVAAALTWAWYLLASNPVAHRRLHESVRDVDLASPSPETMGELEEATRVVKETLRLYPSVPLIGRETNEPVELGGYTVDEDSTLVISPYLTHRDDRFWHCPGAFDPDRFRQERAADRHEFAYFPFSAGAHMC…
	CYP174B2	Haloquadratum walsbyi DSM 16790 638052942	MSTQPPGPNGVPVFGNSRQYASDPFTFLRSVADAYGDVVRFSLGPLDTYMLTNPVDIERVLVTDDQKYQKPDFQDDAIGTLLGDGLLLSEGETWQKQRQLAQPAFGPKRITSLAGTMTDHTRGMLDGWEPGDIKDVHLEMARVTVRIIVEAMFGTSLTDTQTTAVQENLEPLGKRFEPDPLRFIIPDWVPTQENQEYHKSVSVLEDIIDEIVSERRGTETNSDIDPGAGSDDDPMDLLSILLRAKQRGEQTDKQLRDEMMTILLAGHDTTALTLTYTWYLLSEHPKVRDQVHEELASVCGGETPTMADTRSLDYTERVLQESMRMYPPVYVIFREPQVDVRLGGYRIPAGSAIMLPQWVVHRSPRWYDNPTTFDPDRWRPERRADRPRFSYFPFGGGPR…
	CYP174B2	Haloquadratum walsbyi C23 651269755	MSTQPPGPNGVPVFGNSRQYASDPFTFLRSVADAYGDVVRFSLGPLDTYMLTNPVDIERVLVTDDQKYQKPDFQDDAIGTLLGDGLLLSEGETWQKQRQLAQPAFGPKRITSLAGTMTDHTRGMLDEWESGDIKDVHLEMARVTVRIIVEAMFGTSLTDTQTTAVQENLEPLGKRFEPDPLRFIIPDWVPTQENQEYNKSVSVLEDIIDEIVSERRGTETNPDIDPGAGSDDDPMDLLSILLRAKQRGEQTDKQLRDEMMTILLAGHDTTALTLTYTWYLLSEHPKVRDQVHEELASVCGGETPTMADTRSLDYTERVLQESMRMYPPVYVIFREPQVDVRLGGYRIPAGSAIMLPQWVVHRSPRWYDNPTTFDPDRWRPERRADRPRFSYFPFGGGPR…
	CYP174B2	ortholog Haloquadratum walsbyi	MSTQPPGPNGVPVFGNSRQYASDPFTFLRSVADAYGDVVRFSLGPLDTYMLTNPVDIERVLVTDDQKYQKPDFQDDAIGTLLGDGLLLSEGETWQKQRQLAQPAFGPKRITSLAGTMTDHTRGMLDEWESGDIKDVHLEMARVTVRIIVEAMFGTSLTDTQTTAVQENLEPLGKRFEPDPLRFIIPDWVPTQENQEYNKSVSVLEDIIDEIVSERRGTETNPDIDPGAGSDDDPMDLLSILLRAKQRGEQTDKQLRDEMMTILLAGHDTTALTLTYTWYLLSEHPKVRDQVHEELASVCGGETPTMADTRSLDYTERVLQESMRMYPPVYVIFREPQVDVRLGGYRIPAGSAIMLPQWVVHRSPRWYDNPTTFDPDRWRPERRADRPRFSYFPFGGGPR…
	CYP174B9	uncultured archaeon J07ABHN6 (version 2) 2512902374	MSIRPPGPNGVPLFGNGQQFADDPFEFMTACADAYGDVVNFDLGPIPLYMLTNPRDINRVLVSEPQRFPKLDLGDDAIYDLLGDGLLLSEGETWQQQRELANPAFHGRRVRTLGDTMVNHTESMLTEWSDSDHRDIQIEMARLTVRIIVTAMLGTDIEEERIRTVQENLEPLGARFEPNAFRRLIPDWAPTAENREFRAAINELEAVIDDIIADRRGTGYTAGAETAVDADTDEPMDLLSLLLRAQDRGEQTDQQIRDEMMTMLLAGHDTTALTLTYTWYLLSQHPEVEQRMHAELDSVLGGDAPTASDARQLEYTERVLNEAMRLYPPVYTLFREATTDVKIGGYRIPAGSGLMLPQWVVHRSPRWYDNPKQFDPDRWKPERAADRPRFAFFPFGGGP…
	CYP174B9	Halonotius sp. A07HN63 2528820953	MSIRPPGPNGVPLFGNGQQFADDPFEFMTACADAYGDVVNFDLGPIPLYMLTNPRDINRVLVSEPQRFPKLDLGDDAIYDLLGDGLLLSEGETWQQQRELANPAFHGRRVRTLGDTMVNHTESMLTEWSDGDHRDIQIEMARLTVRIIVTAMLGTDIEEERIRTVQENLEPLGARFEPNAFRRLIPDWAPTAENREFRAAINELEAVIDDIIADRRGTGYTAGAETAVDADTDEPMDLLSLLLRAQDRGEQTDQQIRDEMMTMLLAGHDTTALTLTYTWYLLSQHPEVEQRMHAELDSVLGGDAPTASDARQLEYTERVLNEAMRLYPPVYTLFREATTDVKIGGYRIPAGSGLMLPQWVVHRSPRWYDNPKQFDPDRWKPERAADRPRFAFFPFGGGP…
	CYP174B21	Halonotius sp. J07ABHN4 (version 2) 2512901947	MSIRPPGPQGVPLFGNGQQFADDPFKFMTACADAYGDVVAFDLGPIPLYMLTNPQDIKRVLLTEPNRFPKLDLGDDAIYELLGDGLLLSNGETWQQQRQLANPAFHGRRIQTLGDMMADHSESALANWNDGDRLDIQIEMARLTVKIIVTAMLGTDIADERVRTVQENLEPLGARFEPDPFRRLIPDWAPTAENREFRAAIDDLEAVIDDIIADRRRGGYTAGAETPVDADTDEPMDLLSLLLRAQDRDEQTDRQIRDEMMTMLLAGHDTTALMLTYTWYLLSQHPEVERRLHAELDAELGGETPTAADTRNLEYTEQVLNEAMRLYPPVYTLFREAKTDVKIGGYRIPAGSGLMLPQWVVHRSPRWYDDPETFAPDRWDSDRAADRPQFSFFPFGGGP…
	CYP174B21	Halonotius sp.J07HN4	MSIRPPGPQGVPLFGNGQQFADDPFKFMTACADAYGDVVAFDLGPIPLYMLTNPQDIKRVLLTEPNRFPKLDLGDDAIYELLGDGLLLSNGETWQQQRQLANPAFHGRRIQTLGDMMADHSESALANWNDGDRLDIQIEMARLTVKIIVTAMLGTDIADERVRTVQENLEPLGARFEPDPFRRLIPDWAPTAENREFRAAIDDLEAVIDDIIADRRRGGYTAGAETPVDADTDEPMDLLSLLLRAQDRDEQTDRQIRDEMMTMLLAGHDTTALMLTYTWYLLSQHPEVERRLHAELDAELGGETPTAADTRNLEYTEQVLNEAMRLYPPVYTLFREAKTDVKIGGYRIPAGSGLMLPQWVVHRSPRWYDDPETFAPDRWDSDRAADRPQFSFFPFGGGP…
	CYP174B24	Haloquadratum sp. J07B-2 (version 2) 2512897531	MSTQPPGPNGVPVFGNSRQYASDPFTFLRSVADAYGDVVRFSLGPLDTYMLTNPADIERVLVTDDPKYQKPDFQDDAIGTLLGDGLLMSEGETWQKQRRLAQPAFSPKRITSLAETMTDHTRGMINQWEAGDIRDVHLEMARVTVRIIVEAMFGSSLTDEQTTAVQENLEPLGKRFEPDPLRFIIPDWVPTQENREYHESVEILEDVIDEIVSERLGTETDADIDPGASNDADPMDLLSILLRAKQRGEQTDKQLRDEMMTMLLAGHDTTALTLTYTWYLLSEHPEVRTQVYEEIASVCGGETPTMSDTRSFDYIERVLQEAMRLYPPVYVIFREPQVDVRLGGYRIPAGSAIMLPQWVVHRSPRWYDNPTAFDPDRWRPKRRADRPRFSYFPFGGGPR…
	CYP174B24	Haloquadratum walsbyi	MSTQPPGPNGVPVFGNSRQYASDPFTFLRSVADAYGDVVRFSLGPLDTYMLTNPADIERVLVTDDPKYQKPDFQDDAIGTLLGDGLLMSEGETWQKQRRLAQPAFSPKRITSLAETMTDHTRGMINQWEAGDIRDVHLEMARVTVRIIVEAMFGSSLTDEQTTAVQENLEPLGKRFEPDPLRFIIPDWVPTQENREYHESVEILEDVIDEIVSERLGTETDADIDPGASNDADPMDLLSILLRAKQRGEQTDKQLRDEMMTMLLAGHDTTALTLTYTWYLLSEHPEVRTQVYEEIASVCGGETPTMSDTRSFDYIERVLQEAMRLYPPVYVIFREPQVDVRLGGYRIPAGSAIMLPQWVVHRSPRWYDNPTAFDPDRWRPKRRADRPRFSYFPFGGGPR…
	CYP174B41	Uncultured Halobacteria archaea SG1 65 131 2795570956	MRATPPGPKGAPVIGNTQRFARDPFSFMSSCRDAYGDVARLSIGGEPTYMLTNPADVERVLVSDERKYRKPAFGDDDIRELLGNGLLLSEGDFWRRERRRAQPAFDMRRIGGLTGMMTDHTEAMVGGWADGDEILIDTEMARLTVKIIVDAMFGVSFDDRTIERMQASLEPLGERFEPDILGALLPEWVPTQENREYHAAIETLEGILEDVLAERRGTEHDPAADAGTDGDRPMDLLSILLRARSEEAEVDDELLRDELMTMLLAGHDTTALTLTYTWYLLARHPDVEANLHAEFDRVLGGQAPTMADVRELEYTERVLKEAMRLYPPVYLMFREPMTDVRLGGYRIEKGSLCMLPQWAVHRDPQYYDDPLEFDPDRWKPERAAERPNYAYFPFGGGPR…
	CYP197C27	Halorussus sp. DLLS-82 2883596777	MSDDTTRAPGETPPGPDGLPLVGNQLAYVRDPYDFMTRTAREYGDIAHWEDPGGPVYQLNHPEYIERVLVQNNQNYVKGEQFQRTLGPVTGNGILNSEGEVWRRNRHRIQPAFHPDRIRNYAEMMTDETEALLGDWADGETRPVHEDMMSVTLRIVARALFGVDIDEHVDTIGSALEEFMVATESLSNVVLPPGVPTPSRRRIRRARERLDRVVTEMIAKRREDPGEDDVISMLLSATGDDGTAMSDDQIRDEVTTLLLAGHETTALSLTLTMYALSQHPEVERQLVAELDSVLDGRTPTMADLSELTYTERVVKESMRLYPPVPGIVREPVKPDVIGGYEIPTGATVRMHQWVVHRDPRWYDDPLAFDPDRWTDGFEESLPKLAYFPFAAGPRRCIGD…
	CYP197C33	Halobaculum salinum halu:HUG12 11170	MSGERVRPPGDVPGPDGLPVVGSFLDVRRDSFGFRERVARRHGGIARYSVLGTDVFLLTDPDLIERVLVHDNGKYVKGDLFQRQLGPVLGNGLLNSEGEFWRRQRHLVQPAFGPDRIAAYADMMTERTVDATSGWRDGDVRDVHGESMGLTLDVVATALMGVDIRDRTPAVGAALDDVMDASVGSLTDLLPLWVPTPARQSVHEAVATLDRIVDGIIEEKRRDPGDDVVSALLRAENGAGEGMSDEQVRDEVKTLLLAGHETTALSLTFTYHLLARNPEIERRLLAELDDVLDGDVPTLTDVEELEYLDRVVTESMRLLPPVHGVLREPTEDVTLGGYRVPAGSPVSISQWVVHRDPDLYDDPLAFDPDRWTDDMRADLPALAYFPFSAGPRRCVGDRF…
	CYP299A7	Halohasta litchfieldiae DSM 22187 2695050065	MARDLPNPPESGLLNALRFGDDTFRFIETMQSRFDDAAAVPIPGRAPLVVVTNPELVHDALSRPAEFSRVPASGPAALIATQGLVQSEGGLWEQQRGIMGPAFMGPQVKAYANTVGRRVETLVEEWSTELGSAESLSRNLHGEMTALTVRVASEILLGEDIGKQRAEEFHGWMQTAGDEFEFGLDAVTPEWVPTRTDPEFKKAAEGILGLAEELIERRRADLAARDPDDTERPKDMLTMLLLAEDKPDVEYPDNQIRDEVSTFLIAGHETTALSLTYTQCLLSQHPEIREQVRQEANEVIGDETPSYDHVSDLEYTGRVFQEALRLYPAAWAVFRQASADVRLGEYRVPEGAAIIMPQWSIHRDPRYFENPEQFDPDRWLDRSPQEVEAYFPFSSGPHA…
	CYP299A9	Uncultured Halobacteria archaea SG1 65 47 2795567037	MQHRIPQPPEAGLLNAVRFGTDPFRFLEGVQARFDSIVAVPIPGRAPLVVVTDPDLAHDVLARPPAFRRVAAQGSARLIAENGIVQSDGDLWRQQRGIMRPAFTGAQIREYANTVGERAEELAAEWRALDAGEERNLHREMTTLTIRVASEILLGEDIGRERAARFHEWMAIAGREFEFSPTTVSPEWLPDRTDPEFREAAEGIRGLAAEIIERRREELAGSDAAAEDARDMLTLLIGAEDDPDVEYEPNQIRDEVATFLIAGHETTALSLTYTLSLLSWHSETREAVREEARDVFGTGEDATTPGYEHVEELSAADRAYREALRLYPPAWATFRQATGEVRLGNYRVEAGSAIVLPQYSIQRDGRYFENPRTFDPSRWEELSPNSVPAYFPFASGPHA…
	CYP1963A2	Uncultured Halobacteriaceae archaea SG1 71 5 2795426449	MTGAKTPPTPDGVPLLGNGYAFSRDPIGAMESWAEHGDVVRLEMPGRSIHMVTDPDLIERILVADQDRFSIGPAQREFFGGVEDHAVTTNTGDRWARLRRAMHPAFTRERIERYGDRMAATTAAFVDGWADGEHLDLPRETRLLTVNVLADSLLDADLSGDEAVVMDAADALIDRANFRRPGQLLPDWVPTPTDRRFERAVGALDDYVADLLAERRTVAGDGLGSDDAPAGPANRPDDVCSVLLAAHERGDLSLAEVRHNLVALLLAGHDSPATALTSALLLLSDHPDVRESLHEEYDAVVDGDRPSGEDYEDLELTRNVVSETLRLYPPTTGVNRQATEPVTLGGYDLPAGAQFMLPQWVVHRDERFWDGPGTFDPSRWDGESDRPEYAYFPFSGGPR…
	CYP2612A1	Natrinema ejinorense WP097378523.1 Archaea	MRNEIPNPSTLPEPPQPNGYPVIGNALDFVGASDPIQFLNDACRDHGDLVKLEMFGNEVYITRSPEDAKRVFDTNNANYEKSSAQQEGFKRIMGEDIIISEGELWRHQRNVLLPVISRDRVASFSPDITDYTEEMLDSWTEGEVIDVNREMMGLTARVMCKVIFNWEADGYGETISENLRTVTTYLFKDSVGVTAPEWLPTPQNRRFKDALETLNAIADEIIATRRHADDDVDDLITRTLEMRDDSDRELTNDILRGKVMTMSFAAHETTAQGLTFTLYLLSQHPHIRQRLQEELDAELDGRSPTAEDLSELDFLEAVIKESFRVYSPGYSINREVINDDELSGYHIPAGSMVIVYQWGIHRNPRVWDRPHTFDPDRWLEDGQPADNEFAYIPFGAGPR…
	CYP2612A2	Natrinema ejinorense WP097378528.1 Archaea	MALSNSNSSALPEPPQPDGHPVIGNALTFVGANDPVRFLNKMCQEHGDILKMEMFGSEYYITRNPDDAQRIFHDNNDNYMKSERQKKVFENFWGEDILSSEDDLWQHQRDVLTPLISKGKAKSIGPHIMEYTEEMTASWNDGEVVDIHKEMMALTIRVVCKAVFNWDASEYGESIGHNLKVATSHLFRNSMGVSVPEWVPTPQNRRYQNAVETLDSIADEIIRTRKLADDDADDLITRSLDMRDQVDRNINHNVLREKVKTMLFAGHETTAQGLTFSLYLLARHPKVVRRLRNEFDEEIDGQEPSPDDLPNLEYLDAVFKEVLRLYSPAYSVNREPLNDDELSGYHISAGRPVIVFQWGIQRNPRVWDDPYAFDPDRWMKESNPCDHEYGYVPFAMGPR…
	CYP174B4	Halogeometricum borinquense DSM 11551 chromosome 649767494	MSTRPPGPKGVPLFGNSREYAKDPFTFLRQVSEAYGDVVYFGLGPLDTYMLTNPADIERVLVSEDAKFHKPDFQDDAIGTLLGDGLLLSEGETWRKQRELAQPSFDPRRIAALGETMTDHATAMVEGWNDGEVRDVQLEMARVTVKIIVDAMFGSSLADERVRTVQENLEPLGKRFEPDPLRFLIPDWAPTRENREYKQSISILEGIIDDVVAERLGTENDPSAAVAGEDGAPMDLLSVLLRAKQRGEQTDQQIRDEMMTMLLAGHDTTALTLTYAFYLLSQHPESEAKVQAEVDKVCGGETPTVADVRQFDYLERVLQEAMRLYPPVYVIFREPQVDVRLGGYRIPSGSAIMLPQWVVHRSPRWYDAPTEFDPDRWRPERRASRPRFSYFPFGGGPRH…
	CYP174B4	Halogeometricum rufum CGMCC 1.7736 2618031811	MSTRPPGPKGVPLFGNSRQYAKDPFTFLTQVSEAYGDVVYFGLGPLDTYMLTNPADIERVLVSDDAKYHKPDFQDDAIGTLLGDGLLLSEGETWRKQRELAQPSFDPRRIDSLGETMTEHATAMVDGWADGEVRDVQLEMARVTVKIIVDAMFGSSLPDERVRTVQENLEPLGKRFEPDPMRFLIPDWAPTRENREYKESISILEGVIDDVVAERRGTEDDPAAAVAGEDGPPMDLLSVLLRAKNRNEQTDQQIRDEMMTMLLAGHDTTALTLTYAFYLLSQHPEAEAAVQAEVDEVCGGETPTVADVRRFDYLERALQEAMRLYPPVYVIFREPQVDVRLGGYRVPAGSAIMLPQWVVHRSPRWYDAPDEFDPDRWLPERRAKRPRFSYFPFGGGPRH…
	CYP174B4	Halogeometricum limi CGMCC 1.8711 2617935731	MSIRPPGPKGVPLFGNSRQYAKDPFTFLTQVSEAYGDVVYFGLGPLDTYMLTNPADIERVLVRDDARYHKPDFQDDAIGTLLGDGLLLSESKTWRKQRELAQPSFDPRRISSLGEAMTDHATSMVDGWNDGEVRDVQLEMARVTVKIIVDAMFGTSLDDERIREVQENLEPLGKRFEPDPMRFLVPDWAPTRENREYKQSIELLEGVIDDVVAERLGTEDDPAASVADTDGVPMDLLSVLLRAKNRGEQTDQQIRDEMMTMLLAGHDTTALTLTYTWYLLSQHPEAEAKVHEELDAVCGGATPTVADVRRFDYVERVIQEAMRLYPPVYVIFREPQVDVRLGGYRIPAGSAIMLPQWVVHRSPRWYDDPESFDPDRWLPERRAERPRFAYFPFGGGPRH…
	CYP174B42	Haloplanus aerogenes CGMCC 1.10124 2620053449	MPQQPRSRARPPGPRGEPVFGNSRQYARDPFDFLSACESAYGDVVRVDLGPLETYILTNPTDIERVLVGDHGKYRKPAFQDDALGQLLGDGLLLSEGDRWRRQRDLANPAFNMSRIAGIADTMTRHAEAAVAEWSTGDDLNVELEMARLTVRIIADAMLGIDLSEERVRTIQETLEPLGARFEPDPFRFVTPNWVPTRENRAFEAALEELEDVVMEIVAERRGTEGDADDDDPPMDLLSILLRAQRRGEQTDEQLRDEVMTMLLAGHDTTALTLTYACYLLAEHPVAEGRVHAELDSVLDGSPTFADARELTYLDRVLQETMRLYPPVYAMFREPVVDVKLGGYRIPEGAAVMLPQWAVHRSSRWWDDPDRFDPDRWTRDRSAERPRFAHFPFGGGPRH…
	CYP174B42	Haloplanus aerogenes JCM 16430 2914730499	MPQQPRSRARPPGPRGEPVFGNSRQYARDPFDFLSACESAYGDVVRVDLGPLETYILTNPTDIERVLVGDHGKYRKPAFQDDALGQLLGDGLLLSEGDRWRRQRDLANPAFNMSRIAGIADTMTRHAEAAVAEWSTGDDLNVELEMARLTVRIIADAMLGIDLSEERVRTIQETLEPLGARFEPDPFRFVTPNWVPTRENRAFEAALEELEDVVMEIVAERRGTEGDADDDDPPMDLLSILLRAQRRGEQTDEQLRDEVMTMLLAGHDTTALTLTYACYLLAEHPVAEGRVHAELDSVLDGSPTFADARELTYLDRVLQETMRLYPPVYAMFREPVVDVKLGGYRIPEGAAVMLPQWAVHRSSRWWDDPDRFDPDRWTRDRSAERPRFAHFPFGGGPRH…
	CYP174B59	Haloplanus rubicundus CBA1112 haq:DU484 3035	MPPQSRSRSRPPGPRGEPVFGNSRQYARDPFGFLTACEAVYGDVVSVDFGPLSAYVLTNPADIERVLVGDHARYRKPEFQADELGRLLGNGLLLSEGETWRRQRRLAAPAFDMSRVAGIADTMTAHAEATVERWSTGDDLDLEAEMARLTVRIIADAMLGVDLSAERVRAIQETLDPLGKRFEPDPVRFVTPDWLPTRGNRAFEDAVERLEGVVDDIVEERRGTEGDADADNPPMDLLSILLRARNRGEVSDQQLRDEVLTMLLAGHDTTALTLTYAGYLLAEHPAAEGRLHAELDSVLDGAPTFADVRELTYLDRVLQETMRLYPPVYAMFREPLVDVKLGGYRIPEGAAVMCPQWAVHRSPRWWDDPERFDPDRWTRERAADRPRFAHFPFGGGPRH…
	CYP174B59	Haloplanus rubicundus CBA1113 haj:DU500 3465	MPPQSRSRSRPPGPRGEPVFGNSRQYARDPFGFLTACEAVYGDVVSVDFGPLSAYVLTNPADIERVLVGDHARYRKPEFQADELGRLLGNGLLLSEGETWRRQRRLAAPAFDMSRVAGIADTMTAHAEATVERWSTGDDLDLEAEMARLTVRIIADAMLGVDLSAERVRAIQETLDPLGKRFEPDPVRFVTPDWLPTRGNRAFEDAVERLEGVVDDIVEERRGTEGDADADNPPMDLLSILLRARNRGEVSDQQLRDEVLTMLLAGHDTTALTLTYAGYLLAEHPAAEGRLHAELDSVLDGAPTFADVRELTYLDRVLQETMRLYPPVYAMFREPLVDVKLGGYRIPEGAAVMCPQWAVHRSPRWWDDPERFDPDRWTRERAADRPRFAHFPFGGGPRH…
	CYP174G1	Haloferacaceae archaeon SYSU A00711 2881996957	MRATPPGPKQAPLLGNTRQFFRDSLSFMTACREAYGDVSRFRVGSTDLYLIANPADIQRVLATEAAHYRKPTFQDSLNEVLGDGLLLNEGNDLWERQRRRAQPAFQIQRVLHPEATAALTRYTKELLAEWRPGETIDIHSEMLTLTLKAIGKLMFDVEFENAEIQRIRKNLEPLGQEFEPNFLQALLPDWAPTPPNPRFQAGLEGLRQDMLDLVDQRLETTNPTANETEEPADFLTVMLRAFQREADVDEDLLRDELITILLAGQDTTALALTYTLTLLAEHPEIEVRLHEELVSTLGEGPIMPETLFELSSLDRIIKESLRMYPPVHAMAREPRLDVRLGGYRIPKGAGVLLSQWVTHRDPRWYTEPETFDPDRWQTERRATRPGYAYFPFGGGPRVC…
	CYP197C12	Halosimplex rubrum hrr:HZS55 16020	MAESTSESGTETEVVRPPGPSGKPVVGSLVEYTRDPYGFVERLAREYGDLAHYEVLGTPFYQVNSPEGIEHVLVQNNQNYVKGELFQESLGPVLGNGLLNSEGEFWRRQRRLIGPAFEPDRIAEYAETMVERTEETAVRWRDGSVRDVNDDMMELTLAIVADALFGVDVGRDVDTVADSLEVVMNYQEGVSADVLPVDVPTPGKIRLRRAVDDLEDVVYRIVDERARDPGDDVVSRMLAVEDETGRGMSRDQIRDEVMTLLLAGHETTALALTYTFFLLAQHPEVERRLLDELDETLGGDPPTVEQVRELPYLDTVVEESMRLYPPVPGIVREATARDEIAGYTIPEGATVSINQWSVHRDPRFYDDPMAFRPDRWTDEMREELPRLAYFPFSAGPRRC…
	CYP197L4	Haloferax elongans ATCC BAA-1513 2556101316	MSEAPQTHTEQPPGPSGVPVVHNTFQYADDPLEFIAGVARDYGPVAEYNIGGMSFYQVSDPELVEHVLVQENQKYIKGELFQDSLGTVLGEGLLTSEGEFWRQQRHLMQPAFLPQMLERYSEIMVEYTERMLSSWEDGETRDIHEDMMSLTVEIAAKTLFDVDIREEESAVGEALETVMDYSSVSMRRPVDVPQWVPTPLNRRYKQALEDLTEVVGRIIEDRRNGDGELDPESNDIVSLLLTFRDDDGNPLPDEQIRDELVTILLAGHETTALALTYTLHLLGTNQEQADTLREEVDSVLDGDSPTFADLGDLPYTEQVITEGMRIYPPVWELVREAAEPDTLGDYNIEPGQTVSAQQWVIHRDPRFYDDPLEFRPSRWTSEFKRDLPKFAYFPFGGGP…
	CYP197L4	Haloferax larsenii JCM 13917 2556185955	MSEAPQTHTEQPPGPSGVPVVHNTFQYADDPLEFITGVAREYGPVAEYNIGGMSFYQVSDPELVEHVLVHENQKYIKGELFQESLGTVLGEGLLTSEGEFWRQQRHLMQPSFLPQMLERYSEIMVEYTERMLSSWEDGETRDIHEDMMSLTVEIAAKTLFDVDIREEESAVGDALETVMDYSSVSMRRPVDVPQWVPTPLNRRYKQALSDLTEVVGSIIEDRRNGDGDLDPESNDIVSLLLTFRDEDGNPLPDEQIRDELVTILLAGHETTALALTYTLHLLGTNQEQADTLREELDSVLDGDSPSFGDLDDLPYTEQVITEGMRIYPPVWELVREAAEPDTLDDYDIEPGQTVSAQQWVIHRDPRFYDDPLEFRPSRWTSEFKRDLPKFAYFPFGGGP…
	CYP197L4	Haloferax larsenii CDM 5 2640309545	MSEAPQTHTEQPPGPSGVPVVHNTFQYADDPLEFITGVAREYGPVAEYNIGGMSFYQVSDPELVEHVLVHENQKYIKGELFQESLGTVLGDGLLTSEGEFWRQQRHLMQPAFLPQMLERYSEIMVEYTERMLSSWEDGETRDIHEDMMSLTVEIAAKTLFDVDIREEESAVGDALETVMDYSSVSMRRPVDVPQWVPTPLNRRYKQALSDLTEVVGSIIEDRRNGDGDLDPESNDIVSLLLTFRDEDGNPLPDEQIRDELVTILLAGHETTALALTYTLHLLGTNQEQADTLREELDSVLDGDSPSFGDLDALPYTEQVITEGMRIYPPVWELVREAAEPDTLGDYDIEPGQTVSAQQWVIHRDPRFYDDPLEFRPSRWTSEFKRDLPKFAYFPFGGGP…
	CYP197L7	Haloferax namakaokahaiae Mke2.3 2756461973	MSKSTPVSREDPPGPSGVPFAKNTFQYAAGPLSFITDVAREYGPVAHYELGGISFYQLSDPELVEHVLVQANQKYIKGELFQGSLGPVLGEGLLTSEGEFWRQQRHLMQPAFLPQMLERYSDVMVEYTERMLSSWEDGQTRDIHDDMMSLTVEIAAKTLFDVDIREEESAVGDALETVMDYSSTNMRRPVEIPRWVPTPLNRRYKSALADLQEVVGRIVNDYRDGKADEDASDVVSLLLSFRDENGDPLPEKQIRDELVTILLAGHETTALALTYTLHLLGRNPDQEAMLHEELDSVLGGGRASFASLGDLTYTEQVVKEGMRVYPPVWELIREAAEPDTVGGYEVPVGQTVAVQQWVLHRDPRFYDDPEQFRPSRWTSEFEKALPAYAYFPFGGGPRR…
	CYP1002A3	Halolamina sp. SG1 67 18 2795633630	MSQRGADADGRSAASPGDPRHPPGPDGYPVLGNVLSLADDAFGFYETLADCGEIAHYRVFGTDGYAVTHPEAVRTVLVDDDDRYVKGAMPNDQLGSLLGDGLFLAEGEDWKQQRQAMQPAFFRKQIETYGEEVLAESRDALGGWDDGDVLALDDAASDLTLGVLTSTLLGIDADAERETVSRAATAITDRYDTARFGSFLPEWVPSPTNRRYRRSLSELHDLVDRLVSERRASDGQAGDLLSMLVAAADEGTIDDGTLRDNVVTFLFAGYETTALGLTYTLYLLATHPEKQRRLRDHLAESIGDRDPTPADLRDLPYLDAVVDEALRLYPPVYVFFREPTEDVTLRGYRVPEGSVLSIPQWVLHRDERWWDAPETFRPDRWLGESDRPEYAYFPFGGGP…
	CYP1002C1	Halorhabdus utahensis DSM 12940 644971807	MAETQGSSTERGEQPSETPPGPGGLPLLGNTLDLYRDPWALYEELESYGDVVHYTAGGNDFNVVLDPTLVEQVLLTDHDAYGKWALGDVGGGIGSEGLVLTEGEQWQRQRRVIQDAFTMDRIRAYGDAMGQYAAEAVEAWDDGEEIALNEAFSRLTLRILAHSLFDLDIDAEAGTVAEFTRTVNDRMDVDNLTAFVPLWVPLPRNRRFKRRVAAFESFVEELIEQRRADATERDDLLSLLLAHEGDGLTETEIRDQMTTFLFAGHETTSLALTYACMALATHPGPRERLNREHERVLDGGIPSLAQLPQLEATERAIKEALRLYPPVYVLFREANRDVELGGYRVPSGQKVTVPQFWIHRKEAFYDDPDEFDPSRWTDGFEDELHDYAYFPFGGGPRHC…
	CYP1002D3	Haladaptatus cibarius D43 2582599267	MTTSEATASDRLDDLPLPPGPNSYPVVGNTLGFLRDPFEFYDELGEYGDVVSYSVAGEDFCTLLHPDHVEQVLVTEESKFGKSEFVQDAGERFIGNGLFASEGEFWRRQRTLIQPAFYRERIASYTEPMVDFAASAAKSWDDGERIRIDERMKRLTLRILSKALFDLDIRNQQSAIRDAVQAINDKGDASSVDAFLPDWVPTATNRRFRHATDQFDEAIWNLIEKRRGEPPGDDFLSILMHATDEHGEGMSDEALRDEMATFLFAGHETTALALTYCWYLLSENPRVREKLNRELDSVLDGETPTMADIEKLEYTDKVVREALRLYPPAYVVFRQTKEDVEIGGYRVPAGTTVTLPLFVVHTDDRWYDDAEQFRPERWTPEFENSRPDYVYFPFGGGPR…
	CYP1002D3	Haladaptatus litoreus CGMCC 1.7737 2682127175	MTTSEATTSDQLDDLPLPPGPNSYPVVGNTLGFLRDPFEFYDSLGDYGDVVSYSVAGEDFCTLLHPDYVEQVLVTEESKFGKSEFVQDAGERFIGNGLFASEGEFWRRQRTLIQPAFYRERITSYTEPMVDFAASAAKSWNDGETIRIDEAMKRLTLRILSKTLFDLDIRNQQSAIRDAVQAINDKGDASSVDAFLPDWVPTATNRRFRRATDDFDDVIETLIQKRRGEPPGDDFLSILMHATDEHGEGMSDEALRDEMATFLFAGHETTVLALTYCWYLLSEHSEVREKLNHELDSVLDGDTPTMADIEKLEYTDEVVREALRLYPPAYVVFRQTKEDVEIGGYRVPAGTTLTLPLFVIHTDDRWYDDPEQFRPERWTTEFEDSLPDYAYFPFGGGPR…
	CYP1002P1	Halorubrum sp. SAH-A6 2684884023	MGTPSESGDDELPPGPDGLPVLGNTHQYVKQPMGFFDELTTYGDVVHCEFPRIDAVAVFHPDYIGDVLLGQGTYERWNFDELKELLDYEIAPRGLTFTRGEEWKRQRHFLQPMFGLDRLEGFSSAMVAATERLINEWDDGEEIAINEEFSQLTLSILTNSLFDFDLGEHREVITDAADELQAMADMSGSGAVEILLPSWVPTHRNRRYEQAMDAFDATVDTLIEERRANPGQYDDLLTTMLEKEDDHDYSMSDEEIHDHLITFLIAGHETTAMALTFTWLLLATNPEDRNRLEAEVTTVLDGPPTADDLSDLSVTEHIAKEAMRLYPPAGMLFREATEDTELGGYHIPEGTKILLPQFTVHSDDRWFDAPDQFRPERFTAERSDERPDFAYFPFGGGPH…
	CYP1003A2	Uncultured Halobacteriaceae archaea SG1 66 16 2795501730	MATQEVDHPGPVTPGDRPPRLGRVPVLDNTLSMLRDPLGFYDRVGAMDADVVGYNVAGTTGYFITHPDLVEEILVSDESSYEKGALLQRSLGEYIGEGLFLLEGEEWKEQRTALQPAFYREKIAAYGESMTDFAAATGDGWTDGERVDMLPEMREYTLRVLGKTLLDVDIDRTAGALEPLLDALRERLDPRSLSAYVPLAVPTPTNRRVRSARANFEATLDDIIAERQAESAKEREARDDVLSLLLSLDEATMNRERLGHQLLTFLVAGHDTTALTLTYTWFLLGHHPERQRKLREELDSVLGGVDPTPEDLFDLPYLDDVLTETLRLYPAAFTTFRQPTEPVTLGGYDIGPDAQLTIPQWLVHRDGRWYDDPDAFRPERWTDEFEAQLPDYAYYPFGG…
	CYP1014G23	Haloplanus rallus hra:EI982 4955	MSSGDGTTTPLAPYPSTLGHPLTHTVGAMRDVFGFRNRAMADRDFVRVKLLGPGDVYHLGHPDHFEYVLLSGRDDFRKSDDFRIAFDEGLVAAEGETWRRQREVLQPLFARDRLLDHADGMVAQVRRRCRRWEPGSRIDLAAETSQLSLDVLFSTLFGRELSIDGDEAIRTAADRLQDWFAPTSYPLPRWVPTPARRRFRRGKERLHAVADDLLAAAATDPPADPSAADDLLSLLVALRESGATPEGVLDDDSLGDQVVTMIFAGHDTTSTAIAFAFYALATNPEVRARFHDEVDALDGPPTVDDLDALDVTERVVTETLRKYPPVYTIPREAATDVTLDGYRIPEGAATWLTVDQIHRDSRFYDDPETFRPARWATDLRERLPDFAYAPFGGGPRRCI…
	CYP2757A1	Natronomonas salina nsal:HWV07 14310	MSSAGPPGPGTRDLVTLIPGAIRNDPLESATTLQDHYGDVVKFPYHPSIGGSGYLVCHPDDIRTVLQTDQTKFRAHDTRAREDFKVVMGDGLVTSDGDHWLRQTRMITPMFRRHSVERFCRLFVDEARRAVAELEPGDEFELLRECKRIAMRIIGQALFSTDLEAREADVYEALTTLREGFKRRNYAPVAAPLWMPTPENRRIHDAREVLSTVAEELIAERRDDPEAEDDLLALLLTAEDRVTGETMTDEEIRDEVVTFIVAGHTTIAAALTWAWYLLASNPAAHRRLHDSVRDVDLDSPSLETMGELGEATRVVEETMRLYPSVPLIGRETKEPVELGGYTVAEGSTIVISPYLTHRDDRFWHCPGAFDPDRFRDERDPDRHEFAYFPFSAGAHMCTG…
	CYP1888A1	Halalkalicoccus paucihalophilus DSM 24557 2685141896	MGSDQPPGLSAPLGIRNLLEVYRDPFDIFPDWNDKYGDFVKIETSKGPHYLLFHPSYFDQVLVEDFERYGKGTIQEEIFEPITGSNSLLLSSGDQWHERREMMQPAFQREQVATYVDTMASYTEDHIQSWTAKQTVAIDKEMTQLSLAILGQTLFGEDIRNRDGPIREAGEAIADKTDGSSINFYLPDWLPTPTNRQFDSAIEAFDRELEQLIREREEALQESSASTVGDDLLTKFVQIRQREGGEVMDIATIRDNLKGLVLGGRDTAALALTYTLYLLAQHPAVADQVYRECQEVLGDEQPDIEALADLEYTDAVINESLRLYPPVYGLFREPREPTEIEGYNISTNATVVLPVFAVQRDERWYEDPDTFDPERWRGTSDIKAENPNFAYCPFGGGPN…
	CYP174A6	Halorientalis regularis IBRC-M 10760 2653866603	MSQTPPGPKGQPVFGSSRQYARDPFTFVTTLERAYGGVSQFDMGPLETYMVTDPEAIQRILVSDAANFQKPAFQDDALGDLLGDGLLLSEGETWQKQRDLANPAFNMSRLSGMADRIVGHAESMVDGWAAGDVIDAEEAMTGVTLDVILDLMMGVELDAERVAHVREQLEPLGKRFEPDPIRFALPDWVPMPDDAEFESAVAELETVIEEIVARRRDDIGTEGDDDAPMDFLSILLRARSRGEQTDEQLRDEMMTMLLAGHDTTALTLTYTWYLLSEHPAVERRVHAELDDVLDGGQPTMADVRDLEYTTWAIKEAMRLYPPVYTIFRSPKRPVEIDGYTLPEGASIMLPQWAVHRSEEHWEDPETFDPERFSPERRKDRPRFAYFPFGGGPRHCIGKH…
	CYP174A6	Halorientalis persicus IBRC-M 10043 2656948119	MSQTPPGPKGQPVFGSSRQYARDPFTFVTTLERAYGGVSQFDMGPLETYMVTDPEAIQRILVSDAANFQKPAFQDDALGDLLGDGLLLSEGETWQKQRDLANPAFDMSRLSGMADRIVGHAESMVDGWAAGDVIDAEEAMTGVTLNVILDLMMGVELDAERVEHVREQLEPLGKRFEPDPIRFALPDWVPMPDDAEFESAVAELETVIDGIVAQRRDDIGDEGDDDAPMDFLSILLRARGRGEQTDEQLRDEMMTMLLAGHDTTALTLTYTWYLLSEHPEVERRVHAELDEVLDGGQPTMADARALEYTTWAIEEAMRLYPPVYTIFRSPKRSVEIDGYTVPEGASIMLPQWAVHRSEEYWEDPETFDPERFSPERRKDRPRFAYFPFGGGPRHCIGKH…
	CYP174A6	Halorientalis sp. F13-25 2883760298	MSQTPPGPKGQPVFGSSRQYARDPFTFVTTLERAYGGVSQFDMGPLETYMVTDPDAIQRILVSDAANFQKPAFQDDALGDLLGEGLLLSEGETWQKQRELANPAFNMSRLSGMADRIVGHAESMVDGWAAGDVIDAEEAMTGVTLNVILDLMMGVELDEERVAHVREQLEPLGKRFEPDPIRFALPDWVPMPDDAEFDSAVTELETVIEEIVAQRRDDIGEEGDDDAPMDFLSILLRARGRGEQSDEQLRDEMMTMLLAGHDTTALTLTYTWYLLSEHPEVERRVHAELDEVLDGGQPTMADVRDLEYTTWTIEEAMRLYPPVYTIFRSPKRTVEIDGYTVPQGASIMLPQWAVHRSEEYWEDPETFDPERFSPERRKDRPRFAYFPFGGGPRHCIGKH…
	CYP174B35	Haloferacaceae archaeon SYSU A00711 2881997265	MSTQPPGPRGLPVIGNTRQYARDPFSFITACAEAYGDVARFQLGPMETYMLADPDDIERVLVTEEERFRKPRFQDEALAELLGNGLLLSEGDEWRRQRDLAQPAFHMQRLAGLAGTMTDYTEAMAGGWADGDAVDVGIEMARLTVKIIVDAMLGTELTDERVRLVQENLEPLGARFEPDPIRFLVPEWAPTRENRDYRTAIETLEGVIDEIVEERRGTETEEGRTETGKTDLLSLLLRAQARGEQTDEQIRDEVMTMLLAGHDTTALTLTYAWYLLSQHPETEARVHRELNEVLGGDAPTMADLRRLRYTERVLLETMRLYPPVYVMFRQPKVDVKLGGYRVPAGAAVMLPQWAVHRSPRYYDDPEAFDPDRWTPERRSARPRFSYFPFGGGSRHCIGK…
	CYP197C24	Haladaptatus litoreus CGMCC 1.7737 2682131022	MSSDTPPVTKETPPGPDGLPIVGTRLAFLRDPFGFMTRTAREYGDIAYMEEPHGNLYQLNHPEYIEQVLVQNNQNYVKGDIFQGTLGPMTGNGILNSEGAVWRRNRHLIQPAFHPGRIEAYAEMMTNLTEEMLETWADGETRLVHEDMMTLTLKIVAQALFGVDIDDYVEPIAESLEEFMEATESLANMVLPPGIPTPSRMQTKAARKKLDEVVYHLIEQRRENPGENDVLSTLLDVTDDDGHRMTDEQIRDEVVTLLLAGHETTALSLTLTMYVLGEHPKVEEKLVAELDEVLDGRPPTMADLPNLTYTEQVVKESMRLYPPVPGIIRQPVKPDIIGGYEIPAGSTVQMNQWVVHRDPRWYDDPLAFQPERWTEEFEGSLPKLAYFPFAAGPRRCIGD…
	CYP174B19	Candidatus Halobaculum G22 2512066419	MGTTPPGPKGLPLVGNGQQYAKDPFAFMSACEAAYGDVVRLDLGPRETYMLTNPADVERVLVSEAAKFGKPRLDDALFDLLGDGLLLSNGETWERQRELASPAFHASRVAGLGDLMVDHAETMLDGWAPDDRVDVHAEMARVTVRIIVSAMFGTDIDDDRLTTVRENLEPLGRRFEPNPVRTVIPDWAPTRENREFDAAVETLQGVIGEILDERRGTAYDAADPAGDAVDGDEPMDLLSVLLRARDRGEQTDEQLRDELMTMLLAGHDTTALALTYAWYLLSNHPEARERFHAEVDELDGRPTAADVRSLTYTDHVLSEAMRLYPPVYTLFREPRVDVRLGGFRVPEGSIVMLPQWAVHRSERWYDDPLAFDPDRWEPDRQGDRPRFAHFPFGGGPRHC…
	CYP174B19	Halobacteriaceae archaeon G22 2569239595	MGTTPPGPKGLPLVGNGQQYAKDPFAFMSACEAAYGDVVRLDLGPRETYMLTNPADVERVLVSEAAKFGKPRLDDALFDLLGDGLLLSNGETWERQRELASPAFHASRVAGLGDLMVDHAETMLDGWAPDDRVDVHAEMARVTVRIIVSAMFGTDIDDDRLTTVRENLEPLGRRFEPNPVRTVIPDWAPTRENREFDAAVETLQGVIGEILDERRGTAYDAADPAGDAVDGDEPMDLLSVLLRARDRGEQTDEQLRDELMTMLLAGHDTTALALTYAWYLLSNHPEARERFHAEVDELDGRPTAADVRSLTYTDHVLSEAMRLYPPVYTLFREPRVDVRLGGFRVPEGSIVMLPQWAVHRSERWYDDPLAFDPDRWEPDRQGDRPRFAHFPFGGGPRHC…
	CYP174B19	Candidatus Halobonumtyrrellensis	MGTTPPGPKGLPLVGNGQQYAKDPFAFMSACEAAYGDVVRLDLGPRETYMLTNPADVERVLVSEAAKFGKPRLDDALFDLLGDGLLLSNGETWERQRELASPAFHASRVAGLGDLMVDHAETMLDGWAPDDRVDVHAEMARVTVRIIVSAMFGTDIDDDRLTTVRENLEPLGRRFEPNPVRTVIPDWAPTRENREFDAAVETLQGVIGEILDERRGTAYDAADPAGDAVDGDEPMDLLSVLLRARDRGEQTDEQLRDELMTMLLAGHDTTALALTYAWYLLSNHPEARERFHAEVDELDGRPTAADVRSLTYTDHVLSEAMRLYPPVYTLFREPRVDVRLGGFRVPEGSIVMLPQWAVHRSERWYDDPLAFDPDRWEPDRQGDRPRFAHFPFGGGPRHC…
	CYP174B25	Halogranum gelatinilyticum CGMCC 1.10119 2617961178	MSIQPPGPKGVPVFGNSNQYSKDPFSFMTACADAYGDVVHFDLGPMPVYMLTNPDDIEQVLVTEDAKFSKPSFQDEAMGDLLGNGLLLSDGAEWRKQRQLAQPAFNPARISTLGEMMTAKTEGMLADWQAGDVVDIQLEMARLTVEIIVDAMLGSSLDEERIKVVQENLEPLGARFEPNPMRVIVPDWAPTRENRDYKGAIATIEGIIDDIVEERRGTEYDHTDRDDGEPMDLLSILLRAQDRGEQTDKQLRDEMMTMLLAGHDTTALTLTYFWYLLSQHPDAEARIQQEVDEVLGGKSPTAADARKLEYTDRVLQETMRLYPPVYTMFREPKVDVRLGGYRVPEGSGVMLPQWVVHRSERWYTEPEKFDPDRWLPERRKERPRFAYFPFGGGPRHCIG…
	CYP174B34	Halobaculum gomorrense DSM 9297 2698328564	MSTRPPGPRGEPLFGNGRRYSRDPFSFMTDVADAYGDVIRLDLGPRETYMLTNPRDIERVLVSDWAAFGKPSLDDAVDDLLGDGLLMSEGDRWRQQRDLANPAFHASRIAGLDDAVVGHTEDALATWADGDRIDVQLELARLTVRIIVTAMFGTDIDEETVRAVQENLEPLGQRFEPNPMRAVIPNWAPTRENRRFDDAVATLEGVIDDLVARRRGTEETAPDPAGDAVDSPMPMDLLSILLRAHDRGDQTEGDLRDELMTMLLAGHDTTALALTYTFYLLSKHPEAKARFQREVDALDGTPTAADLRDLSFTDRVLSEAMRLYPPVYTLFRESKVDARVAGYRIPEGSLIMLPQWVVHRSDRWYDDPLAFDPDRWAPGRRADRPRFAYFPFGAGPRHC…
	CYP174B34	Halobaculum sp. WSA2 1 2756469381	MSTRPPGPRGEPLFGNGRRYSRDPFSFMTDVADAYGDVVRLDLGPRETYMLTNPRDVERVLVSDWAAFGKPTLDDAVDDLLGDGLLMSEGDRWQRQRDLANPAFHARRIAGLDDAIVGHTEEAMAGWSDGDRVDVQLELARLTVRVIVTAMFGTDITEERVRTVQENLEPLGQRFEPNAIRAVIPSWAPTRENREFHGAVSTLEGVIDDLVARRRGTEETAPDPAGEAVDSPMPMDLLSILLRAHNRGEQTEGDLRDELMTMLLAGHDTTALALTYTFYLLSRHPDAKARFQREVDALDGAPTSEDVRGLEFTDRVLSEAMRLYPPVYTLFRESKVDTRIAGYRIPEGSLIMLPQWVIHRSDRWYDDPLAFDPDRWAPERARDRPRFAYYPFGAGPRHC…
	CYP174B45	Haloplanus natans RE 101; DSM 17983 2517415404	MPPQSRSRPPGPRGEPVFGNSRQYARDPFGFLSACESAYGDVVSVEFGPLDAYILTNPTDIERVLVGDHERYRKPSFQQDELGRLLGDGLLLSEGETWRRQRDLATPAFDMSRIADIAGTMASHAEAAVGDWSAGDELDIESEMARLTVRIIADAMLGVDLSAERVRAIQETLDPLGKRFEPDPVRFVTPDWVPTRGNRAFEDAVERLEGIVDDIVSERRGTEGHADDDDPPMDLLSILLRAQRRGDQSDAQLRDEVLTMLLAGHDTTALTLTYACYLLAEHPAVEGRVHAELDSVLDGAPTFADTRGLTYLDRVLQETMRLYPPVYAMFREPVVDVKLGGYRIPAGAAVMCPQWAVHRSRRWWTGPERFDPDRWARGRAAGRPRFAHFPFGGGPRHCI…
	CYP174D5	Uncultured Halobacteriaceae archaea SG1 65 15 2795507285	MADRQPRGPTGLPVVGSSLDFAADPLEFMERCAREYGDLVQFDTVNGEVYLLTDPEGIERVLSTNDRNYRKPDLDGEGLDGLLGDGLLTSEGDHWLRQRKRIQPAFHREQLDRYAETIVGDARRLAETWHDGDVVEVDQAMSRLTLRIVVETVLGAELGGMEREISDALTDVGQRFRSDDVRTIVPDRVPIPRNVRYRLGERRLERVVRDIIRQGKRSDSESDDGDMLSLLLEAREAGTTDVDDEQLRDEVLTMLLAGHDTTALTLTYSWYLLSEHPDVERKFHAELDSVLDGRDPTAADSAELDYTEQVVKEAMRLYPPVYTVYREALEDDSVAGFHLSSGRIVSMPQWVVHRDPRWWDDPEEFRPQRWNAEGENERDGDDRPAYAYYPFGGGPRRCV…
	CYP197C2	Haladaptatus paucihalophilus DX253 contig00020 650256009	MSSDTPPATGETPPGPDGLPIVGTRLEFIRDPFGFITRTASEYGDIAHWEELDGPMYQLNHPDYIEQVLVQNNQNYIKGEGFQHILGPVLGNGILNSEGAVWRRNRHLIQPAFHPKEIQRYSEMMTDFTEEALETWEDGETRLVHEDMMEVTLKIVARALFGVDIEDEVDTIGSALEEFMLGTENLANFILPPKIPTPSRMRIKDAREKLDGVVYRMIRERRNDPDGEGVISTLLSATDEHENPMSDEQIRDEVVTLLLAGHETTALSLTLTMYALAQYPEVETKLVAELDEVLDGETPTMEDVSELTYTEQVVKESMRLYPPVPGIVREATKPDIIGGYEIPAGATVQMNQWVVHRDPRWYDDPLAFRPERWTDEFEKSLPKLAYFPFAAGPRRCIGD…
	CYP197C2	Haladaptatus paucihalophilus DSM 18195 2700138285	MSSDTPPATGETPPGPDGLPIVGTRLEFIRDPFGFITRTASEYGDIAHWEELDGPMYQLNHPDYIEQVLVQNNQNYIKGEGFQHILGPVLGNGILNSEGAVWRRNRHLIQPAFHPKEIQRYSEMMTDFTEEALETWEDGETRLVHEDMMEVTLKIVARALFGVDIEDEVDTIGSALEEFMLGTENLANFILPPKIPTPSRMRIKDAREKLDGVVYRMIRERRNDPDGEGVISTLLSATDEHENPMSDEQIRDEVVTLLLAGHETTALSLTLTMYALAQYPEVETKLVAELDEVLDGETPTMEDVSELTYTEQVVKESMRLYPPVPGIVREATKPDIIGGYEIPAGATVQMNQWVVHRDPRWYDDPLAFRPERWTDEFEKSLPKLAYFPFAAGPRRCIGD…
	CYP197C2	Haladaptatus sp. W1 2730761447	MSSDTPPATGETPPGPDGLPIVGTRLEFIRDPFGFMTRTASEYGDIAHWEELDGPMYQLNHPDYIEQVLVQNNQNYIKGEGFQHILGPVLGNGILNSEGAVWRRNRHLIQPAFHPKEIQRYSEMMTDFTEEALETWEDGETRLVHEDMMEVTLKIVARALFGVDIDDEVDTIGSALEEFMLGTENLANFILPPKIPTPSRMRIKDAREKLDGVVYRMIRERRTDPDGEGVISTLLSATDEHGNPMSDEQIRDEVVTLLLAGHETTALSLTLTMYALAQYPEVETKLVAELDEVLDGETPTMEDVSELTYTEQVVKESMRLYPPVPGIVREATKPDIIGGYEIPAGATVQMNQWVVHRDPRWYDDPLAFRPERWTDEFEKSLPKLAYFPFAAGPRRCIGD…
	CYP197C11	Natronobacterium texcoconense DSM 24767 2639061222	MADVPANEDRPSGPDGLPVLGNQLAFLRDPYGFMTETAREYGDIAHWEDPTGPVYQLNHPDYIEQVLVQNNENYVKGDRFQHILRPITGNGILNSEGAVWRRNRHLIQPAFRPDRIQEYASMMTDFTGEALEDWTDGETRLVHEDMMEVTLRIVARALFGADVDDHVDTVGAALEEFMAATENLPHLILPAGIPTPARRRIERAREDLDEVVYGLIEQRKRNPTDQDVISKLLEGDGNSDDPAKTAMAPDQIRDEVVTLLLAGHETTALALTLTFYLLSKNPQAEQRLVDELEEVLDGETPTMEDLSKLTYTEKVVKESMRLYPPVPGIVREPVKPDIIGGYEIPPGATVRMHQWVVHRDPRWYDDPLAFRPARWTDEMESELPKLAYFPFAAGPRRCI…
	CYP197C24	Haladaptatus cibarius D43 2582599718	MSSDTPPVTKETPPGPDGLPIVGTRLAFLRDPFGFMTRTAREYGDIAYMEEPHGNLYQLNHPEYIEQVLVQNNQNYVKGDIFQGTLGPMTGNGILNSEGAVWRRNRHLIQPAFHPGRIEAYAEMMTNLTEEMLETWADGETRLVHEDMMTLTLKIVAQALFGVDIDDYVEPIAESLEEFMQATESLANMVLPPGIPTPARLQIRDARKKLDEVVYHLIEQRRENPGENDVLSTLLDVTDDDGHRMTDEQIRDEVVTLLLAGHETTALSLTLTMYVLGEHPKVEEKLVAELDDALDGRPPTMTDLPNLTYTEKVVKESMRLYPPVPGIIRQPVKPDIIGGYEIPAGSTVQMNQWVVHRDPRWYDDPLAFQPERWTEEFEGSLPKLAYFPFAAGPRRCIGD…
	CYP197L3	Haloferax sp. Atlit-4N 2904975007	MSEATQGGRERPPSPPSKPVVHHTLRYADDPLAFVTEVAREYGPVAEYDIGGISFYQLSDPELVEHVLVQENQRYIKGELFQESLGTVLGDGLLTSEGEFWRQQRHLMQPAFLPQMLRRYSEVMVDYTERMLSSWEDGETRDIHEDMMSLTVEIAAKTLFDVDIREEESAVGDALETVMDYSSTSMKRPVDVPRWVPTPRNRRYQQALDDLTEVVGRIVTEHRDDDPDPEANDVVSLLLTFRDDDGDSLSDEQIRDELVTILLAGHETTALALTYTLHLLGTNPEQASTLREELDAVLDGERPGFGDLDDLTYTEQVVKEGMRVYPPVWELIREAAEPDAVGGYRVEPGQTVSVQQWVLHRDPRFYDDPLDFRPSRWTKAFERDLPKYAYFPFGGGPRR…
	CYP197L3	Haloferax sp. Atlit-6N 2904985287	MSEATQGGRERPPSPPSKPVVHHTLRYADDPLAFVTEVAREYGPVAEYDIGGISFYQLSDPELVEHVLVQENQRYIKGELFQESLGTVLGDGLLTSEGEFWRQQRHLMQPAFLPQMLRRYSEVMVDYTERMLSSWEDGETRDIHEDMMSLTVEIAAKTLFDVDIREEESAVGDALETVMDYSSTSMKRPVDVPRWVPTPRNRRYQQALDDLTEVVGRIVTEHRDDDPDPEANDVVSLLLTFRDDDGDSLSDEQIRDELVTILLAGHETTALALTYTLHLLGTNPEQASTLREELDAVLDGERPGFGDLDDLTYTEQVVKEGMRVYPPVWELIREAAEPDAVGGYRVEPGQTVSVQQWVLHRDPRFYDDPLDFRPSRWTKAFERDLPKYAYFPFGGGPRR…
	CYP197L3	Haloferax alexandrinus Arc-Hr 2612504637	MSEATQGGRERPPSPPSKPVVHHTLRYADDPLAFVTGVAREYGPVAEYDIGGISFYQLSDPELVEHVLVQENQRYIKGELFQESLGTVLGDGLLTSEGEFWRQQRHLMQPAFLPQMLRRYSEVMVDYTERMLSSWEDGETRDIHEDMMSLTVEIAAKTLFDVDIREEESAVGDALETVMDYSSTSLKRPVDVPRWVPTPRNRRYQQALDDLTEVVGRIVTEHRDDDPDPEANDVVSLLLTFRDDDGEPLPDEQIRDELVTILLAGHETTALALTYTLHLLGTNPEQAATLREELDTVLDGERPGFGDLDDLTYTEQVVKEGMRVYPPVWELIREAAELDTVGGYRVEPGQTVSVQQWVLHRDPRFYDDPLDFRPSRWTKAFERDLPKYAYFPFGGGPRR…
	CYP197L3	Haloferax sulfurifontis M6; ATCC BAA-897 2508572141	MSEATQGSRERPPSPPSKPVVHHTLRYADDPLTFVTEVAREYGPVAEYDIGGISFYQLSDPELVEHVLVQENQRYVKGELFQESLGTVLGDGLLTSEGEFWRQQRHLMQPAFLPQMLRRYSEVMVEYTERMLSSWEDGETRDIHADMMSLTVEIAAKTLFDVDIREEESAVGDALETVMDYSSTSMKRPVDVPRWLPTPRNRRYQRALDDLTEVVGRIVTEHRDGDPDPEANDVVSLLLTFRDDDGEPLSDEQIRDELVTVLLAGHETTALALTYTLHLLGTNPEQAATLRGELDAALDGERPGFGDLDDLSYTEQVVKEGMRVYPPVWELIREAAEPDTVGGYRVEPGQTVAVQQWVLHRDPRFYDDPLDFRPSRWTKDFERDLPKYAYFPFGGGPRR…
	CYP197L3	Haloferax sp. Atlit-19N 2904982078	MSEATQGGRERPPSPPSKPVVHHTLRYADDPLAFVTGVAREYGPVAEYDIGGISFYQLSDPELVEHVLVQENQRYIKGELFQESLGTVLGDGLLTSEGEFWRQQRHLMQPAFLPQMLRRYSEVMVDYTERMLSSWEDGETRDIHEDMMSLTVEIAAKTLFDVDIREEESAVGDALETVMDYSSTSLKRPVDVPRWVPTPRNRRYQQALDDLTEVVGRIVTEHRDDDTDPEANDVVSLLLTFRDDDGEPLPDEQIRDELVTILLAGHETTALALTYTLHLLGTNPEQAATLREELDTVLDGERPGFGDLDDLTYTEQVVKEGMRVYPPVWELIREAAELDTVGGYRVEPGQTVSVQQWVLHRDPRFYDDPLDFRPSRWTKAFERDLPKYAYFPFGGGPRR…
	CYP197L3	Haloferax gibbonsii ARA6 null replaces 76932 2730751559	MSEATQGGRERPPSPPSKPVVHHTLRYADDPLAFVTEVAREYGPVAEYDIGGISFYQLSDPELVEHVLVQENQRYIKGELFQESLGTVLGDGLLTSEGEFWRQQRHLMQPAFLPQMLRRYSEVMVDYTERMLSSWEDGETRDIHEDMMSLTVEIAAKTLFDVDIREEESAVGDALETVMDYSSTSMKRPVDVPRWVPTPRNRRYQQALDDLTEVVGRIVTEHRDDDPDPEANDVVSLLLTFRDDDGDSLSDEQIRDELVTILLAGHETTALALTYTLHLLGTNPEQASTLREELDAVLDGERPGFGDLDGLPYTEQVVKEGMRVYPPVWELIREAAEPDAVGGYRVEPGQTVSVQQWVLHRDPRFYDDPLDFRPSRWTKAFERDLPKYAYFPFGGGPRR…
	CYP197L3	Haloferax sp. Atlit-16N 2904999336	MSEATQGGRERPPSPPSKPVVHHTLRYADDPLAFVTGVAREYGPVAEYDIGGISFYQLSDPELVEHVLVQENQRYIKGELFQESLGTVLGDGLLTSEGEFWRQQRHLMQPAFLPQMLRRYSEVMVDYTERMLSSWEDGETRDIHEDMMSLTVEIAAKTLFDVDIREEESAVGDALETVMDYSSTSLKRPVDVPRWVPTPRNRRYQQALNDLTEVVGRIVTEHRDDDPDPEANDVVSLLLTFRDDDGEPLPDEQIRDELVTILLAGHETTALALTYTLHLLGTNPEQAATLREELDTVLDGERPGFGDLDDLTYTEQVVKEGMRVYPPVWELIREAAELDTVGGYRVEPGQTVSVQQWVLHRDPRFYDDPLDFRPSRWTKAFERDLPKYAYFPFGGGPRR…
	CYP197L3	Haloferax sp. Atlit-10N 2905007217	MSEATQGGRERPPSPPSKPVVHHTLRYADDPLAFVTGVAREYGPVAEYDIGGISFYQLSDPELVEHVLVQENQRYIKGELFQESLGTVLGDGLLTSEGEFWRQQRHLMQPAFLPQMLRRYSEVMVDYTERMLSSWEDGETRDIHEDMMSLTVEIAAKTLFDVDIREEESAVGDALETVMDYSSTSLKRPVDVPRWVPTPRNRRYQQALNDLTEVVGRIVTEHRDDDPDPEANDVVSLLLTFRDDDGEPLPDEQIRDELVTILLAGHETTALALTYTLHLLGTNPEQAATLREELDTVLDGERPGFGDLDDLTYTEQVVKEGMRVYPPVWELIREAAELDTVGGYRVEPGQTVSVQQWVLHRDPRFYDDPLDFRPSRWTKAFERDLPKYAYFPFGGGPRR…
	CYP197L3	Haloferax sp. SB3 2690713616	MSEATQRGQERPPSPPSKPVVHHTLRYADDPLAFVTEVAREYGPVAEYDIGGISFYQLSDPELVEHVLVQENQRYIKGELFQESLGTVLGDGLLTSEGEFWRQQRHLMQPAFLPQMLQRYSEVMVEYTERMLSSWEDGETRDIHEDMMSLTVEIAAKTLFDVDIREEESAVGDALETVMDYSSTSMKRPVDVPRWVPTPRNRRYQQALDDLTEVVGRIVTEHRDDDPDPEANDIVSLLLTFRDDDGEPLPDEQIRDELVTILLAGHETTALALTYTLHLLGTNPEQAATLREELDAVLDGERPGFGDLDGLTYTEQVVKEGMRVYPPVWELIREAAEPDTVGGYRVEPGQTVSVQQWVLHRDPQFYDDPLEFRPSRWTKAFERDLPKYAYFPFGGGPRR…
	CYP197L3	Haloferax sp. Q22 2684016052	MSEATQPGRERPPSPPSKPVVHHTLRYADDPLAFVTEVAREYGPVAEYDIGGISFYQLSDPELVEHVLVQENQRYIKGELFQESLGTVLGDGLLTSEGEFWRQQRHLMQPAFLPQMLQRYSEVMVDYTERMLSSWEDGETRDIHEDMMSLTVEIAAKTLFDVDIREEESAVGDALETVMDYSSTSMKRPVDVPRWVPTPRNRRYQQALDDLTEVVGRIVTEHRDDDPDPEANDVVSLLLTFRDDDGEPLPDEQIRDELVTILLAGHETTALALTYTLHLLGTNPEQAATLREELDAVLDSDRPGFGDLDDLTYTEQVVKEGMRVYPPVWELIREAAEPDTVGGYRVEPGQTVAVQQWVLHRDPRFYDDPLEFRPSRWTKAFERDLPKYAYFPFGGGPRR…
	CYP197L3	Haloferax sp. Atlit-12N 2904993631	MSEATQRGRERPPSPPSKPVVHHTLRYADDPLAFVTEVAREYGPVAEYDIGGISFYQLSDPELVEHVLVQENQRYIKGELFQESLGAVLGDGLLTSEGEFWRQQRHLMQPAFLPQMLQRYSEVMVEYTERMLSSWEDGETRDIHEDMMSLTVEIAAKTLFDVDIREEESAVGDALETVMDYSSTSMKRPVDVPRWVPTPRNRRYQQALDDLTEVVGRIVTEHRDDDPDTEANDIVSLLLTFRDDDGEPLPDEQIRDELVTILLAGHETTALALTYTLHLLGTNPEQAARLREELDAVLDGERPGFGDLDDLTYTEQVVKEGMRVYPPVWELIREAAEPDTVGGYRVEPGQTVSVQQWVLHRDPRFYDDPLEFRPSRWTTAFERDLPKYAYFPFGGGPRR…
	CYP197L3	Haloferax sp. Arc-Hr 2682656150	MSEATQRGRERPPSPPSKPVVHHTLRYADDPLAFVTEVAREYGPVAEYDIGGISFYQLSDPELVEHVLVQENQRYIKGELFQESLGTVLGDGLLTSEGEFWRRQRHLMQPAFLPQMLRRYSEVMVDYTERMLSSWEDGETRDIHGDMMSLTVEIAAKTLFDVDIREEESAVGDALETVMDYSSTSMKRPVDVPRWVPTPRNRRYQRALDDLTEVVGRIVTEHREDGPDPEANDVVSLLLTFRDDDGEPLPDEQIRDELVTILLAGHETTALALTYTLHLLGTNPEQAATLREELDAVLGGDRPGFGDLDDLTYTEQVVKEGMRVYPPVWELIREAAEPDTVGGYRVEPGQTVAVQQWVLHRDPRFYDDPLDFRPSRWTKDFERDLPKYAYFPFGGGPRR…
	CYP197L5	Haloferax mediterranei R-4; ATCC 33500 2508587926	MSEAPQKRREQPPGPSGVPVVQNTFQYADDPLEFITDVAREHGPVAEYDIGGISFYQVSDPELAEHVLVQENQRYIKGELFQDSLGTVLGEGLLTSEGEFWRQQRHLMQPAFFPQMLKRYSEIMVEYTERMLSSWEDGETRDIHEDMMSLTVEIAAKTLFDVDIREEESAVGDALETVMDYSSTSMRRPVDVPQWVPTPRNRRYKQALEDLTEVVGRIVEEHREGELDPESNDIVSLLLTFRDDDGNPLPDKQIRDELVTILLAGHETTALALTYTLHLLGTNPEQADTLRDELDSVLDGDSPTFTDLDDMTYTEQVITEGMRIYPPVWELVREAAEPDTIGGYDIEPGQTVSAQQWVIHRDPRFYDDPLEFRPSRWTKEFKRDLPKFAYFPFGGGPRR…
	CYP2756A5	Halorussus halophilus strain ZS-3 plasmid NZ CP044524.1	MNETVPKTPPSPPGLPLVGHAYAYASDPLGFVERTVEEYGPITALSTPTFDAVLLADPEAIEHVLARNHDNYRKGEFQKKEFDGLLGDGLLVSEADQWERQHEQILPAFYPGRIAEYAETMVERTEPYLDRWAENETLTLTDALPELTLDILGSVLFGTDLREATAVRDAAAAVTERFTPDGRVPFYVPDWVPTPRNRRYLRAVDRLDSFVADLVASRRRETDSSASSDDLLSTLLDSGMDDEGVRDQLVTFLIAGHETTALALTYTLYLLGNHPDAQASVAAEVAELDGRPQLGDDLPRTDRAIREAMRLYPPAPLLMREAIEDDVVGGFEIPEGALVLCSQWATHRRSAFFENPEVFRPERWAEAGDGGTDGDGDSDCARPDYAYFPFGGGPRACIG…
	CYP1002B3	Halorussus amylolyticus YC93 2881924680	MSTGLSYPPGPNGLPVVGNTLDLSRDVFEFYEQLRDEYGRIASYRVFGTDACMVAHPDAIQKILLDDHDAFEKGEVITRNLDDAMGEGLFLTEGDQWKSQRTHVQPAFYRQRLNTYVPEMRATATEMVEQWRDGTVLEVNDAMTETTMDVLGRTLFGVDVTDEPVVAEASDAILARFDTNRFWSFLPETIPTPTNRRYKRELERLRTFVDTLTAERRDQPPENRGDDLLSILVEFLEASDLTREELRDNMVTFLFAGHETTSLGLTYALLCLAQHPEEQERLCTEIDAVCDGRVTADDLAELEHTERVIDEALRLYPPVYMFFREATEDVELAGYDIPEGTTLVLPQWVVHRDSAWWDDPKAFRPDRFAADSGRPEYAYFPFGGGPRHCIGMRFARMEM…
	CYP174A6	Halorientalis sp. IM1011 2741431005	MSRTPPGPKGRPVFGSARQYARDPFTFVTALERAYGGIARFDMGPLETYVVTDPAAIQRILVSDAANFEKPAFQDDALGDLLGEGLLLSEGETWRTQRDLANPAFEMSRLSGMADRIVDHAESMVDGWAAGDVIDAEEAMTGVTLNVILDLMMGVELEEARVEHVREQLEPLGKRFEPDPIRFALPDWVPMPDDAEFEAAVAELETVIDEIVRRRRDDIGREGDPDAPMDFLSILLRARGRGEQTDEQIRDEMMTMLLAGHDTTALTLTYTWYLLSEHPEVERRVHDELDAVLGDGRPTMADVRELEYTTWTIEEAMRLYPPVYTMFRSPTRPIEIDGYTVPAGTSIMLPQWAVHRSEEYWEDPETFDPERFSPERRTDRPRFAYFPFGGGPRHCIGKH…
	CYP174A19	Uncultured Halobacteriaceae archaea SG1 65 25 2795394000	MAETPPGPSGEPVLGSGRRYADDPFSFITALEASYGDISLFEMGPVETYMVTDPAAIQRVLVSEADSFRKPDFQNDALGELLGDGLLLSEGDTWKRQRDLASPAFSMGRLMGMADRITGHARTMTDGWEDGATIDAEAEMARVTLDVILDLMMGVELPAERIDTVQTQLQPLGRRFEPDPLRFAIPDWVPMPGDAEFESAVESLDAVIDEIIQQRQGTEEEPGGENPMDLLSVLLRARGRGEQSAEQLRDEMMTMLLAGHDTTALTLTYTWFLLSEHPEAERRVTAEVEEVLDGEGPTAAHVREFEYLEWVIKEAMRLYPPVFALFRTPTEPVEISGYTVPEGAAIMLPQWGVHRSDRFWDDPETFDPERFSPDRGSDRPRFSFFPFGGGPRHCIGKHL…
	CYP174A20	Uncultured Halobacteriaceae archaea SG1 68 10 2795480913	MADVPPGPTGEPLFGDGRRYAADPFGFIDALESSYGRIARFQLGPLDTYMITDPDAIQRVLVSEADRFEKPPFQDDALGDLLGEGLLLSEGDTWERQRDLANPAFSMRRLSGMADRITDHAEDRIDGWSPGETVDVERAMTRVTLDVILDLMMGVELPESRVREIETQLEPLGARFEPDPLRFAMPDWVPAPDDDEFQSAVEHLEGVIDEIVAARRETIGDAENDAGPDDFLSILLRARERGDQSDRQLRDELMTMLLAGHDTTALTLTYSWYLLSEHPSVADRFHEELDAVLDGDRPGFEHVREFEYVEWVIKEAMRLYPPVFTLFRTPTDGPVELCDYEVPADGTVMLPQWGVHRSERYWDDPDQFDPERWAPDRRSDRPRFAYFPFGGGPRHCIGK…
	CYP174A21	Uncultured Halobacteriaceae archaea SG1 66 56 2795496695	MADTPPGPTGEPVLGSSRRYSSDPVAFITALEESYGDISRFEMGPIPTYMVTDPAGIERILVSEADTFHKPAFQDDALGDLLGEGLLLSEGDTWEQQRDLARPAFSMRRLLGLSDRITDHATSMTEDWEAGETIDAEMEMARVTLQVIIDLMMGVELPEERIDRVQSQLEPLGRRFEPEPLRFAMPDWVPMPGDAEFESAVAALDSVIDEIIQRRSGTEGDPATDEGPMDFLSVLLRARNRGEQSLEQLRDEMMTILLAGHDTTALTLTYTLFLLSENPDARERVEAEIDEQVDDDRPTADDVREFEYVEWVINEAMRLYPPVFTLFRTPTEQVELCGYTVPEDGTLMLPQWGVHRSARFWDDPETFDPERFSPDRRADRPRFAFFPFGGGPRHCIGKH…
	CYP174A22	Uncultured Halobacteriaceae archaea SG1 67 10 2795490276	MADTPPGPTGEPLLGSGRRYANDPFSFITALEESYGDISRFDMGTVETYMLTDPDGIEQVLIADADRFRKPAFQNDALGDLLGEGLLLSEGDTWERQRDLAQPAFSMGRLLGMADRITGHATAMTDRFTPGERIDAEAAMARVTLSVILDLMMGVELPAERIDTVQAQLDPVGRRFEPDPLRFAIPDWVPMPGDAEYDEAVETLEGVVDDIVDQRAGSEGDAAADDAPMDFLSVLLRAQGRGEQSPGQLRDEMMTILLAGHDTTALTLTYTLFLLSEHPEVRGRVEGEIDDQLGDRDPTADDVREFEYLEWVIQEAMRLYPPVFALFRTPTEQVELCGYTVPEGATVMLPQWGVHRSERFWDDPETFDPERFSPERRDGRHRFAFFPFGGGPRHCIGKH…
	CYP197C1	Halogeometricum borinquense DSM 11551 plasmid pHBOR02 649770372	MMSSDTPPVTDEMPPGPDGLPVVGNYPSYIREPFEFMTRNAREYGDIVGWEERNGPVYQLNHPDHIEQVLVQNNQNYVKGDAFQSTLGPITGSGILNSEGAIWRRNRHLIQPAFHPNRIEEYSEMMTGYTEEMLETWSDGETREIHEDMMTVTLKIVSRALFGVDIDDHVEDIGEALESFMEASESLSHYVLPEEIPTPSRKQIQGAREQLDDVVYELIEDRRANPGEQDVISMLLDVTDDDGNTLSTEQIRDEVVTLLLAGHETTALSLSFTAYALARHPEAEAKLVEELDEVLDGRTPTMSDLSELTYTEQVVKESMRLYPPVPGIVREPVKPDIIGGYEIPAGATVRMHQWVVHRDERWYDDPLAFEPERWTDDLEQSIPKLAYFPFAAGPRRCIG…
	CYP197C2	Haladaptatus sp. R4 2690720611	MSSDTPPTGDTPPGPDGLPIVGTRWDFIRDPFGFMTENAREYGDIVHWEELDGPMYQLNHPDYIEQVLVQNNQNYIKGEGFQNILGPVLGKGILNSEGAVWRRNRHLIQPAFHPKEIQRYSSMMTEFTEEELATWEDGETRLVHEDMMEVTLKIVARALFGVDIDDEVHTVGSALEEFMLGTESLANFILPPGIPTPSRMQIKDARKQLDDVVYQLIRERREDPTGEGVISTLLDATDEHGNHMSDEQIRDEVVTLLLAGHETTALSLTLTMYALAQYPEVEEKLIAELDEVLDGETPTMADLDELTYTEKVVKESMRLYPPVPGIVREATKPDIIGGYEIPAGATVQMNQWVVHRDPRWYDDPLAFQPERWTKEFEKSLPKLAYFPFAAGPRRCIGDR…
	CYP197C3	Halobiforma haloterrestris DSM 13078 2694928518	MSNVSSISDRPPGPDGLPLLGNQLAFLRDPYGFMTRTAREYGDIAHWEDPTGPVYQLNHPDYIEQVLVQNNENYVKGERFQHILGPITGNGILNSEGAVWRRNRHQIQPAFRPDRIREYATMMTDFAMETLEDWEDGQTRLVHEDMMEVTLRIVARALFGADVDEHVDTVGAALGEFMAASENLAHLVLPAGIPTPARRRIERAREDLDEVVYDLIEERKRNPTERDVISKLLEGDEGGDGPGTGMSVDQIRDEVVTLLLAGHETTALSLTLTFYLLAKNPRVERELVDELETVLDGDPPTMADLPELSYTEKVVKESMRLYPPVPGIVREPVKPDIIGGYEIPPGATVRMHQWVVHRDPRWYDDPLAFRPARWTDGMEADLPKLAYFPFAAGPRRCIG…
	CYP197C12	Halosimplex sp. YPL4 2883655869	MEQEPTAATDVIRPPGPSGYPVVGNLVEFVRDQYAFTERCAREYGDIAYYEVLGRSFYQVNSPEGIEHVLVHNNENYVKGELFQESLGPVLGNGLLNSEGEFWRRQRHLIGPAFEPDRIAEYAETMVERTEETAAQWRDGAVRDVNEDMMELTLEIVADALFGVDVGRDVDTVASSLEVVMDYQEGLSADMLPVDVPTPGKRRLDRAIADLERVVYRIVDERSRNPGDDVVSRMLSVEDETGRGMSREQIRDEVMTLLLAGHETTALALTFTTFLLAQHPRVERRLLDELDEQLGGDPSGFEDVRNLPYLEKVVEESMRLYPPVPGIIREATDRDEIAGYTIPEGATISINQWTVHRDPEYYDDPMAFRPERWTAEMEAELPPLAYFPFSAGPRRCVGD…
	CYP197C15	Natronococcus jeotgali DSM 18795 2556159459	MSSETPAVTDDHPPGPNGLPLVGNQLAFLRDPYGFMTETAREYGDIAYWEDPTGPVYQLNHPDYIEQVLVQNNQNYIKGARFQHVLKPVTGDGILNSEGAVWRRNRHLIQPAFAPDRIEEYAEMMTAFTENALEEWADGQTRLFHEDMMEVTLRIVARALFGVDIDDHVDTVGAALEEFMLATESLSHLVLPPQVPTPSRRRIQRARAELDGVIYPLIEERRANPTEQDVISKLLEVTDEEGNTLSDEGIRDEVVTLLLAGHETTALSLTFTAHLLAQNPAVEQQLVDELEAELGGETPTMADLSDLTYTEQVVKESMRLYPPVPGIVREPAKPDIIGGYEVQPGATIRMHQWVVHRDPRWYDDPLAFRPERWTDEMESDLPKLAYFPFAAGPRRCIGD…
	CYP197C16	Natronococcus amylolyticus DSM 10524 2556099121	MRSDTSSSSDGQPPGPDGLPLVGNQLAFVRDPYGFMTRTAREYGDIASWEEPTGRVYQLNHPDHIEQVLVGNNQHYVKGEQFQHILRPVTGNGILNSEGAVWRRNRHLIQPAFAPDRIEEYAEMMTAFTEDALEAWADGQTRLFHEDMMELTLRIVARALFGVDIDDHVDTIGDVLEEFMLASESLSHLVLPPGIPAPSRRRIRRAREKLDAVIYPLIEHRRTNPTDRGVISKLLEVTDERGTALSDEQIRDEVVTLLLAGHETTALSLTFTAHLLARNPAVEDRLVAELEAELDGEAPTMADLSSLSYTERVVKESMRLYPPVPGIVREPVKPDIIDGYEIQPGSTVRMHQWVVHRDPRWYDDPLAFHPERWTDEMESELPKLAYFPFAAGPRRCIGD…
	CYP197C17	Natronococcus occultus SP4; DSM 3396 2506731395	MRNDSSATADGRPPGPDGLPLVGNQLAFLRDPYGFMTENAREYGDIAYWEDPMGPVYQLNHPDYIEQVLVGNNQHYVKGDQFQHVLRPITGNGILNSEGAVWRRNRHLIQPAFNPDRIEEYAGMMAAFTEDALESWADGQTRHFHEDMMELTLRIVARALFGIDVDDHVDTIGEALEEFMLASESLSHLVLPSGVPTPSRRRIRRAREKLDGVIYPMIEERRSNPTERDVISKLLEVTDERGNGLSDEQIRDEVTTLLLAGHETTALSLTFTAHLLARNPAVEERLVEELETELGGETPTMADLPDLTYTERVVTESMRLYPPVPGIVREPVKPDIIGGYEIQPGATVQMHQWVVHRDPRWYDDPLAFRPERWTDEMEADLPKLAYFPFAAGPRRCIGD…
	CYP197C36	Haloprofundus salinisoli strain SQT7-1 plasmid NZ CP083664.1	MTSNSQPATGEHPPGPDGFPVVGSAIASIRGGLTFSERMAREYGDVVHWEDPTGHVYQLNHPDDIERVLVHNNQNYEKGDEFQKILGPLTGNGILNSEGETWRRNRRLVQPSFHPDRIQVYSEMMTDLTGKMLDGWTDGEAYSIHEEMMELTLRIVTKALFGVDIDEYVDEIEAAIEAFLPATASLPNVLLPEDVPLPSRRRMANARDTLDRVVDDIIRQKKRTPGEHDVISMLLAARDEDGEPLAEKQIRDEAITLLTAGHETTAVSMTYTAFLLSQHPQTEAKLVAELDRVLGGERPTMADLPELTYTEQIIKESMRLYPPVPRIVRESVDTDVLGGYRVPPQSKIMLNQWVVHRDARWYDDPLAFDPERWTGEFERSLPRLAYFPFAAGPRRCIGD…
	CYP197L10	Uncultured Halobacteriaceae archaea SG1 67 9 2795389025	MTAPETADLDDPPSDPPGPDGVPFLGNTREYVEDPLTFFERLAREYGPVAAYELGGERFVQVSDPELIRRVLVDDNDAFVKGKRFMDTLRPALGEGLLTSEGEFWRSQRHTIEPSFHPEMLESYASVMTDYTERTLAEWTPGERRDVHEDMMHLTVEIASKALFDVDICEQEGAIGEALETVMNRAVRSIRRPVDVPLWVPTPGNRRFNAAMDDLTAVADRIIDQHRAGGGDTDTFVSLLLGKDEELSRQQLRDEVITILLAGHETTALALTYALHLLSENPEKRETLQAELDDVLEGRTPTVTDLDDLPYTERVVEESMRFYPPVYELIREADRDVVFDGYRIPEGRTVSFQQWVLHRDPRFYDDPEQFRPERWTDEMRQELPPFAYFPFGGGPRRCI…
	CYP2755B1	Haloferax sp. Q22 2684014081	VTPPNSPPPAADAPLPPSPPGVPVLGHTHRLLRTNPLDWFTDLSEAYGDVVRVRIAGQSVIALSNPDDIERVLIERNQHYRKGGFQKLVTRSLLGNGLVLAEGDAWRAHRHDLEPAFYPDRLSAYARTIRSHTRSFLDGITTGDVIDLESSMKRLTLRIIADALFGVDVADDTTELGSAFERILDHFERISRTYVYLPEWIPTPENLGYRRALTRLEAVVDEILDAHRDGSVDRRTAVTGLLESDSEWSRTELRDEIVTLLVAGHETTALALTFTGFLLGSHPDIASRAATAARRLEGPNFVEAVADCDVLDRVLKESLRLYPPVYGIFREPTTDDVLGGYRIPSGSILALNQWVVHRDDRFFPRPTEFRPERWTPAFEQSLSPGAYFPFAAGPRRCLG…
	CYP2755B2	Haloterrigena sp. H1 2853967449	MTTPADPSSGVGSDVPEPPSPPSHPLIGHTHQFFRANPLEWFTGLSESYGDVVRLRVAGQSIVLLSNPADIERVLVTNNQNYRKGSFQKLVTSSLLGNGLVLAEGDEWRAHRRGLEPAFHPDRMPGYARRIRSHTERLLNSWSSGDVIDLEEEMKRLTLRIIADALFGVDLTEDATELGTAFTRILEHFERISQTYVYLPEWIPTPENVRYRRALDTLEAAVQEIIDAHRTGEIGRRTVVSYLLENEGGWSEDEMRDEIVTLLVAGHETTALALTFTGYLLGRNPGVAGRVTSAVRGLDNDGIVDGVAECVELDRVVKESLRLYPPVYGIFREPIEDDVLGGYRIPSGSILALNQWVVHRDDRFFDQPDEFRPDRWTEEFEDSLSPGAYFPFAAGPRRC…
	CYP299B1	Halobellus salinus DSM 18730 2728195964	MSQGRRPPNPPEANVINALRFTRTPLRFLEGIQSRYDDIAEVSLPVGPSIVVVTNPELCHEMMDRIDDFARIPASGAAALISENGLVQTEGSTWQNQREDISPGFGAGPLETYVDAVADRATALRDGWDAAVDAGEPDRDLHRDMTGVTVRAASKALFGADIGAERAAEMHRIARQAATEFEVSPTTITPEWFPGRPSAETRGMAARLREMGEEIIETKRETRDPDTPPQDMLDFLLLAEASGDRDYPENHLRDQVVSFLIAGHETTALGTTYTQALLSWHPEVRERVRAEAREVIGDDEPGYEHAADLTYTGQVFTEALRLYPPAWAVLRSAQGAQSLGGYGIDDGSLVIAPQWSVHRDGRYFENPAAFDPSRWDDRGPSERPAYFAFASGPHACIGR…
	CYP1002B4	Halostagnicola kamekurae DSM 22427 2640012169	MSSDVTYPPGPRGLPVIGNTVDLSRDIFAFFEELRDEHGRVASYEVFGTDACMIAHPDAVQQVLLDDHDAFEKGEVLTRNLADAMGEGLFVTGGEQWQNQRTQVQPAFYRNRLNTYVPEMRTTAEETVEQWRDGMVVDVNHWMTKTTMDVLGRTLFGVDVTENPVVSEASDAILARFDTSRFWSFLPDRLPTPTNRRYRRKLDDLQTFVDELAQQRRQHPPENRGDDLLSILVGFLEASELTQEELRDNMVTFLFAGHETTALGLTYTLLCLAQHPEEQAALREEIDTVCGEAVAAEDLPELEQTERVIDEALRLYPPVYMFFREATRDVELEGYHIPEGTTLVLPQWAVHRDPAWWDDPKAFCPDRFAGDTDHPEYAHFPFGGGPRHCIGMRFARMEM…
	CYP1002B4	Uncultured Halobacteria archaea SG1 65 47 2795568812	MSTEERYPPGPRGLPVVGSTVDLSRDVFAFFEGLREEYGRVASYQVFGTDACMVAHPDAIQRVLLDEHEAFEKGEVLRRNLADAMGEGLFVTGGDQWRNQRTQVQPAFYRDRLNTYVPAMRATAEGTVEQWRDGMVVDVNDRMTATSMDVLGRTLFGVDVTENPVVSEASDAILARFDTSRFWSFLPNRLPTPTNRRYRRELGELRTFVDELAHQRREQQPENRGDDLLSILVEFVDASDLTREEFRDNMVTFLFAGHETTGLGLTYTLLCLAQHPDEQAELRAEVDSVREGPVTADDLPELERMENAIDEALRLYPPVYMFFREATRDVELQGYDVPAGTTLVLPQWAVHRDPMWWDDPEAFRPDRFAGNTDRPEYAYFPFGGGPRHCIGMRFARMEM…
	CYP1002G1	Halogranum amylolyticum CGMCC 1.10121 2618071139	MSSQETVDDGQLPPGPDGVPLVGNTVEFVRDVFGFYDTLAEYGDVVSYRVGGHDFVTLLHPDQIEQVLVDDADSYEKGDILRQSGVDFLEHGVLLTEGEEWRRQRTAMQPTFYRERVETYGETMAAYAAATVDSWDDGQVVDLTDEFSALALSILATTLFGVDIRGDESAIRDAAHAVQERSDAGSIQSFLPEWLPTPRNRRFRRATDEFDRVVRDLIAERRRATEASDDLLSLLLDVTYEDGTAMDERTVRDQLMTFLFAGHETTSLALSYAVFALARHPEVAARLRAEIDDVVGDGRPTAADVRRLDDTERVLKETLRLYPPAYVLFRQPTRDVVLGGYRVPEGTQLTLPSFRLHADPRWYDDPESFRPERWTDEMEAELPDYAYFPFGGGPRHCIG…
	CYP1014A4	Halopelagius longus CGMCC 1.12397 2671756976	MTDRRPPAPDGLPVLGNAVAFVRDPFGFIAAAVAEHGDVFRLSLPGEDKYVLAHPEYLERALVTEPDAFAKTDDFRLAFGESVLAVEGEAWREQRELLDPFFFFRRIRSYAPQMRAQATRRVESWTPGETYSMVEEMKGLTFDVLGSTLLGRDPTGDGGSDAELRAAADNLNARFSPESWALPEWVPTRNRRRFDDAVSTLRAEVRRLLREANANTGTNADSDADAEEPDLLSVLAGAREGDGYPRTDAAVSDQLVGMVFAGHETTALALTFVWYLLARNPDARARLHEEVDAVVGDDPVEMSQLADLTYTERVFEEALRLYPPIHTLPRETTREVAAGDYRIPAGSEVLLSVVNVHRDGRFYDDPAAFDPDRWTDERAAARPDYAYAPFGAGPRRCMG…
	CYP1014B7	Haloarcula sp. JP-L23 halj:G9465 23515 formerly CYP1001A2X	MIVSGQLPPAPSGHPILQHALRYARDPFEFVEEATTECGDLYRMELPGVDDVFVLAHPDYLAQVLVDDVDAFGKTDDFRRAFGNGLLSVEGQQWRQQRDILQPLFFRDRITGYVDEMVACVEQRLATWEDGETRDVETEMRALTLEVLFATLFGRELTPGEDEDLREAADGLNDWFAPTSWILPHWIPTPARRHFNQSATRLQEEVRALLPDETSATPRQQSGDSDTMDLLSRLEQTRDSQDGKQMTTGEIEDQLVTMVFAGHETTATALAFTWYLLATHPTIREEFHNELNAVLNGTPPSLGDLEELEMTDRILTEALRLYPPVHTIPRQTTTDVEMNGFRLPEGHELHLSLIHIHRDEQFYDDPLEFRPSRWTDGFKESLPDFAYAPFGGGRRTCIG…
	CYP174A10	Uncultured Halobacteriaceae archaea SG1 71 21 2795430838	MEDAPPGPSGEPLFGSSRQYADDPLSFLEGVERAYDGVAAFDMGPMETFVVTDPELVERVLVSDADRFRKPDFQADAIGDLLGDGLLLSEGETWREQRGLANPAFSMARVAGFDEDIVGHATERVEDWPVGGTVDVEAEMTHVTLDVILDVMLGVSLPDERVDGIGDALEPVGARFEPDPVRFAAPEWLPLPDDDEYAAAVATLDDLVDDIVAAREGTAGEGEPDAGPMDLLSVLLRARDRGEQPPERLRDEVMTTLLAGHDTTALTLTYTWFLLSEHPEVEARLHEELDDALDAGSDPTVEDVQGLDYLDWVIHESMRLYPPVYNIFRTPVEPVDLDGYGVEPDTPIMLPQWAVHRSADHWEDPAAFDPERWRPERRADRHRFAYFPFGGGPRHCIGK…
	CYP174A15	Uncultured Halobacteriaceae archaea SG1 69 50 2795455158	MADTPPGPKGEPLFGDSRRYARDPFGFISALEEAYGDVSRFDMGPMDTYVVCAPETVERVLVSDSDRFSKPEFQGDALGDLLGEGLLLSEGETWEHQRDLAQPAFSMRRLSGMAGRITDHAEERVAEWSAGDVIDVEDAMTRVTLDVILDLMMGVQLPEDRVRTIQAQLEPLGRRFEPDPIRFAAPEWAPMPGDAEYEQALSKLEEVIDGIIDSREGTVGGEDGPTDFLSILLRARDQGEQPPDRLRDEMMTMLLAGHDTTALTLTYTWFLLSEHPEAERRVHEEIDAVVGDDRPGAEHVAEFEYVEWAIKEAMRLYPPVYTIFREPTEDVTLAGYDVEAGTSIMLPQWGLHRSERFWDDPETFDPERWRPERATERPRFAYFPFGGGPRHCIGKHLAM…
	CYP174A18	Uncultured Halobacteriaceae archaea SG1 66 5 2795497786	MSSKPPGPRGEPLFGSSRTYADDPFRFIHALEDAYGPVAQFQMGPMETVMLTDPPAIEQVLVSEADRFRKPDFQDDALGDLLGDGLLLSEGETWQRQRELANPAFRMSRIAGFDDRIVGHAEDMLADWSEGETVDAERAMTRVTLNVILDLMMGVELPEERIDTIETQLEPLGRRFEPDPIRFAMPDFVPMPDDEEFESSVATLEGVIDDIIGMRRGSFDTDGDAGAPMDFLSLLMRARGRGEQSDAQVRDEMMTMLLAGHDTTALTLTYAWFLLSEHPEARRRVETEIDDVVGDDDPSMDHVREFDYLEWVINESMRLYPPVFTIFRTPTEDVELAGYDVPEGTTIMLPQYGVHRSERRYENPEEFDPERWRSERREQRHRFAFFPFGGGPRHCIGKH…
	CYP174B60	Haloplanus rallus hra:EI982 12615	MRQQSRPPGPRGEPVFGNSRQYARDPFSFLTACESAYGDVVAADLGPMETYIATNPADIERILVGDHAKYRKPAFQDDALGRLLGDGLLLSEGDRWRKQRDLANPAFDMSRIADIADVMARHATEAVETWAAGDDLDLELEMARLTVRIIADAMLGVDLGEERVRTIQENLEPLGARFEPDPIRFVTPDWLPTPENRAYEAAVQRLEDVVADVIDERRGTEGSADDEDPPMDLLSILLRAQNRNEQTDEQLRDEVVTMLLAGHDTTALTLTYAFYLLSEHPDAEQRVHAELDDVLNGPPTFADARELTYLDRVLQETMRLYPPVYVMFREPVVDVKLGGYRIPEGAAIMLPQWAVHRSPRWWTEPERFDPDRWTRERRADRPRFAHFPFGGGPRHCIGK…
	CYP174C4	Uncultured Halobacteriaceae archaea SG1 69 50 2795455676	MPPENTAADRPRETPKAKGTTPAANRAPPGPRGLPLIGNTHQWIRDPIEFKVRCADYGRVVNYDILGTDAYMLTDPDDVERVLVTEGDRFPKHEGSNEQLRESLGDGLVTSEGDLWERQREAIQPAFYMDHIKRYADIMVDRTAARTTEWGDGDVRAMKSEMMRLTMEILAEAMFGSDLDLAARGIFDAAETLREPLRPRNQPVTFLAPDWLPVPMLRRAERARDHVESVIYDIVDERRASDTDRDDLLSMLLDSETAMDDEQIRDEMFTFLFAGHETTAVTLTFTLDLLTRNPSAAARLREEVDAVVDGRPEMTDVFEFEYVEAAVKEAMRLYPVAHEIRREPVEDVTFGDYRVPEGALVVLPSSVLHRDGRFWDAPDEFRPERWLGDRDRPEFAYFP…
	CYP197C4	Halopiger xanaduensis SH-6 2506690262	MSSDVPAITDERPDGPDGLPIVGNQLAFLRDPYGFMTRTAREYGDIAYWEDPGGPVFQLNHPEYIEQVLVQNNQNYVKGDRFQQTLGPLTGNGILNSEGAVWRRNRHLIQPAFHPDRIREYATMMTDFAEDALADWEDGQTRHVHEDMMEVTLKIVARALFGTDIDEHVDTVGSALEEFMEATESLANFVLPPQVPTPARRRIERARENLDEVVYQLIEQRRANPTDRDVISKLLEVTDEEGEAMSTEQIRDEVVTLLLAGHETTALSLTLTFYVLAKNPSVEETLVAELEDVLGDDAPTMDDLSELTYTEKVVKESMRLYPPVPGIIREAVKPDVIGGYEIPAGASVRMHQWVVHRDPRWYDDPLAFHPERWTDEMESDLPKLAYFPFAAGPRRCIGD…
	CYP197C4	Halopiger aswanensis DSM 13151 2639126621	MSSDVPAITDERPDGPDGLPIVGNQLAFLRDPYGFMTRTAREYGDIAYWEDPGGPVFQLNHPEYIEQVLVQNNQNYVKGDRFQQTLGPLTGNGILNSEGAVWRRNRHLIQPAFHPNRIQEYATMMTDFAADALADWEDGQTRHVHEDMMEVTLKIVARALFGTDIDEHVDTVGSALEEFMEATESLANFVLPPQVPTPARRRIERARENLDEVVYQLIEERRANPTDRDVISKLLEVTDEEGEAMSTEQIRDEVVTLLLAGHETTALSLTLTFYLLAKNPSVEENLVDELEDVLGGDAPTMGDLSELTYTEKVVKESMRLYPPVPGIIREAVKPDVIGGYEIPAGASIRMHQWVVHRDPRWYDDPLAFRPERWTDEMESDLPKLAYFPFAAGPRRCIGD…
	CYP197C7	Natrialba aegyptia DSM 13077 2532840115	MSSEPSAATDEHPPGPDGLPLVGNQLAFLRHPYEFMTETAREYGDIAYWEDPTGPVYQLNHPDYIEQVLVQNNQHYVKGDRFQNVLGPATGNGILNSEGAVWRRNRHLIQPAFRPDRIEEYASMMTEFTEEKLETWDEGETRPFHEDMMEVTLKIVARALFGVDIDDDVETVGSALDEFMLATESLSHMMLPSQVPTPSRRRIQRARESLDAVVYRMIEERRANPTDRDVISKLLEVTDEDGTKLSDEQIRDEVVTLLLAGHETTALSLTFTAYLLATNPAAEARLVDELDDVLGGDTPTMADLDDLTYTEQVVEESMRLYPPVPGIVREPAKPDIIGGYEIEPGATVRMHQWVVHRDPRWYDDPLAFRPARWTDDLKQSLPKLAYFPFAAGPRRCIGD…
	CYP197C7	Natrialba taiwanensis DSM 12281 2556198740	MSSESSAVTDEHPPGPDGLPIVGNQVAFLRHPYEFMTETAREYGDIAYWEDPTGPVYQLNHPDYIEQVLVQNNQHYVKGDRFQNVLGPATGNGILNSEGAVWRRNRHLIQPAFRPDRIEEYASMMTEFTEEKLETWDEGETRPFHEDMMEVTLKIVARALFGVDIDDDVETVGSALDEFMLATESLSHMMLPPQVPTPSRRRIQRARESLDAVVYRMIEERRANPTDRDVISKLLEVTDEDGTKLSDEQIRDEVVTLLLAGHETTALSLTFTAYLLATNPAAEERLVDELDDVLGGETPTMADLDDLTYTEQVVEESMRLYPPVPGIVREPAKPDIIGGYEIEPGATVRMHQWVVHRDPRWYDDPLAFRPARWTDDLKQSLPKLAYFPFAAGPRRCIGD…
	CYP197C7	Natrialba asiatica DSM 12278 2556121631	MSSEPSAVTDDHPPGPDGLPLVGNQLAFLRHPYEFMTETAREYGDIAYWEDPTGPVYQLNHPDYIEQVLVQNNQHYVKGARFQNVLGPATGNGILNSEGAVWRRNRHLIQPAFRPDRIEEYASMMTEFTEEKRETWNEGETRPFHEDMMEVTLKIVARALFGVDIDDDVETVGSALDEFMLATESLSHMMLPPRVPTPSRRRIQRARESLDAVVYRMIEERRANPTDRDVISKLLEVTDEDGTKLSDEQIRDEVVTLLLAGHETTALSLTFTAYLLATNPAAEERLVDELDDVLGGETPTMADLDDLTYTEQVVEESMRLYPPVPGIVREPAKPDIIGGYEIEPGATVRMHQWVVHRDPRWYDDPLAFRPARWTDDLKQSLPKLAYFPFAAGPRRCIGD…
	CYP197C7	ortholog Natrialba asiatica	MSSEPSAVTDDHPPGPDGLPLVGNQLAFLRHPYEFMTETAREYGDIAYWEDPTGPVYQLNHPDYIEQVLVQNNQHYVKGARFQNVLGPATGNGILNSEGAVWRRNRHLIQPAFRPDRIEEYASMMTEFTEEKRETWNEGETRPFHEDMMEVTLKIVARALFGVDIDDDVETVGSALDEFMLATESLSHMMLPPRVPTPSRRRIQRARESLDAVVYRMIEERRANPTDRDVISKLLEVTDEDGTKLSDEQIRDEVVTLLLAGHETTALSLTFTAYLLATNPAAEERLVDELDDVLGGETPTMADLDDLTYTEQVVEESMRLYPPVPGIVREPAKPDIIGGYEIEPGATVRMHQWVVHRDPRWYDDPLAFRPARWTDDLKQSLPKLAYFPFAAGPRRCIGD…
	CYP197C8	Natronorubrum sulfidifaciens JCM 14089 2556172690	MSSDTPEIRDEQPPGPSGLPIVGNQLAFLRDPYDFMTTTAQEYGDIAHWEEPGGPVYQLNHPDYIEQVLVQNNQNYVKGERFQTILGPVTGNGILNSEGAVWRRNRHLIQPAFHPNRIQEYASMMTEFTEAGLEEWDDGQTRLFHEDMMEITLKIVARALFGVDIDDYVDTVGDALEEFMLASESLSHLVLPPTVPTPSRRRIQRAREELDAVVYRLIEERRANPTEQGVISKLLEMSDEEGATLSDEQIRDEVVTLLLAGHETTALSLTFTAYLLATNPAAEQRLVEELDEVLDGETPTMADLSELTYTEQVVKESMRLYPPVPGIVREPVKPDIIDGYEIQPGSTVRMHQWVVHRDPRWYDDPLAFRPARWTDEMESDLPKLAYFPFAAGPRRCIGD…
	CYP197C8	Natronorubrum bangense JCM 10635 2556085753	MSSDTPAIRDEQPPGPSGLPIVGNQLAFLRDPYDFMTTTAQEYGDIAQWEEPGGPVYQLNHPDYIEQVLVQNNQNYIKGERFQTILGPVTGNGILNSEGAVWRRNRHLIQPAFHPNRIQEYASMMTEFTEAGLEEWDDGQTRLFHEDMMEITLKIVARALFGVDIDDAVDTVGDALEEFMLASESLSHLVLPPTVPTPSRRRIQRAREELDAVVYRLIEERRANPTEQGVISKLLEMSDEEGATLSDEQIRDEVVTLLLAGHETTALSLTFTAYLLATNPAAEQRLVEELDEVLDGETPTMADLSELTYTEQVVKESMRLYPPVPGIVREPVKPDIIDGYEIQPGSTVRMHQWVVHRDPRWYDDPLAFRPARWTDEMESDLPKLAYFPFAAGPRRCIGD…
	CYP197C8	Natronorubrum thiooxidans HArc-T 2682145293	MSSDTPAIRNEQPPGPSGLPLLGNQLAFLRDPYGFMTDTAKEYGDIAQWEDPGGPVYQLNHPDYIEQVLVQNNQHYVKGERFQSILGPVTGNGILNSEGAVWRQNRHLIQPAFHPNRIQEYASMMTEFTEAALEEWDDGQTRLFHEDMMEVTLKIVARALFGVDIDDYVDTVGDALEEFMLASESLSHLVLPPKVPTPSRRRIQRAREDLDAVVYRLIDKRRANPTDEDVISKLLEMSDEEGATLSDEQIRDEVVTLLLAGHETTALSLTFTAYLLATNPAAEQRLVEELEEVLDGETPTMADLSELTYTEQVVKESMRLYPPVPGIVREPVKPDVIGGYEIQPGSTVRMHQWVVHRDPRWYDDPLAFRPERWTDEMESNLPKLAYFPFAAGPRRCIGD…
	CYP197C8	Natronorubrum aibiense nas:GCU68 1195	MSSDTPAIRNEQPPGPSGLPIVGNQLAFLRDPYGFMTNTAREYGDIAQWEDPGGPVYQLNHPDYIEQVLVQNNQHYVKGERFQTILGPVTGNGILNSEGAVWRRNRHLIQPAFHPDRIQEYASMMTEFTEAGLEEWDDGQTRLFHEDMMEITLRIVARALFGVDIDDAVDTVGDALEEFMLASESLSHLVLPPTIPTPSRRRIQRAREELDAVVYRLIEQRRANPTDRDVISKLLEVSDEEGATLSDEQIRDEVVTLLLAGHETTALALTFTAYLLATNPTAEQRLVEELEDVLGGRTPTMADLSELTYTERVVKESMRLYPPVPGIVREPVKPDVIGGYEIQPGSTVRMHQWVVHRDPRWYDDPLAFRPERWTDEMESDLPKLAYFPFAAGPRRCIGD…
	CYP197C9	Halosarcina pallida JCM 14848 2556214387	MSSDVPPMTDEMPPGPDGLPIVGNYLASVRRPFEFMTDNAAEYGDVVGWKELDGPVYQLNHPDDIEHVLVQNNQNYVKGDAFQRTLGPITGNGILNSEGAVWRRNRHLIQPAFHPDRIQEYAEMMTDATEEMLATWEDGQTRPVHEDMMTVTLKIVARALFGVDINDHVDDIGSALEEFMAASESLSNYVLPQAVPTPSRRRIREARARLDEVVYELIEERRANPGERDVISMLIDVTDDEGERLSTEQIRDEVVTLLLAGHETTALSLTFTAYALARHPGAEAKLIAELDEVLDGRTPEMTDLPELTYTEQVVKESMRLYPPVPGIVREPVKPDVVGGYEIPPGATVRMHQWVVHRDARWYDDPLAFEPERWTDDFEQSLPRLAYFPFAAGPRRCIGD…
	CYP197C10	Halogranum salarium B-1 2538973282	MSNETPPLSTEMPPGPDGLPLVGNYPAFVRRPFEFMTQNAAEYGDIVGWEELDGPIYQLNHPDHIEQVLVQNNQNYIKGDAFQRTLSPITGDGILNSEGAVWRRNRHLIQPAFGPSRISEYAEMMTDATDELLATWTDGETRFVHDDMMDVTLRIVAQALFGVDIDDYVDEVGLALEEFMEASESLSHYVLPENVPTPSRRRIRHARERLDNVVYDIIEQRRENPGERDVISMLLSVSDDEGDGLSTEQIRDEVVTLLLAGHETTALSLTFTAYALARHPEVEKRLVAELDEVLSSETPTMADLAELPYTEQVVKESMRLYPPVPGIVREPVKPDIIGGYEIPAGATIRMHQWVVHRDARWYDDPLAFDPSRWTKEFEKSLPKLAYFPFAAGPRRCIGD…
	CYP197C10	Halogranum rubrum CGMCC 1.7738 2620307476	MSNETPPVSTEMPPGPDGLPLVGNYPAFVRRPFEFMTQNAAEYGDIVGWEELDGPIYQLNHPDHIEQVLVQNNQNYIKGDAFQRTLSPITGDGILNSEGAVWRRNRHLIQPAFGPSRISEYAEMMTDATEELLATWGDGETRLIHDDMMDVTLRIVAQALFGVDIDDYVDEVGLALEEFMEASESLSHYVLPENVPTPSRRRIRHARERLDNVVYDIIEQRRENPGERDVISMLLSVSDDEGDGLSTEQIRDEVVTLLLAGHETTALSLTFTAYALARHPEVEKRLVAELDEVLDGETPTMADLAELPYTEQVVKESMRLYPPVPGIVREPVKPDIIGGYEIPAGATIRMHQWVVHRDARWYDDPLAFDPSRWTKEFEKSLPKLAYFPFAAGPRRCIGD…
	CYP197C12	Halosimplex carlsbadense 2/9/01 2533730560	MVGSATESEIVRPPGPSGKPVVGNLVEYVRDPYEFVERLAREYGDLAYYEVLGTPFYQVNSPEGIEHVLVQNNENYVKGELFQESLGPVLGNGLLNSEGEFWRRQRHLIGPAFEPGRIAEYAETMVERTEQTAARWRDGAVRDVNEDMMELTLEIVADALFGVDVGRDVDTVADSLAVVMNYQEGVSADMLPVDVPTPGKIRLRRAVDDLEDVVYRIIDERARNPGDDVVSRMLSVEDDEGQGMSREQIRDEVMTLLLAGHETTALALTFTFFLLAQRPEVERRLLAELDETLGGDPPTIGEIRDLPYLEQVVEESMRLYPPVPGIVREATARDEIAGYTIPEGATVSINQWSVHRDPRFYDDPMAFRPERWTDDMREELPALAYFPFSAGPRRCVGDR…
	CYP197C12	Halosimplex pelagicum hpel:HZS54 18735	MAESATESDVVRPPGPSGKPLVGSLVEYTRDPYGFVERLAREYGDLAYYEILGTPFYQVNSPEGIEHVLVGNNQNYVKGELFQESLGPVLGNGLLNSEGEFWRRQRHRIGPAFEPDRIAEYAETMAERTEETAARWRDGAVRDVNEDMMELTLEIVADALFGVGVARDVDTVADSLAVVMNYQEGVSADMLPVDVPTPGKIRLRRAVDDLEDVVYRIIDERARDPGDDVVSRMLAVEDEEGRGMSREQIRDEVMTLLLAGHETTALALTFTFFLLAQHPEVERRLLDELDETLGGDPPTIGQVRDLPYLETVVEESMRLYPPVPGIVREATARDEIAGYTIPEGATISINQWAVHRDPRFYDDPMAFRPDRWTDEMREDLPRLAYFPFSAGPRRCVGDR…
	CYP197C13	Haloterrigena limicola JCM 13563 2556177131	MRSDTAATADRYPPGPDGLPLLGNQVAFLRDPYGFMTRTAREYGDIASWKDPEGRVYQLNHPDYIEHVLVQHNENYVKGERFQSVLGPLTGNGILNSEGAVWRRNRHLIQPAFHPDRIQEYATMMTEFTEAALESWDDGQTRLVHEDMMEVTLKIVARALFGVDVDEHVDTIGSALEQFMEASESLSNYVLPPNVPTPARRQIQRARADLDEVVYRLIEQRRTNPTDHDVISKLLEATDDRGTGMSDDQIRDEVVTLLLAGHETTALSLTLTMYLLSRNPQVEQRLVAELEDVLGDRAPTMDDLSDLTYTERVVKESMRLYPPVPGIVREPVKPDVIDGYEIEPGSTVRMHQWVVHRDPRWYDDPLAFRPERWTDDFESELPKLAYFPFAAGPRRCIGD…
	CYP197C13	Haloterrigena hispanica DSM 18328 2816381506	MRYDTAATADRYPPGPDGLPLLGNQVAFLRDPYGFMTQTAREYGDIASWKDPEGRVYQLNHPDYIEHVLVQNNENYVKGDRFQRVLGPLTGKGILNSEGAVWRRNRHLIQPAFHPDRIQEYATMMTEFTEEALESWDDGQTRLVHEDMMEVTLKIVARALFGVDVDEHVDTIGSALEQFMEASESLSNYVLPPNVPTPARRQIQRAREDLDEVVYRLIEQRRTNPTDHDVISKLLEATDDAGNGMSDEQIRDEVVTLLLAGHETTALSLTLTMYLLSKNPQVEQRLVAELEDVLGDRTPTMGDLADLTYTERVVKESMRLYPPVPGIVREPVKPDVIDGYEIEPGSTVRMHQWVVHRDPRWYDDPLAFRPERWTDDLESELPKLAYFPFAAGPRRCIGD…
	CYP197C13	Haloterrigena hispanica CDM 6 2642631576	MRHDTAATADRYPPGPDGLPLLGNQVAFLRDPYGFMTQTAREYGDIASWKDPEGRVYQLNHPDYIEHVLVQHNENYVKGKRFQSVLGPLTGNGILNSEGAVWRRNRHLIQPAFHPDRIQEYATMMTEFTETALESWDDGQTRLVHEDMMEVTLKIVARALFGVDVDEHVDTIGSALEQFMEASESLSNYVLPPTVPTPARRRIQRAREDLDEVVYRLIEQRRTNPTDHDVISKLLEATDDRGTGMSNEQIRDEVVTLLLAGHETTALSLTLTMYLLSKNPQVEQRLVAELEDVLGDRTPTMEDLSDLTYTERVVKESMRLYPPVPGIVREPVKPDVVDGYEIEPGSTVRMHQWVVHRDPRWYDDPLAFRPDRWTDDFENDLPKLAYFPFAAGPRRCIGD…
	CYP197C13	Haloterrigena hispanica CDM 1 2652130393	MRHDTAATADRYPPGPDGLPLLGNQVAFLRDPYGFMTQTAREYGDIASWKDPEGRVYQLNHPDYIEHVLVQHNENYVKGKRFQSVLGPLTGNGILNSEGAVWRRNRHLIQPAFHPDRIQEYATMMTEFTETALESWDDGQTRLVHEDMMEVTLKIVARALFGVDVDEHVDTIGSALEQFMEASESLSNYVLPPTVPTPARRRIQRAREDLDEVVYRLIEQRRTNPTDHDVISKLLEATDDRGTGMSNEQIRDEVVTLLLAGHETTALSLTLTMYLLSKNPQVEQRLVAELEDVLGDRTPTMEDLSDLTYTERVVKESMRLYPPVPGIVREPVKPDVVDGYEIEPGSTVRMHQWVVHRDPRWYDDPLAFRPDRWTDDFENDLPKLAYFPFAAGPRRCIGD…
	CYP197C13	Haloterrigena sp. H1 2853966177	MRHDTSATADRYPPGPDGLPLLGNQVAFLRDPYGFMTRTAREYGDIASWKDPEGRVYQLNHPDYIEHVLVQNNENYVKGERFQNVLGPLTGNGILNSEGAVWRRNRHLIQPAFHPDRIQEYATMMTEFTEQALESWDDGQTRLVHEDMMEVTLKIVARALFGVDVDDHVDTIGSALERFMEASESLSNYVLPPNVPTPARRQIQRARADLDEVVYRLIEQRRTDPTDHDVISKLLEATDERDTGMSDDQIRDEVVTLLLAGHETTALSLTLTMYLLSRNPQVEQRLVTELEDVLGDRTPTMDDLSDLSYTERVVKESMRLYPPVPGIVREPVKPDIIDGYEIEPGSTVRMHQWVVHRDPRWYDDPLAFRPDRWTDDLESDLPKLAYFPFAAGPRRCIGD…
	CYP197C13	Haloterrigena saccharevitans JCM 12889 (Draft1) 2667591817	MRHDTSATADGYPTGPDGLPLLGNQVAFLRDPYGFMTRTAREYGDIASWKDPEGRVYQLNHPDYIEHVLVQNNENYVKGERFQDVLGPLTGNGILNSEGAVWRRNRHLIQPAFHPDRIQEYATMMTEFTGEALESWDDGQTRLVHEDMMEVTLKIVSRALFGVDVDDHVDTIGSALERFMKASESLSNYVLPPKVPTPARRQIQRAREDLDEVVYRLIEQRRTNPTDHDVISKLLEATDDRGTGMSDEQIRDEVVTLLLAGHETTALSLTLTMYLLSRNPHVEQRLVAELEDVLGDRTPTMDDLSELPYTERVVKESMRLYPPVPGIVREPVKPDVIDGYEIEPGSTVRMHQWVVHRDHRWYDDPLAFRPDRWTDDLESELPKLAYFPFAAGPRRCIGD…
	CYP197C13	Halopiger salifodinae KCY07-B2 2647041996	MSSDTPSITDTYPPGPDGLPLLGNQVAFLRDPYGFMTRTAREYGDIASWKDPGGRVYQLNHPEYIEHVLVQNNENYVKGDRFQNVLGPITGNGILNSEGAVWRRNRHLIQPAFHPDRIREYATMMTEFTEDALQSWDDGQTRLVHEDMMEVTLKIVARALFGADVDDEVDTVGSALERFMEASESLTHYVLPPNVPTPARRRIRRAREDLDEVVYRLIEERRAEPTDHDVISKLLEVTDEDGNAMSTEQIRDEVVTLLLAGHETTALSLTLTAYLLAKNPQVERQLVAELDDVLDGRTPTMDDLSELTYTEQVVKESMRLYPPVPGIVREPVKPDVIDGHEIEPGSTVRMHQWVVHRDPRWYDDPLAFRPDRWTDELESELPKLAYFPFAAGPRRCIGD…
	CYP197C13	Halopiger salifodinae CGMCC 1.12284 2671761657	MSSDTPSITDTYPPGPDGLPLLGNQVAFLRDPYGFMTRTAREYGDIASWKDPGGRVYQLNHPEYIEHVLVQNNENYVKGDRFQNVLGPITGNGILNSEGAVWRRNRHLIQPAFHPDRIREYATMMTEFTEDALQSWDDGQTRLVHEDMMEVTLKIVARALFGADVDDEVDTVGSALERFMEASESLTHYVLPPNVPTPARRRIRRAREDLDEVVYRLIEERRAEPTDHDVISKLLEVTDEDGNAMSTEQIRDEVVTLLLAGHETTALSLTLTAYLLAKNPQVERQLVAELDDVLDGRTPTMDDLSELTYTEQVVKESMRLYPPVPGIVREPVKPDVIDGHEIEPGSTVRMHQWVVHRDPRWYDDPLAFRPDRWTDELESELPKLAYFPFAAGPRRCIGD…
	CYP197C14	Natrialba chahannaoensis JCM 10990 2556092845	MSSDTPPVTDEKPSGPDGLPLVGNQLALLREPYAFMTRTAREYGDIAYWEEPTGPVYQLNHPEYIEQVLVQNNQHYIKGDHFQTMLGPVMGNGILNSEGAVWRRNRHLIQPAFSSNRIEGHAPMMIGFTEDLLETWADGQTRLIHEDMMEVTLKIVARALFGVDIDDSVDTVGAAFDEFMLATETLSHLVLPQQIPTPSRRRIQWARESLDSLVYQLIEERRANPTDQDVISKLLEVTDEEGNTLSDEQIRDEVVTLLFAGHETTALALTFAAYLLSTNPAVERALVEELDDVLGGETPTIADLDDLTYTEQVVKESMRLYPPVPGIVREPVKPDIIGGYEIQPGATVWMHQWVVHRDPRWYDDPLSFRPERWTDDLENDLPRLAYFPFAAGPRRCIGD…
	CYP197C18	Halostagnicola sp. A56 2579677207	MTDETRRVETPPGPSGLPILGADPAMVRDGLDFRTRIANEYGDIVHWDGVRGDMYQLNHPDDIEHVLVQNNQNYVKGESFQKILGPLTGNGILNSEGEEWRRNRHLVQPAFHPDRIEVYAEMMTDFTEDLCERWSDGERRPIHDDMMELTLRIVAKALLGADVEDRLEEISSAIDTFLPATSSLPNILLPEEVPLPSRRKMANARETLDDVVEDIIRERRADPGDDVVSALLSAADDDGTALSDEQIHDEIITLLTAGHETTAVSLTYTTYLLSQHPKVEQRLVSELEDVLDGRTPEMSDLSQLTYTEQVVKESMRLFPPVPAIVREAVSPDTVGGYEIPAGATVHLSQWVVHRDPRWYDDARTFRPERWTSEMERELPKLAYFPFAAGPRRCIGDRFA…
	CYP197C18	Halostagnicola kamekurae DSM 22427 2640013858	MTDETRRDETPPGPSGLPVLGADPAMVRDGLDFRTRIADEYGDVVHWDGIRGDMYQLNHPDDIEHVLVQNNQNYVKGESFQKILGPLTGNGILNSEGEEWRRNRHLVQPAFHPDRIEVYAEMMTDFTEDLCERWSDGERRLIHDDMMELTLRIVAKALLGADVEDRLEEISSAIDTFLPATSSLPNVLLPEEVPLPSRRKMANARETLDDVVEDIIRERRADPGDDVVSALLSAADDDGTSLSDEQIHDEIITLLTAGHETTAVSLTYTAYLLSQHPKVEQRLVAELEAVLGGRTPEMSDLSQLTYTEQVVKESMRLFPPVPAIVREAVSPDTVGGYEIPAGATVHLSQWVVHRDPRWYDDARTFRPERWTSEMERELPKLAYFPFAAGPRRCIGDRFA…
	CYP197C19	Halopelagius inordinatus CGMCC 1.7739 2618024095	MRNETTSGETPPGPRGLPVLGADPAMIRGGLDFTSRMAHEYGDVVHWDGIRGDVYQLNHPDDIERVLVQNNQNYVKGESFQKILGPLTGNGILNSEGEEWRRNRHLVQPAFHPDRIRAYAEMMTDFTEEMCRSWSDGETLSIHDDMMELTLRIVAKALFGVDVEDRFDEISAAIDTFLPATSSLPNVLLPEEVPLPSRRKMRDARQTLDDVVSEIIRERRADPGEDVVSMLLSAADDEGNTLGDDQIHDEIITLLTAGHETTAVSMTYTAYLLSQHPKVEQRLVEELDEVLGGRTPEMTDLSDLTYTEQVIKESMRLYPPVPRIVREAVEPDTLGGYDVPAGATIQMSQWVVHRDSRWYDDALSFEPERWTDELESSLPRMGYFPFGAGPRRCIGDRFA…
	CYP197C21	Halopiger sp. IIH2 2602201608	MSSETPPTTDEHPSGPDGLPLVGNQLAFLRDPYGFMTSTAHEYGDIAYWEDPGGPVYQLNHPDYIEQVLVQNNQNYVKGDRFQNVLGPITGEGILNSEGAVWRRNRHRIQPAFHPDRIQAYASMMTDATEHALEEWIDGETRLVHEDMMELTLKIVARALFGTDIDEDVDTIGSALERFMEASESLPQYVLPPSVPTPARLRIRRARADLDEVVYRLIEKRRADPTDHDVISMLLEAADEDGTDVSTEQLRDEVVTLLLAGHETTALSLSLTAYLLSKNPAVETRLVAELEDVLDGRSPTMDDLGDLSYTERVVKESMRLYPPVPGIVREPVKPDVIGGYRIEPGATIRIHQWVVHRDPRWYDDPLAFRPERWTDEMEANLPKLAYFPFAAGPRRCIGD…
	CYP197C22	Natronolimnobius baerhuensis JCM 12253 2741427288	MASETPSLPDDRPPGPDGLPLVGNQLTFLREPYQSMTRIAREYGDIAAWKDPGGPVYQLNHPDYIEQVLVQHNEQYVKGEQFQHILRPITGNGILNSEGAIWRRNRHLIQPAFHPERIQEYATMMTDATESALEDWQDGQMFDIHEEMMELTLRIVARALFGTDIDDYVDRIGDALETFMAATENLGHLVLPPSVPTPARLQIRRAREQLDEVVYHLIEQRRANPTDRDVISKLLDVTDEAGETLSTEQIRDEVVTLLLAGHETTALALTLTFYLLATNPTAETRLVDELEDVLEGEVPTMADLEGLTYTEKVVKESMRLYPPVPGIVREPTKPDVIGGYTIPPGATVRMHQWVVHRDPRWYDDPLAFQPERWTDEMEADLPKLAYFPFAAGPRRCIGD…
	CYP197C29	Halobacteriaceae archaeon SB9 2690706073	MTSELQHAPDELPPGPNGLPVVGSAIDAIRGGLTFSERMAREYGDVVHWEDPTGHVYQLNHPEDIERVLVHNNQNYEKGDEFQKILGPLTGNGILNSEGEEWRRNRRLVQPSFHPERIQVYSGMMTDLTGSMLDGWEDGETFSIHEEMMELTLRIVTKALFGVDIDEYVDEVETAIDGFLAATSSLPNLLLPEDVPLPSRRRMTNARETLDRVVDDIVQQKKRNPGEHDVVSMLLAARDDDGEPLSEKQIRDEAITLLAAGHETTAVSMTYTAFLLSQHPRVERKLTAELDEVLGGDRPTMADLPELTYTEQIVKESMRLYPPVPQIVRESVDADVLGGYHIPPQSKIMLNQWVVHRDARWYDDPLAFDPERWTSGFERSLPRLAYFPFAAGPRRCIGD…
	CYP197C29	Haloprofundus halophilus NK23 2914594276	MTSDLRPTTDEHPPGPDGLPLLGSAIASIRGGLAFSERMAREYGDVVHWEDPAGHVYQLNHPDDIERVLVHNNQNYEKGDEFQKVLGPLTGNGILNSEGEEWRRNRRLVQPSFHPDRIQVYSEMMTDLTGNVLDEWEDGEAYSIHEEMMELTLRIVTKALFGVDIDEYVDEVEAAIEAFLPATTSLPNVLLPEDVPLPSRRRMANARDTLDRVVDDIIQQKKGSPGDHDVVSMLLAARDEDGEPLSERQIRDEAITLLAAGHETTAVSMTYTAFLLSQHPQIEAKLVAELDRVLGGDLPTMADLPELTYTERIVKESMRLYPPVPRIVRESVDADVLGGYRIPPRSKIMLNQWVVHRDARWYDDPLAFDPERWTDEFERSLPRLAYFPFAAGPRRCIGD…
	CYP197C35	Halorussus sp. RC-68 plasmid NZ CP035120.1	MSSDAPPTADELPPGPDGLPVVGNYLAFVREPFDFMTRNARQYGDIVAWEEIDGPVYQLNHPDHIEQVLVQNNQNYVKGDSFQRTLSPITGDGILNSEGSVWRRNRHLIQPAFHPERIEEYAGMMTDATEELLSTWDDGETRLFHEDMMTATLRIVARALFGVDIEGYVEDIGSALEEFMEASESVSNFVLPEEVPTPSRLRIQRARERLDGVVYDLIEKRRADPTDRDVISMLLDVTDDDDQNLSTEEIRDEVVTLLLAGHETTALSLTFTAYALARHPEVEDRLVAELDEVLDGQTPTMADLSELTYTEQVVKESMRLYPPVPGIVREPVKPDIIDGYEIPAGATIRMHQWVVHRDDRWYDDPLAFRPGRWTDDFESSLPKLAYFPFAAGPRRCIGD…
	CYP197C38	Halorussus halophilus strain ZS-3 plasmid NZ CP044524.1	MSSDTPPTSREMPPGPDGLPIVGNYLAFARDPFEFMTETAREYGDIAAWEELDGPIYQLNHPDYIEQVLVQNNQNYIKGQNFQKTLGPITGNGILNSEGAVWRRNRHLIQPAFHPDRIQEYATMMTDSTEAMLEGWDDGETRLVHEDMMTVTLKIVARALFGVDIEDHVHAIGSALEEFMEASESLSNYILPEQIPTPSRRRIRQARERLDAVVYDLIEERRANPGEQNVLAMLFEAEDENGNALSTRQIRDEVVTLLLAGHETTALSLTFTMYALARHPEVESKLVAELDEELNGQTPTMADIPNLTYTEQVVKESMRLYPPVPGIIREPVKPDIIDGYEIPPGATVRMHQWVVHRDPRWYDDPLAFEPERWTDDFEADLPKLAYFPFAAGPRRCIGD…
	CYP197L1	Halarchaeum acidiphilum MH1-52-1 2651273505	MSESHSRIPGPDGAPVVGNTRAFGDDPLAFVTDVAREYGDVARYDLGTESLVQITDPELIEHVLVQNNQAYEKGERFQRSLRPTLGSGLLTSEGEFWREQRHTVQPAFHPEMLERYADVMAAYTERALDEWRDGEVRNVHADMMRLTVEIAATALLGVDVREAEGAIADALEALMDDASARMQRPVQVPRWLPTPGNRRFAEAQAELNDVVDTIVEEHRAGETAATDDDLLSLLLNATDHTGAPLTDEQIRDEVVTILLAGHETTALALTYTLHALGRDDGACAALEAEVDRVLGERRPDHDDLDALDVTERTVTEGMRLYPPVWQVIREADEPDDLGGYEIDPGTTIGMQQWVVHRDPRWYDDPTDFRPERWTDGFEASLPRFAHFPFGGGPRRCIGD…
	CYP197L1	Halarchaeum acidiphilum JCM 16109 2651391041	MSESHSRIPGPDGAPVVGNTRAFGDDPLAFVTDVAREYGDVARYDLGTESLVQITDPELIEHVLVQNNQAYEKGERFQRSLRPTLGSGLLTSEGEFWREQRHTVQPAFHPEMLERYADVMAAYTERALDEWRDGEVRNVHADMMRLTVEIAATALLGVDVREAEGAIADALEALMDDASARMQRPVQVPRWLPTPGNRRFAEAQAELNDVVDTIVEEHRAGETAATDDDLLSLLLNATDHTGAPLTDEQIRDEVVTILLAGHETTALALTYTLHALGRDDGACAALEAEVDRVLGERRPDHDDLDALDVTERTVTEGMRLYPPVWQVIREADEPDDLGGYEIDPGTTIGMQQWVVHRDPRWYDDPTDFRPERWTDGFEASLPRFAHFPFGGGPRRCIGD…
	CYP197L1	Halarchaeum sp. CBA1220 halr:EFA46	MQRQRIPGPDGTPVVGDTLAFADDPLEFATRIAREYGDVARYDLGTEDVVQVSAPELVEHVLVQNNQAYRKGERFQTSLRPTLGSGLLTSEGEYWREQHHAMQPAFYPRMLEAYADVMAEYTERMLAEWEDGEVRNVHEEMMQLTVEIAAQALFDVDIREEEGAIADALEALMDDASARMRRPVQVPRWLPTPGNERFGSAQETLNDVVDSIIAEHRAASDAARDGTDVLSILLNATDHTGAPLTDEQIRDEVVTILLAGHETTALALTYTLHALGRTDGARERLEAEVDDVLGERTPGSDDLDDLAETERAVKEGLRLYPPVWQLVREADERDELGGHEIEPGQTVAMHQWVVHRDPRWYDDPTEFRPGRWTGEFEADLPKFAYFPFGGGPRRCIGDR…
	CYP2755A2	Haloferax mediterranei R-4; ATCC 33500 2508589353	MIDNTATQTPPGPDGIPFFGNTHQLLQHDLLSWMTELVESYGEFVQLNVAGKRLVVVADPNAVETVLIDENECFEKGGFQKKVTASLLGEGLVLADGKQWREHRHALEPAFHPQQVARFAEVIQKQTARQFAGWSDGTVLDFDSEMQELTLAVIADGLFDVDTRSETWDLETSFAQVLDHFERVGQTYIYVPEWIPTPRNRRYKRALSELETVVDEIIESHARGERSEESVVSKLLSHAESSADWDRNAIRDEIITLLVAGHETTALALTFTTYLLGTTPSVLQRTRDTVDSFEESRFLEQVRECEWLEQVIDESLRLYPPAYSIFREPTTDVTLGGYRVPAGSIIALPQWAIHRDSDVFDAPTEFRPSRWTNEFASSVSPGAYFPFAAGPRRCIGERF…
	CYP2755A2	Haloferax mediterranei R-4; ATCC 33500 2522038427	MIDNTATQTPPGPDGIPFFGNTHQLLQHDLLSWMTELVESYGEFVQLNVAGKRLVVVADPNAVETVLIDENECFEKGGFQKKVTASLLGEGLVLADGKQWREHRHALEPAFHPQQVARFAEVIQKQTARQFAGWSDGTVLDFDSEMQELTLAVIADGLFDVDTRSETWDLETSFAQVLDHFERVGQTYIYVPEWIPTPRNRRYKRALSELETVVDEIIESHARGERSEESVVSKLLSHAESSADWDRNAIRDEIITLLVAGHETTALALTFTTYLLGTTPSVLQRTRDTVDSFEESRFLEQVRECEWLEQVIDESLRLYPPAYSIFREPTTDVTLGGYRVPAGSIIALPQWAIHRDSDVFDAPTEFRPSRWTNEFASSVSPGAYFPFAAGPRRCIGERF…
	CYP2755A2	Haloferax mediterranei ATCC 33500 2578421257	MIDNTATQTPPGPDGIPFFGNTHQLLQHDLLSWMTELVESYGEFVQLNVAGKRLVVVADPNAVETVLIDENECFEKGGFQKKVTASLLGEGLVLADGKQWREHRHALEPAFHPQQVARFAEVIQKQTARQFAGWSDGTVLDFDSEMQELTLAVIADGLFDVDTRSETWDLETSFAQVLDHFERVGQTYIYVPEWIPTPRNRRYKRALSELETVVDEIIESHARGERSEESVVSKLLSHAESSADWDRNAIRDEIITLLVAGHETTALALTFTTYLLGTTPSVLQRTRDTVDSFEESRFLEQVRECEWLEQVIDESLRLYPPAYSIFREPTTDVTLGGYRVPAGSIIALPQWAIHRDSDVFDAPTEFRPSRWTNEFASSVSPGAYFPFAAGPRRCIGERF…
	CYP299A1	Natronomonas pharaonis DSM 2160 637721809	MSTRLPEPPEAGLLNALRFGTDTFRFLEGIQARFDDGTSVSIPGRPPLVVLTGPDLVGEALDRPEDFPRVPAQDAVTMIAENGLVQSEGALWSQQRSVMAPSFSGEQVTAYANTTGRRIEARADQWAAAGARTTDLHREMTSLTVRVASEILLGEDIGTERADQFHEWMQVAGEEFEFGIETVLPDWVPTPTSGEFEQAAAGIRELSEQLIERRRESLAAGERPDASDMLTMLIRAEDNPDIDYPENQIRDEVATFLIAGHETTALSLTYTLCLLSWHPEARRRVRQEADEALGDGPPTHDDLAELTYTRRVYDEALRLYPPAWGVFRQANGDVTLGQYTIPDGSAVIMPLWSIHRDGSYFEQPDTFDPDRWERRTPRAVDAYRPFSSGPHACIGRGFA…
	CYP299A3	Uncultured Haloferacaceae archaea SG1 71 12 2795407536	MSSSIPEPPEAGIVNGLRFATQTFRYLEGVQSRYEDAVRVPVPGSPPLVVVTNPDLVHDVLGRPEEFGRVPVQDTAALIAEQGLVQSEGDLWRQQRRLMSPGFSGGQVAAYANTGGRRVEALAEEWADAGEQSLNLHAAMTALTIRVASEVLMGEDVGSARADQFYEWMEVAGREFEFGLDVLQPDWFPERVSDEFEAAARGIRGLAEELIEGRRETLETGEGTDGPRDVLTILLGAADNPEIEFPPNQIRDEIATLLIAGHETTALSTSYTLALLSWNPEARERVREEAREVLGDGPATYEDVEELTYTRQVYNESLRLYPPAWAVFRRTDGDVPLGEYTVPEGSAVIVPQWSVHRDGRYFSDPETFDPSRWARRDPTEVDAYFPFSTGPHACIGRNF…
	CYP1002B4	Natrinema versiforem nvr:FEJ81 15085	MSSDVTYPPGPRGLPVIGNTVDLSRDIFAFFEELRDEHGRVASYEVFGTHACMVAHPDAVQQVLLDDHDAFEKGEVLTRNLADAMGEGLFVTGGEQWQNQRTQVQPAFYRNRLNTYVPEMRATAEETVEQWRDGMVVDVNHWMTKTTMDVLGRTLFGVDVTENPVVSEASDAILARFDTSRFWSFLPDRLPTPTNRRYRRKLDNLQTFVDELAQQRRQQPPENRGDDLLSILVGFLEASDLTQEELRDNMVTFLFAGHETTALGLTYTLLCLAQHPEEQAALQEEIDTICGEAVAAEDLSELEQTERVINEALRLYPPVYMFFREATRDVELEGYHIPEGTTLVLPQWAVHRDPAWWDYPESFRPDRFEGDTDYPEYAYFPFGGGPRHCIGMRFARMEM…
	CYP174A1	Halobacterium salinarum R1 641565939	MNDTPPGPRGDPVFGSSRQYADDPTAFLEGVERAYDGIAAFDMGPMETYVVTEPALVERLLVSDAAEFRKPEFQADAIDDLLGDGLLLSEGESWREQRGRANPAFSMARVAGFDADIAAHAADRVDDWPVGDTVDVEAAMTHITLDVILDVMLGVSLPEARVDAIGDALEPVGARFEPDPVRFAVPEWLPMPDDREYAAAVATLDDLVDDIVAAREGTASGGDGDDPMDLLSVLLRARDRGEQSLDRLRDEVMTTLLAGHDTTALTLTYTWFLLSEHPDVEARLHAELDGALDDGAQPTVAQLQDLDYLEWVLQESMRLYPPVYNVFRTPIEPVELAGSEVPAGAPIMLPQWAIHRSPDHWDDPEAFDPERWRPERRADRPRFAYFPFGGGPRHCIGKQ…
	CYP174A1	Halobacterium sp. NRC-1 638159397	VNDTPPGPRGDPVFGSSRQYADDPTAFLEGVERAYDGIAAFDMGPMETYVVTEPALVERLLVSDAAEFRKPEFQADAIDDLLGDGLLLSEGESWREQRGRANPAFSMARVAGFDADIAAHAADRVDDWPVGDTVDVEAAMTHITLDVILDVMLGVSLPEARVDAIGDALEPVGARFEPDPVRFAVPEWLPMPDDREYAAAVATLDDLVDDIVAAREGTASGGDGDDPMDLLSVLLRARDRGEQSLDRLRDEVMTTLLAGHDTTALTLTYTWFLLSEHPDVEARLHAELDGALDDGAQPTVAQLQDLDYLEWVLQESMRLYPPVYNVFRTPIEPVELAGSEVPAGAPIMLPQWAIHRSPDHWDDPEAFDPERWRPERRADRPRFAYFPFGGGPRHCIGKQ…
	CYP174A1	Halobacterium cutirubrum DSM 669 2861558760	VNDTPPGPRGDPVFGSSRQYADDPTAFLEGVERAYDGIAAFDMGPMETYVVTEPALVERLLVSDAAEFRKPEFQADAIDDLLGDGLLLSEGESWREQRGRANPAFSMARVAGFDADIAAHAADRVDDWPVGDTVDVEAAMTHITLDVILDVMLGVSLPEARVDAIGDALEPVGARFEPDPVRFAVPEWLPMPDDREYAAAVATLDDLVDDIVAAREGTASGGDGDDPMDLLSVLLRARDRGEQSLDRLRDEVMTTLLAGHDTTALTLTYTWFLLSEHPDVEARLHAELDGALDDGAQPTVAQLQDLDYLEWVLQESMRLYPPVYNVFRTPIEPVELAGSEVPAGAPIMLPQWAIHRSPDHWDDPEAFDPERWRPERRADRPRFAYFPFGGGPRHCIGKQ…
	CYP174A1	Halobacterium sp. GSL-19 hags:JT689	MNDTPPGPRGDPVFGSSRQYADDPTAFLEGVERAYDGIAAFDMGPMETYVVTEPALVERLLVSDAAEFRKPEFQADAIDDLLGDGLLLSEGESWREQRGRANPAFSMARVAGFDADIAAHAADRVDDWPVGDTVDVEAAMTHITLDVILDVMLGVSLPEARVDAIGDALEPVGARFEPDPVRFAVPEWLPMPDDREYAAAVATLDDLVDDIVAAREGTASGGDGDDPMDLLSVLLRARDRGEQSLDRLRDEVMTTLLAGHDTTALTLTYTWFLLSEHPDVEARLHAELDDALDDGAQPTVAQLQDLDYLEWVLQESMRLYPPVYNVFRTPIEPVELAGSEVPAGAPIMLPQWAIHRSPDHWDDPEAFDPERWRPERRADRPRFAYFPFGGGPRHCIGKQ…
	CYP174A1	Halobacterium sp. BOL4-2 habo:JRZ79	MNDTPPGPRGDPVFGSSRQYADDPTAFLEGVERAYDGIAAFDMGPMETYVVTEPALVERLLVSDAAEFRKPEFQADAIDDLLGDGLLLSEGESWREQRGRANPAFSMARVAGFDADIAAHAADRVDDWPVGDTVDVEAAMTHITLDVILDVMLGVSLPEARVDAIGDALEPVGARFEPDPVRFAVPEWLPMPDDREYAAAVATLDDLVDDIVAAREGTASGGDGDDPMDLLSVLLRARDRGEQSLDRLRDEVMTTLLAGHDTTALTLTYTWFLLSEHPDVEARLHAELDDALDDGAQPTVAQLQDLDYLEWVLQESMRLYPPVYNVFRTPIEPVELAGSEVPAGAPIMLPQWAIHRSPDHWDDPEAFDPERWRPERRADRPRFAYFPFGGGPRHCIGKQ…
	CYP174A7	Halolamina sediminis halo7 2695487375	MSRTPPGPKGQPVFGSSHQYARDPFRFVTGLEQAYGGVSRFDMGPLDTYVVTDPTAIERILVSEAERFGKPAFQDDALGDLLGDGLLLSEGDTWRQQRTLAQPAFDMARLSGIADRIVDHTESRLADWNDGDRIDVEQEMTTVTIDVILDLMMGVELSRDRLEHVREQLEPLGMRFEPDPVRFALPEWVPMPGDAEFDAAVAELEGVIDDIVAQRRGDVGTDDDPDAPMDFLSVLMRARADGEQTDEQLRDEMMTMLLAGHDTTALTLTYTWFLLSEHPEVERRLHEEVDAVVDDGRPTMAEMRELEYTEWVIKEAMRLYPPVYTIFREPREPVEVGGYTIPEGAAIMLPQWAVHRSDDHWEDPASFDPERWRPERATERPRFAYFPFGGGPRHCIGKH…
	CYP174A7	Halolamina sp. SG1 67 18 2795634060	MSRTPPGPSGEPVLGSSRRYARDPFKFVANLEAAYDGVCRFEMGPMDTYVVTDPEQIERVLVSEADRFQKPEFQDDALGDLLGEGLLLSEGETWQRQRGLAQPAFDMSRLSGMADRIVDHTESLLAGWDDGQSLNVELEMTTVTIDVILDLMMGVELPQERLEHVRKQLEPLGMRFEPDPLRFALPEWMPMPGDAEFEDAVAELETVIDDIVAKRRDDIGTDDDPDAPMDFLSILMRARAAGEQTDRQLRDEMMTMLLAGHDTTALTLTYTWYLLSEHPEVERRLHEEIDAVVDDGRPTMADVQELEYTEWVIKEAMRLYPPVYTIFRQPEAPVDIDGYTVPDSASIMLPQWAVHRSEKYWDDPETFDPERWRPERARERPRFAYFPFGGGPRHCIGKH…
	CYP174A12	Uncultured Halobacteriaceae archaea SG1 70 59 2795439722	MSKTPPGPKGEPLFGASRQYSRDPFEFIETLESAYGEVAHFDMGPMETYMLTGPEDVERVLVSDADRFRKPDFQNDALGDLLGEGLLLSEGDTWQQQRQLANPAFSMARLGGMADRVADHADRMVADWTDGETIDAESRMARVTLNVILDLMMGVDLPESRIDVIEEQLEPLGRRFEPDPLRFAMPEWVPMPGDDEFETAVARLEDVIEEVVETRRGTEGDAFGEDGPMDFLSILMRARERGDQSPDQLRDEMMTMLLAGHDTTALTLTYTFFLLSEHPEAERRVQAEVDDVVGDDTPGMDHVREFEYLEWVINESMRLYPPVFTVFREPTEPVELAGYDVPAGATLMLPQWGVHRSERYWDDPGAFDPERFSADRRQDRPRFAYFPFGGGPRHCIGKH…
	CYP174A16	Uncultured Halobacteriaceae archaea SG1 68 19 2795474250	MSDVPPGPNGEPLFGVSRRYARDPFSFIEALEEAYGDVARFEMGPMETYMVTDPVEIERILVSEGDRFRKPDFQNDALGDLLGEGLLLSEGDTWERQRELATPAFSMSRLGGMADRVADHAARMTDGWTTGQRVDAESEMARVTLTVILDLMLGVELPGERIDTIEAQLEPLGRRFEPDPVRFAAPDWVPMPGDEEFESAVTTLESVLDEIIETRRGTEGDPAADDGPNDFLSVLLRARGRGEQSAEQLRDEMMTMLLAGHDTTALTLTYTWYLLSENPGAERRVQREVDAVVGDDTPGMEHVREFEYVEWVIDEAMRMYPPVFTVFRTPTEPVELAGYEVPAGATVMIPQWGVHRSERYWDDPETFDPERFSPDRQGDRPRFAYFPFGGGPRHCIGKH…
	CYP197C20	Halogranum amylolyticum CGMCC 1.10121 2618072775	MSSDTPTAAEMPPGPDGLPVVGNYLAFVRRPFEFMTKNAREYGDVVGWTEIDGPVYQLNHPEHIEHVLVQNNQNYIKGDAFQRTLSPITGNGILNSEGAIWRRNRHLIQPAFGPDRIQEYAGMMTDCIEDLLSTWADGETRPFHEDMMEVTLHIVARALFGVDIEGYVDDVALALEEFMQASDNLSNYVLPEGVPTPSRRRIRRARDRLDRVVYEMIEHRRDDPGERDVISMLLNVTDEEGEGLSTEQIRDEVVTLLLAGHETTALSLTFTAYALARHPEAERRLVAELDEVLDGETPTMADLSELTYTEQVVKESMRLYPPVPGIVREPVKPDVVGGYEIPTGATVRMHQWVVHRDSRWYDDPLAFKPTRWTPEFEKSLPKLAYFPFAAGPRRCIGDR…
	CYP2756A1	Halolamina sediminis halo7 2695489693	MGESPDATTSVDATAAPAPDAPPLVGHALPYARDPLGFVERAVADHGPIVSLSLPRREGLLLADPDAIGRVLAGNADNYRKGEFQRRELGGLLGDGLLISEGESWESARRAIQPAFDPGRIADHASTIVDCADDRIAEWEAGETADLLEATSEITLTVLGEALFDTDLRDATEVRDAARAVTDRFSPRGSLPFHVPDWVPLPRNLRYRRAVDRLDTFVECLLAERRAEVGMDGETDGGSDLLSVLLAAGMDDTEVRDHLVTFLLAGQETTALALTYTLHCLATHPNEQAAVAAEVADIDGRPEMADSLPRTDRAIREAMRLYPPVHLVMREAVADDTVGGYHVPAGSLVLCSQWATHRRSELYDDPESFRPGRWETADHAQYAYFPFGAGQRICIGRRF…
	CYP2756A1	Halolamina sediminis WP079978707.1 Archaea	MGESPDATTSVDATAAPAPDAPPLVGHALPYARDPLGFVERAVADHGPIVSLSLPRREGLLLADPDAIGRVLAGNADNYRKGEFQRRELGGLLGDGLLISEGESWESARRAIQPAFDPGRIADHASTIVDCADDRIAEWEAGETADLLEATSEITLTVLGEALFDTDLRDATEVRDAARAVTDRFSPRGSLPFHVPDWVPLPRNLRYRRAVDRLDTFVECLLAERRAEVGMDGETDGGSDLLSVLLAAGMDDTEVRDHLVTFLLAGQETTALALTYTLHCLATHPNEQAAVAAEVADIDGRPEMADSLPRTDRAIREAMRLYPPVHLVMREAVADDTVGGYHVPAGSLVLCSQWATHRRSELYDDPESFRPGRWETADHAQYAYFPFGAGQRICIGRRF…
	CYP299A6	Natronomonas sp. CBA1134 2882193246	MRSIPTPPDAGVIDAVRFGTDTFRYLDGIQTRYDDALQIPIPTRPPLVIVTNPTLARDLLSRPDDFGRVPARETDSLIASQGLVQSEGELWEQQRSVVAPAFSGRQVAAYADTVGRRVEALAEEWADRDDDDIDLHREMTTLTVRVATEVLLGKDIGRERAVEFHEWMAVAGEELEFGIDIATPEWLPTRVSPAFREAAANIRGLAEDMIEDRRESLANGEHTGPPDMLTILIQREDDPDVEYPENQIRDEVATFLIAGHETTALSLTYTLALLSDNPEVRESVRTEARGVIGDGPLDHDDVDRLPATQRAYNESLRLYPPAWGVFRQANHATDLGDYDVPDGAATIVPLWSIHRDARHFESPDSFDPSRWERRSPTSVDAYFPFSTGPHACIGRSFAL…
	CYP1002B1	Halogeometricum borinquense DSM 11551 plasmid pHBOR01 649776812	MSTEGGYPPGDGGLPVVGNTVELSRDILEFYEGLRNEYGRIASYRVFGTDACMVADPEAIRQILLEDHDAYEKGDVLTRSLGDAMGDGLFLSAGEQWHRQRTRMQPAFYRERLDTYVPAMRDTASQSLDDWHDEAVIEVNDAMTAMTIDVLGRTLFGVDVADEPVVTDASDAILARFDTNRFWSFLPDSVPTPTNRRYRREIERLREFVDGLADQRRRRPREERGDDLLSILVGFVESGDLTMSEFRDNLITFLFAGHETTALGLTYTVLCLARNPDEQERIRAEVDSVCDGSVTAADLPELEQTGRAIDEALRLYPPVYLFFRETARDVKLAGYRIPNGTTLVLSPWVVHRDSAWWDDPQTYRPDRFAGESDRPEYAYFPFGGGPRHCIGMRFARMEM…
	CYP1002H4	Uncultured Halobacteriaceae archaea SG1 67 5 2795483814	MHDSAADASTLPPGPSGLPWLGNVFDLIRDPFAFYDRIAAYGDVVSYIVAGQRFCALLHPDHIEHVLVASPEKYRRWLADEWDVFGGFGAEGLLLTHGEQWRRQRQLIQGAFTPDRLESYADAMVEHTRRTAEGWEDGETVAINRAAARLTLEILTTSLFDLDVAEQRGVVADAARSLNERADTGLGTFLPGWLPIPSNRRYRRRMSAFEALVEEMIEERQAAAEPGDDLLSLLLAAGDDEATLSRGEVVDNLVTFLFAGHETTSLALTFALFLLAQHPEKRDRLVEEVDAVLDGRPPTPADRDRLEYTEQVVTEALRLYPPAYVLFREVTEPAEIGGYEIPEGTKLSLPPFHIHTDGRFYDDPDAFRPERWTPGFREELPDYAYFPFGGGPRHCIGMR…
	CYP1014B3	Halosimplex sp. YPL4 2883654798	VDSQLPPAPSGYPVLKHAVQFARDPFEFVERATSECGDIYRMDLPAVDDVFVLAHPDYFNRVLVTDVDAFGKTEDYRRAFGNGLLSVEGQQWRRQREMLQPLFYREKISGYTEQMVACTEQRLETWSDGETRDMETEMRDLTLEILFATLFGRELVPGEDQELRDAADGLNEWFAPSSWILPGWIPTPARRRFEQSTKRLRQEVRALLTEDSEHKGSEQQSADPETPDLLTQLQRVQSTEEEQLTTEEIEDQLVTMVFAGHETTAAALAFTCYVLATQPDIREQFQEELERVLDGRPPTYDDLQDLEFMDRIITEALRLYPPIHTIPRQTMADVEINGYRIPEGHEIHLSVIHVHRDEQFYAEPLSFRPDRWTDEFEEDLHDFAYAPFGGGRRSCIGRE…
	CYP1014C4	Natronococcus occultus SP4; DSM 3396 2506729995	MTPQSELPPSPSGHPILGHALDFARDPFALIDRATDECGDCYRMTFPSAEICVLAHPEHFRQALVTDVDSFGKTADYQRAFGNGLLSTEGDQWRRQRNVLQPLFHGDRIDGYADKMVEATQRRIGTWEAGEVRDLESEMQDLTFEILFATLFGRDLAPGEGADLRAASDGLNKWFVSTSWLLPNWIPTPARRTFNQSSERLREETQRLLAKYEAEAEQSTASDLENETVLSKLQDAQKQGHLSKEEVEGQMVTMLFAGYETTAATLGFAWYALAKNPALRDAFHDELEAVLGGEPPSQETIGELDLTRRIVTETLRLYPPVHTIPRQTTREIEIDGYCLPANEEVHLSVIAAHRDERFYDDPLSFRPERWQQQSIEERHDFAYIPFGGGRRTCIGREFA…
	CYP1015A2	Haloterrigena salifodinae ZY19 2853971877	MSDTRPSTSSLPGLRSLPLVGNTISFAREPLAFLEAIREYGDLARYEAFGREFVVVSRPDLAEAVLVSRSDEFWRGSFEHELGERVGIEGVFFSEGEQWRRQRLLLQNAFTPARIESYAEVMVDETVREVASWPEGGVIDVNERLSALTLGALTRSLFALPLEGDRADRVRRWVDAMGAYLEADFFGPGAVLPSWFPRRTEREYEHATADVEALVGDLLTERRESDAEGDDLLSLLSTAEYPDGTRPSADEIADQLLTFLLAGHETTATALTYACWFLAADGEIRDRLEREVEAVCGDRDPTFADLPELTVAEAVGREALRLYPPLPFLHREPREPTSLDGVRVGPETTIQLNMYGIHRDERWWEAPDSFRPKRWLDDDDDRPEYAFFPFGGGPRHCIG…
	CYP174A10	Halobacterium jilantaiense CGMCC 1.5337 2618015077	MEDAPPGPRGEPLFGSSRQYADDPLSFLEAVEHAYDGVAAFDMGPMETYVVTDPSLVERVLVSDADRFRKPDFQADAIGDLLGDGLLLSEGETWERQRRLANPAFSMARVAGFDGSIVDHATERVDGWPVGESIDVEAEMTHVTLDVILDVMLGVSLPDERVDDIGAALEPVGARFEPDPVRFAAPEWLPLPDDREYAAAVDALNAVVEDIVAAREGTAGGDEDGRMDLLSVLLRARDRGEQPRERLRDEVTTTLLAGHDTTALTLTYTWFLLSEHPDAERRLHEELDGTLADGEAPTIDDVRDLDYLDWVIHEAMRLYPPVYNIFRTPTEPVELAGYRVPPEAPIMLPQWAVHRSPEHWTDPETFDPERWRSERRADRPRFAYFPFGGGPRHCIGKHL…
	CYP174A12	Uncultured Halobacteriaceae archaea SG1 68 15 2795479702	MSETPPGPKGEPLFGASRQYSRDPFDFIETLESAYGDVAHFDMGPMETYMLTDPADIERVLVSEADVFRKPDFQNDALGDLLGDGLLLSEGETWKQQRQLANPAFSMARLGGMADRVTDHAEAMVDDWAAGDRIDAESEMARVTLNVILDLMLGVELPAEKIDVIEEQLEPLGQRFEPDPLRFAMPEWVPMPGDQEFETAVSRLEDVLDDIVAARRGTVGDAVTDDGPMDFLSVLIRARDRGEQSDQQLRDEMMTMLLAGHDTTALTLTYTWYLLSEHPAAEHRVQQEVDDVVGDDRPGMEHVREFEYLEWVINESMRLYPPVFTVFREPTEAVELGGYDVPDGSTLMIPQWGVHRSERYWDDPETFDPERFSPERRADRPRFAFFPFGGGPRHCIGKH…
	CYP174A17	Uncultured Natrialbaceae archaea SG1 64 9 2795400967	MERTPPGPKGEPLFGDSRTFADDPFRFAEALEEAYGDVARFDLGPVDTFALTAPELIERVLVTDADQYRKPEFQRDALGTLLGDGLLLGEGERWEQQRDLANPAFDMARLAGMDDRIVDHARSIVGDWAVGDEVNVERAMTHVTIDVILDLMMGVELSADRVATIQEQLVPIGARFEPDPLRFAMPEWVPMPDDAAFESAVRTLDEILEEILERRQGTAGSEEDGPMDLLSILLRARKRGEQSDRQLRDELMTMLLAGHDTTALTLTYTWFLLSEHPEVETRLHEEVDEIVGDDRPSIEHVREFEYLDWVINEAMRLYPPVYAIFRTPTAPVELGGYEVPPSANIMLSQWAVHRSDRHWADPECFEPERFAPERRRDRPRFAFFPFGGGPRHCIGKQLA…
	CYP174A32	Haloarcula sp. JP-L23 halj:G9465 13475	MAETPPGPKGEPLFGSSRTYADDPFRFISTLESAYGDVARFDMGPMDTVMLCDPAAIERVLVSEADRFRKPDFQGDALGDLLGDGLLLSEGETWEQQRRLANPAFSMARLSGMADRITGHAQDRIADWQEGDVVDVEQAMTRTTLDVILDLMMGVELSEQRVRTIEEQLIPLGQRFEPDPLRFAAPEWLPMPDDAAFDSAVETLDAVLDDIIAVREETVGTDEDGPMDFLSVLLRARDDGEQSPEQLRDEMMTMLLAGHDTTALTLTYTWFLLSEHPEAERKVHEELDEMVGDERPGMDHVRELDYLEWVIQEAMRLYPPVYTIFREPTEDVELSAYPVEAGTTLMLPQWGVHRSARFYDDPETFDPERWKPERATERPRFAYFPFGGGPRHCIGKHLA…
	CYP174B6	Haloferax gibbonsii ATCC 33959 2556188254	MFGASRQYARDPFTFLTAVADAYGDVVHFDLGPLDTYMLTNPADVETVLVSEASKFRKPQFQDRAIGDLLGDGLLMSEGATWKKQRQLAQPAFDVRRISTMTGMMTDRTESMLSSWGDGDVVDVQLEMARLTVEIIVDAMFGTDLDDERVRRVQENLEPLGARFEPDPLRFLTPDWAPTRENRQYKEALSELESLVWDIVEERRGTEYGETPASSVPADATGDDRPMDLLSILLRAYDEGEQTEKNLRDELMTMLLAGHDTTALTLTYAWYLLSQHPEAEAKLHRELDEVLGGRTPTFEDVRKLEYTERVLNEAMRLYPPVYVMFREPKVDIRLGGYRVPEGSAIMLPQWVVHRSERWWDDPLSFDPDRWAPERAGDRPRFAYFPFGGGPRHCIGKHLS…
	CYP174B6	Haloferax prahovense DSM 18310 2556179264	MFGASRQYARDPFTFLTAVADAYGDVVHFDLGPLDTYMLTNPADVETVLVSEASKFRKPQFQDRAIGDLLGDGLLMSEGATWKKQRQLAQPAFDVRRISTMAGMMTDRTESMLSSWGDGDVVDVQLEMARLTVEIIVDAMFGTDLDDERIRRVQENLEPLGARFEPDPFRFLTPDWAPTRENRQYKEALSELESLVWDIVEERRGTEYGETPASSVSADATSDDRPMDLLSILLRAHDEGEQTEKNLRDELMTMLLAGHDTTALTLTYAWYLLSQHPEAEAKLHRELDEVLGGRTPTFEDVRKLEYTERVLNEAMRLYPPVYVMFREPKVDVRLGGYRVPEGSAIMLPQWVVHRSERWWDDPLSFDPDRWAPERAGDRPRFAYFPFGGGPRHCIGKHLS…
	CYP174B37	Haloprofundus sp. MHR1 2828888282	MRARPPGPRGVPLFGSSRQYARDPFGFLTACADAYGDVVHFDLGPLETYMLTNPEDIETVLVSEAERYRKPRFQDDAIGDLLGEGLLLSEGETWREQRELAQPAFNMQRIASLDGTMTDYTEAMLDEWRDGGTLNVQIEMARLTVKIIVEAMFGSTAGDDRVQRVQEHLEPLGARFEPDPRRFLVPDWAPTRENREYREAIEVLEGIIDEIVDERRGTENNPQRMDLLSILMRAQARGEQTDQQLRDEMMTMLLAGHDTTALTLTYTWYLLSQHPDVEQKVHAELDEVLGDDPPTARDTRKMRYTEQVLQETMRLYPPVYTLFREPLVDVKLGGYRVPEGAAVMLPQWAVHRSSRYYDDPLEFDPDRWTPAERSKRPRLSYFPFGAGPRHCIGKQFSML…
	CYP174B37	Haloprofundus halophilus NK23 2914592759	MRARPPGPRGVPLFGSSQQYARDPFGFLTACADAYGDVVHFDLGPLETYMLTNPEDIETVLVSEAERYRKPRFQDDAIGDLLGEGLLLSEGETWREQRELAQPAFNMQRIASLDGTMTDYTEAMLDEWRDGETLNVQIEMARLTVKIIVEAMFGSTAGDDRVQRVQEHLEPLGARFEPDPRRFLVPDWAPTRENREYREAIEVLEGIIDEIVGERRGTENDPSRMDLLSILMRAQARGEQTDRQLRDEMMTMLLAGHDTTALTLTYTWYLLSQHPDVEQKVHAELDEVLGDDPPTARDTRKMRYTEQVLQETMRLYPPVYTLFREPLVDVKLGGYRVPEGAAVMLPQWAVHRSSRYYDDPLEFDPDRWTPAERSKRPRLSYFPFGAGPRHCIGKQFSML…
	CYP174C2	Uncultured Halobacteriaceae archaea SG1 65 15 2795508975	MTAKTPPGPRGLPVLGNTHQWARDPCSFRERCAERFGRVVNYEIIGWDAYMLTDPADVKRVLEDRETFPKHRESDDQLREVVGDGLITSEGDLWERQREAIQPAFYLDRIRRYADVMVSRAEALTDGWRDGGTVDLQSEMMRTTLEILVEAMFGSDIGLEARGIYDAVEAMQEPLKPRNQPVTFLAPDWAPVPFLRRADAALDHLETQIYDILDDRRGADADREECREADRDDLLAMLIDADAEMDDEQIRDEMLTFLFAGHETTALSLTYVWDLLSRNPAVEARLHEELDAKIDGRPTVEDAFAFEYVEAVVKEAMRLYPPAHEIRREPAEDVTIGEYEIPKGSLLVLPTWVLHRDERFWDDPEAFRPERWLDSEADDRPEYAYFPFGGGPRRCVGQS…
	CYP197C5	Halococcus thailandensis JCM 13552 2556151492	MSNDTATVEFPPGPTGLPVVGSMPASVLGGLEFRERMADEYGDIVHWERPGGHVYQLNHPDDIEHVLVQNNGNYRKGEQFQQVLGPFTGNGILNSEGEEWRRNRHLVQPAFHPDRIEVYAGMMTDLTDDLLDGWADGETRPIHEEMMELTLRIVSQALFGVDIDRYVDEIESAINTFLPATSSLSNLMLPESVPLPSRWRMARARETLDGVVDDIIRQKRADPGEDVVSMLLKARDDDGNPLSDEQIRDEAITLIAAGHETTAVSLTYTTYLLAQHPAIERKLVDELDAVLDGERPTMGDLSDLTYTEKVVQESMRLFPPVPGIVREATEADEIGDYTIPAGANIFLNQWVVHRDSRWYDDPLAFEPERWTDEFQRSLPHLAYFPFSAGPRRCIGDRFA…
	CYP197C28	Halolamina pelagica cdk2 2654920855	MGSDTTGEFPPGPDGLPVVGAVPESIVGGLEFTERVAHEYGDVVHWTGLGGQFYQLNHPEHIAHVLVHNNTNYVKGEQFQRILRPLTGDGILNSEGEAWRRNRRLIQPAFNPDRISVYAEMMTDQTARMLDGWADGETVTIHEEMMELTLRIVAEALFGVDIDRYVDEIEGAMNSFLPATARLSNLLLPEAVPLPSRRKMARARETLDAVVDDIIAEKRREPGEDDVISMLLDAQADGAPLDDEQIRDEAITLLTAGHETTAVSLTYTTYLLAQHSGIEEKLVAELDDVLGGDRPTMADLDDLSYTERVVEESMRLFPPVPSIVREAKAGDRIGGYDIPAGSRIFLSQWVVHRDDRWYDDPLAFRPERWTDEMRDSLPQLAYFPFSAGPRRCIGDRFAM…
	CYP2756A4	Halosimplex pelagicum hpel:HZS54 10300	MSESPQTTPRTDGVRPPEPSAPPILGHALSYARDPLGFVDQAVADHGPIVSFTIPRQDGVLLADPDAIHHVLTGNAANYRKGDFQRQELEGLLGDGLLINEGDDWKSTRSAIQPAFNPGQIADYASTMVDCTERHITDWQAGDTVDITSATSEITLTVLGEILFDTDFRDATAVRNAARAVSDRFTPDSRVPIHVPDWVPLPRNRRYRQAIERLDEFVTDLLAERRDNPTDGTDLLSVLLAADLDNREIRDHLVTFLLAGHETTALAITYTLHCLTTHPEEQATVADEVTALDGQPKMGDSLPRTDRAIREAMRLYPPVHLVMREAIDDDIVEGYRIPAGTLVICSQWATHRRPDLYDDPEVFRPSRWETGDRPEYAYFPFGGGPRICIGRRLALLETR…
	CYP197AK1	Halobacterium sp. PCN9 2816338430	MPMIVARESTVPPGPTGLPGIGCALESRRALEFLLENRRNYGDVVYYQFFTESIYQLNHPDDIESVLVTNNQAFTKSHLTKDVLGPVAGEGLFTSDGDLWREQRQRIQPAFHPDQIAVYADLMVDAIDRRLSTWTPGDQVDINQEMRAVTLDVVARALLGAEVETEIERIGTSLDTIFGRLGSAWHHLLPGWVPTPGNRRFERALSSLEAVVDDIIAERRTNPDGDDVLSRLLAAEFSGGEPMSRRQLRDEVMTFLVAGHETTAQALTFTCYLLATHPDVETTLVQELEAELDGSDPTMAVMDELPYTERVITESLRLYPPASDIHREPVDGIDIRGYQIPPGATIATPPWVVHRDPRWYDEPDAFRPGRWTDDFRAALPRLAYFPFGAGPRRCVGERF…
	CYP299A2	Natronomonas moolapensis 8.8.11; DSM 18674 2540570865	MASQLPAPPEAGLVNGLRFGTDTIRFLDGVQARYDDGISIPIPGRPPLVVLTGPDLVGEALDRPEDFQRVPAQDAAAMIAEQGLVQSEGELWSQQRSVVAPSFGGRQVTAYANTTGERIEERATRWAERGSHETDLHRQMTSLTVRVASEILLGTDIGKARADQFHEWMRIAGEEFEFGIDTVLPEWVPTSVSEEFREAATGIRELSEDLIQQRRETLSEGERPDSMDMLTMLIRAEDDPDVDYPANQIRDEVATFLIAGHETTALSLSYTLSLLSWHPEARRRVREEARDVLGDGPPTHDDLAGLTYTKRAYREALRLYPPAWAIFRQADGDVALGEYTVEDGSAVVMPLRSIHRDSRHFEAPETFDPDRWQRRDPNAVDAYRPFSSGPHACIGQGFA…
	CYP299A13	Halobaculum sp. A07HB70 2518688839	VRRDIPQPPGAGVVNGIRFGTDPLRFLETVQARFPDAAEVPIPGRPPLVIVTGPDLVHEALDWPEAFGRVPASGLGLPAENGLVQSEGDLWKQQRSVMLPAFVGQQVVDYGDTAGQQCRAVADELGHAADEGRTVDLHRQMTALTIRVASEILLGEDIGQERAAEFHGWMDAATEELAISPTGVLPDWMPTSSSAAYDEATTEMKRLSEEIIDRRRAAVADGGEPGSDMLSLLLAAEGAPDVEYEENQIRDEVITFLIAGHETTALSLTYTLAALSNHPEMRARVREEARAVIGDETPRYDHLEDLTYTKRVFRETLRLYPAAWAIFREATGEAPLGDYRVKDGSAMILPQYSIHRDGRYFDDPLTFDPSRWTRRSAGSADAYFPFGSGPHACIGRQFA…
	CYP1001A4	Halorientalis regularis IBRC-M 10760 2653865973	MSDRVHTPPGPPVVGNVPKLTDDPLRFFVALQEAYGGRYPLVRLDPPVGQSFVVVLDAELVHEILGDRDRFARPALGPQERRRQGLLSSDGVLWEQQRSVLQPEFVGGKLAEYADITADTVSETIDGWPAEGRLDLHEELSTLTMRVITRSLFSRDTDPEQARAVHEALGQLSDEVEPSATDVLLPDALQSGPSETFEEADAVIEGVASEFVEWHRDQSDPPADMITALMDAQADPDVALSENELVDEAVLFLTGGQETTALTITYAFYWLSKHPAMRDRVAAEAAAVLDGGEPTWADLSDLTYTERVVRETLRLTPAVWNVTREVRQPTTLAGTELDAEDLLFMSTYAHHRDSRVWADPLAFRPDRWDGEVSRSEDAYFPFGSGPRICIGQQIALTEA…
	CYP1001A4	Halorientalis sp. F13-25 2883762587	MSDRVHTPPGPPVVGNVPKLTDDPLRFFVALQEAYGGRYPLVRLDPPVGQSFVVVLDAELVHEILGDRDRFARPALGPQEQRRQGLLSSDGLLWEQQRSVLQPEFVGGKLAEYADITADTVSETIDDWPHEGRLDLHEELSTLTMRVITQSLFSRDTDPEQARAVHEALGQLSDEVEPSATDVLLPDALQSGPSETFEEADAVIEGVASEFVEWHRDQSDPPADMLTALIEAQADPDVDLSENELVDEAVLFLTGGQETTALTITYAFYWLSKHPTMRDRVAAEAAAVLDGGEPTWADLSELSYTERVVRETLRLTPAVWNVTREVRHPTTLAGTELDAEDLLFMSTYAHHRDSRVWTDPLAFRPDRWDGEVSRSEDAYFPFGSGPRICIGQQIALTEA…
	CYP1002B4	Haloterrigena hispanica DSM 18328 2816380680	MSSEVSYPPGPRGLPVIGNTVDLSRDIFAFFEELRDEYSRVASYQVFGTDACMVAHPDAIQQVLLDDHEAYEKGEVLTRNLADAMGEGLFVTDGDQWQDQRTQVQPAFYRNRLNTYVPEMRATAEETVEKWRDGAVVDVNERMAETTMDVLGRTLFGVDVTENPVVSEASDAILTRFDTSRFWSFLPDSLPTPTNRRYRRKLDALQTFVDELAQQRREQQPENRGDDLLSILVGFVEASDLTQEELRDNMVTFLFAGHETTALGLTYTLLCLAQHPDEQAKLQTEVDAVCDGAVTAEDLPELERTEHVIDEALRLYPPVYMFFREATRDVELQGYKIPAGTTLVLPQWAVHRDPAWWDDPEAFRPDRFVGDVDRPEYAYFPFGGGPRHCIGMRFARMEM…
	CYP1002B4	Halorubrum aquaticum CGMCC 1.6377 2617842336	MSTETRYPPGPRGLPVVGNTVDLSRDIFAFFEELRDDYGHIASYEVFGTDACMVAHPDAIQQVLLDKHEAFEKGEVLTRNLADTMGEGLFVTGGEQWQNQRTQVQPAFYRDRLNTYVPEMRATAEETVEQWRDGMVVDVNDRMTEATMDVLGRTLFGVDVTENPIVSEASDAILARFDTSRFWSFLPDQIPTPTNRRYRQKLDQLNAFVDDLADQRRAQSPADRGDDLLSILVSFVEASDLTQEEFRDNMITFLFAGHETTALGLTYTLLCLAQHPEEQEKLYTEIDTVGDGRVTAEDLPGLEYMERVIDEALRLYPPVYMFFREATQDVVLQGYDIPAGTTLVLPQWAVHRDPEWWDDPEAFRPERFADDADRPEYAYFPFGGGPRHCIGMRFARMEM…
	CYP1002M2	Uncultured Halobacteriaceae archaea SG1 71 21 2795432520	MSESTGAAPLAPTPDELPVLGSALAFARDPYEMYQQFRETGDVVRFSMANYDMATVLHPECVEQVLVDDFDAFRKPAATQSVDVLSDGLLLTDGERWRDQRTLLQPMFYRERVATYADTMSEFAAAAADEWVQGDTLDVKEAMSGYTLRVLGTTLLGVETDSHRDAVRAGADAIQSRTAQNPVSVQVPAWVPTPSNRRYRRGVAQFEAAVDDLVAERRREDGDRDDLLSLLLEAEYEDGTSPSEDEIRSQLVTFLFAGHDTTAVALTWLLYELGRKPAVADRLHAEVDDVLDGDRATLADLPDLAYTERVIWEGLRRYPPATAVFRETREDVTVGGYRIPADTFVTVPQFVVHRDPRWWDDPEAFDPSRWAGVEDPPGDRPEYAYFPFGGGPRHCIGMR…
	CYP1002M3	Halobellus clavatus CGMCC 1.10118 2617496212	MNQHNGTPPLPPKRTGVPVVGSAIAFARDPYAFYADLASYGDVVRFSLGSYDIAAVLHPEGIKQVLVEDFDQFRKPDDAGGVEVLSDGLLLSDGDQWQRQRTRLQPIFYRERIETYAETMGSYAAAVADEWAATDGSVDLMEATSTYTLRVLGKTLFGVNTDEYRHAVRAGAEAVRQRSSESPVSVDIPDWLPTPGNRRYRRGIDQLEDVVDTLLEERGEDAGGDDLLSLLLTATADGEGPSEREIRSQLMTFLFAGHETSATALTWALYELGRKPAVAQRLTTEVDEVVDGSYAALAELPELEYTEQVLRETLRRYPPAAAIFRETDEAVRIGGYRLPEDTYVVLPQFHVHTDDRWWDIPRQFDPSRWDDIAEPPGDRPEYAYFPFGGGPRHCIGMRF…
	CYP1015A2	Haloterrigena turkmenica DSM 5511 646514316	MSDARPSTSSLPGPRGLPFVGNTISFAREPLAFLEAIREYGDLARYEAFGREFVVVSRPDLVEAVLVSRSDEFWRGSFEHELGEGVGIEGVFFSEGEQWRRQRLLLQNAFTPVRIESYAEVMVDETVREVASWPEGGVIDVNERLSALTLGALTRSLFALPLEGDRADRVRRWVDAMGAYLEADFFGPGAVLPSWFPRRTEREYERATADVEALVGDLLTERRESDAEGDDLLSLLATAEYPDGTRPSADEISDQLLTFLLAGHETTATALTYACWFLAADDEIRERLEREVEAVCGDRDPTFADLPELTVAEAVGREALRLYPPLPFLHREPREPTSLDGVRVAPGTTIQLNMYGIHRDERWWAAPDSFRPERWLDDADRPEYASFPFGGGPRHCIGM…
	CYP2739A1	Uncultured Halobacteria archaea SG1 67 11 2795552744	VCDSVRDQFGFLRDPVDVLLSHGTENDVTRMTIPGYGLRPTEYYVVSHPGYANEVLERRDTFRQYSSVRHALPAVDEGFLSNGTGEWAERRTALESAFEGETFRRFVGAMEDQIVRDVGNLETGVEYRVDKLMRSILIRATTSAVAGEIPDPAVVGRLSRAVDAALQKTSFGVGTALPVWMPTPSFLSFWSQFHSLRGWTGDLAADLPEDSVARVVRRELELPEAELSRIVQLLVVAGFVSPSVMVTNALSLLFENPAYVESLVAELGSRRDEPRTLEDVRRSSDGIRWTLFESLRLYPPTFNLTRRVESESASLGPYELEEGEFVWIDQWSLGRDVDEWDQPSSFAPERWVDLGTDRPSFVPFGAGPRECFGKHAALVAGELILANLLGRYQFAETET…
	CYP174A2	Haloarcula hispanica CGMCC 1.2049 2511545740	MSKTPPGPKGEPLFGSSRTYARDPFRFISALERAYGDVARFDMGPMDTVMLCDPTAIERVLVSEADQFRKPDFQGDALGDLLGDGLLLSEGETWEQQRKLANPAFSMARLSGMADRITDHAEDRIADWSHGDVIDAEQSMTRVTLDVILDLMMGVELSEQRVRTIEEQLLPLGQRFEPDPIRFAMPQWMPMPDDAEFDRAVRTLDEVLDDIIAVREESLGTAEDGPMDFLSVLLRARDEGNQSPEQLRDEMMTMLLAGHDTTALTLTYTWFLLSEHPEVEQRVHEELDDVIGDDRPGMEHVRELDYLEWVIQEAMRLYPPVYTIFREPTEDVTLSGYEVEPGTTLMVPQWGVHRSERFYDDPETFDPERWKPERAGERPRFAYFPFGGGPRHCIGKHLA…
	CYP174A2	Haloarcula hispanica N601 2558550932	MSKTPPGPKGEPLFGSSRTYARDPFRFISALERAYGDVARFDMGPMDTVMLCDPTAIERVLVSEADQFRKPDFQGDALGDLLGDGLLLSEGETWEQQRKLANPAFSMARLSGMADRITDHAEDRIADWSHGDVIDAEQSMTRVTLDVILDLMMGVELSEQRVRTIEEQLLPLGQRFEPDPIRFAMPQWMPMPDDAEFDRAVRTLDEVLDDIIAVREESLGTAEDGPMDFLSVLLRARDEGNQSPEQLRDEMMTMLLAGHDTTALTLTYTWFLLSEHPEVEQRVHEELDDVIGDDRPGMEHVRELDYLEWVIQEAMRLYPPVYTIFREPTEDVTLSGYEVEPGTTLMVPQWGVHRSERFYDDPETFDPERWKPERAGERPRFAYFPFGGGPRHCIGKHLA…
	CYP174A2	Haloarcula marismortui ATCC 43049 chromosome I 638181835	MSKTPPGPKGEPLFGSSRTYARDPFRFISALERAYGDVARFDMGPMDTVMLCDPTAIERVLVSEADRFRKPDFQGDALGDLLGDGLLLSEGETWEQQRKLANPAFSMARLSGMADRITGHAEDRIADWSHGDVIDAEQSMTRVTLDVILDLMMGVELSEQRVQTIEEQLLPLGQRFEPDPIRFAMPQWMPMPDDAEFNRAVRTLDEVLDDIIEVREDSLGTDEDGPMDFLSVLLRARDDGNQSPEQLRDEMMTMLLAGHDTTALTLTYTWFLLSEHPEVEQRVHEELDDVIGDDRPGMEHVRELDYLEWVIQEAMRLYPPVYTIFREPTEDVTLSGYEVEAGTTLMVPQWGVHRSERFYDDPETFDPERWKPERASERPRFAYFPFGGGPRHCIGKHLA…
	CYP174A2	Haloarcula sinaiiensis ATCC 33800 2508579889	MSKTPPGPKGEPLFGSSRTYARDPFRFISALERAYGDVARFDMGPMDTVMLCDPTAIERVLVSEADRFRKPDFQGDALGDLLGDGLLLSEGETWEQQRKLANPAFSMARLSGMADRITGHAEDRIADWSHGDVIDAEQSMTRVTLDVILDLMMGVELSEQRVQTIEEQLLPLGQRFEPDPIRFAMPQWMPMPDDAEFNRAVRTLDEVLDDIIEVREDSLGTDEDGPMDFLSVLLRARDDGNQSPEQLRDEMMTMLLAGHDTTALTLTYTWFLLSEHPEVEQRVHEELDDVIGDDRPGMEHVRELDYLEWVIQEAMRLYPPVYTIFREPTEDVTLSGYEVEAGTTLMVPQWGVHRSERFYDDPETFDPERWKPERASERPRFAYFPFGGGPRHCIGKHLA…
	CYP174A2	Haloarcula quadrata DSM 11927 2778386955	MSKTPPGPKGEPLFGSSRTYARDPFRFISALERAYGDVARFDMGPMDTVMLCDPTAIERVLVSDADRFRKPDFQGDALGDLLGDGLLLSEGETWEQQRKLANPAFSMARLSGMADRITGHAEDRIADWSHGDVIDAEQSMTRVTLDVILDLMMGVELSEQRVQTIEEQLLPLGQRFEPDPIRFAMPQWMPMPDDAEFNRAVRTLDEVLDDIIEVREDSLGTDEDGPMDFLSVLLRARDDGNQSPEQLRDEMMTMLLAGHDTTALTLTYTWFLLSEHPEVEQRVHEELDDVIGDDRPGMEHVRELDYLEWVIQEAMRLYPPVYTIFREPTEDVTLSGYEVEAGTTLMVPQWGVHRSERFYDDPETFDPERWKPERASERPRFAYFPFGGGPRHCIGKHLA…
	CYP174A2	Haloarcula sp. CBA1115 2629118937	MSKTPPGPKGEPLFGSSRTYARDPFRFISALERAYGDVARFDMGPMDTVMLCDPTAIERVLVSEADQFRKPDFQGDALGDLLGDGLLLSEGETWEQQRKLANPAFSMARLSGMADRITDHAEDRIADWSHGDVIDAEQSMTRVTLDVILDLMMGVELSEQRVRTIEEQLLPLGQRFEPDPIRFAMPQWMPMPDDAEFDRAVRTLDEVLDDIIAVREESLGTAEDGPMDFLSVLLRARDEGNQSPEQLRDEMMTMLLAGHDTTALTLTYTWFLLSEHPEVEQRVHEELDDVIGDDRPGMEHVRELDYLEWVIQEAMRLYPPVYTIFREPTEDVTLSGYEVEAGTTLMVPQWGVHRSERFYDDPETFDPERWKPERASERPRFAYFPFGGGPRHCIGKHLA…
	CYP174A2	Haloarcula sp. CBA1128 2685280902	MSKTPPGPKGEPLFGSSRTYARDPFRFISALERAYGDVARFDMGPMDTVMLCDPTAIERVLVSEADQFRKPDFQGDALGDLLGDGLLLSEGETWEQQRKLANPAFSMARLSGMADRITDHAEDRIADWSHGDVIDAEQSMTRVTLDVILDLMMGVELSEQRVRTIEEQLLPLGQRFEPDPIRFAMPQWMPMPDDAEFDRAVRTLDEVLDDIIAVREESLGTAEDGPMDFLSVLLRARDEGNQSPEQLRDEMMTMLLAGHDTTALTLTYTWFLLSEHPEVEQRVHEELDDVIGDDRPGMEHVRELDYLEWVIQEAMRLYPPVYTIFREPTEDVTLSGYEVEAGTTLMVPQWGVHRSERFYDDPETFDPERWKPERASERPRFAYFPFGGGPRHCIGKHLA…
	CYP174A2	Haloarcula salaria H5-DGR 2637701005	MSKTPPGPKGEPLFGSSRTYARDPFRFISALERAYGDVARFDMGPMDTVMLCDPTAIERVLVSEADRFRKPDFQGDALGDLLGDGLLLSEGETWEQQRKLANPAFSMARLSGMADRITDHAEDRIADWSHGDVIDAEQSMTRVTLDVILDLMMGVELSEQRVRTIEEQLLPLGQRFEPDPIRFAMPQWMPMPDDAEFDRAVRTLDEVLDDIIAVREESLGTAEDGPMDFLSVLLRARDEGNQSPDQLRDEMMTMLLAGHDTTALTLTYTWFLLSEHPEVEQRVHEELDDVIGDDRPGMEHVRELDYLEWVIQEAMRLYPPVYTIFREPTEDVTLSGYEVEAGTTLMVPQWGVHRSERFYDDPETFNPERWKPERAGERPRFAYFPFGGGPRHCIGKHLA…
	CYP174A2	Haloarcula sp. SL3 2652992522	MSKTPPGPKGEPLFGSSRTYARDPFRFISALERAYGDVARFDMGPMDTVMLCDPTAIERVLVSEADRFRKPDFQGDALGDLLGDGLLLSEGETWEQQRKLANPAFSMARLSGMADRITGHAEDRIADWSHGDVIDAEQSMTRVTLDVILDLMMGVELSEQRVRTIEEQLLPLGQRFEPDPIRFAMPQWMPMPDDAEFNRAVRTLDEVLDDIIEVREDSVGTAEDGPMDFLSVLLRARDDGNQSPDQLRDEMMTMLLAGHDTTALTLTYTWFLLSEHPEVEQRVHEELDDVIGDDRPGMEHVRELDYLEWVIQEAMRLYPPVYTIFREPTEDVTLSGYDVEAGTTLMVPQWGVHRSERFYDDPEAFDPERWKPERASERPRFAYFPFGGGPRHCIGKHLA…
	CYP174A2	Haloarcula taiwanensis Taiwanensis 2776405850	MSKTPPGPKGEPLFGSSRTYARDPFRFISALERAYGDVARFDMGPMDTVMLCDPTAIERVLVSEAERFRKPDFQGDALGDLLGDGLLLSEGETWEQQRKLANPAFSMARLSGMADRITGHAEDRIADWSHGDVIDAEQSMTRVTLDVILDLMMGVELSEQRVRTIEEQLLPLGQRFEPDPIRFAMPQWMPMPDDAEFNRAVRTLDEVLDDIIEVREDSVGTAEDGPMDFLSVLLRARDEGNQSPEQLRDEMMTMLLAGHDTTALTLTYTWFLLSEHPEVEQRVHEELDDVVGDDRPGMEHVRELDYLEWVIQEAMRLYPPVYTIFREPTEDVTLSGYDVEAGTTLMVPQWGVHRSERFYDDPESFDPERWKPERASERPRFAYFPFGGGPRHCIGKHLA…
	CYP174A2	Haloarcula sp. Atlit-7R 2904948866	MSKTPPGPKGEPLFGSSRTYARDPFRFISALERAYGDVARFDMGPMDTVMLCDPTAIERVLVSEAERFRKPDFQGDALGDLLGDGLLLSEGETWEQQRKLANPAFSMARLSGMADRITGHAEDRIADWSHGDVIDAEQSMTRVTLDVILDLMMGVELSEQRVRTIEEQLLPLGQRFEPDPIRFAMPQWMPMPDDAEFNRAVRTLDEVLDDIIEVREDSVGTAEDGPMDFLSVLLRARDEGNQSPEQLRDEMMTMLLAGHDTTALTLTYTWFLLSEHPEVEQRVHEELDDVVGDDRPGMEHVRELDYLEWVIQEAMRLYPPVYTIFREPTEDVTLSGYDVEAGTTLMVPQWGVHRSERFYDDPESFDPERWKPERASERPRFAYFPFGGGPRHCIGKHLA…
	CYP174A2	Haloarcula sp. Atlit-120R 2904955598	MSKTPPGPKGEPLFGSSRTYARDPFRFISALERAYGDVARFDMGPMDTVMLCDPTAIERVLVSEAERFRKPDFQGDALGDLLGDGLLLSEGETWEQQRKLANPAFSMARLSGMADRITGHAEDRIADWSHGDVIDAEQSMTRVTLDVILDLMMGVELSEQRVRTIEEQLLPLGQRFEPDPIRFAMPQWMPMPDDAEFNRAVRTLDEVLDDIIEVREDSVGTAEDGPMDFLSVLLRARDEGNQSPEQLRDEMMTMLLAGHDTTALTLTYTWFLLSEHPEVEQRVHEELDDVVGDDRPGMEHVRELDYLEWVIQEAMRLYPPVYTIFREPTEDVTLSGYDVEAGTTLMVPQWGVHRSERFYDDPESFDPERWKPERASERPRFAYFPFGGGPRHCIGKHLA…
	CYP174A2	Haloarcula sp. Atlit-47R 2904960031	MSKTPPGPKGEPLFGSSRTYARDPFRFISALERAYGDVARFDMGPMDTVMLCDPTAIERVLVSEAERFRKPDFQGDALGDLLGDGLLLSEGETWEQQRKLANPAFSMARLSGMADRITGHAEDRIADWSHGDVIDAEQSMTRVTLDVILDLMMGVELSEQRVRTIEEQLLPLGQRFEPDPIRFAMPQWMPMPDDAEFNRAVRTLDEVLDDIIEVREDSVGTAEDGPMDFLSVLLRARDEGNQSPEQLRDEMMTMLLAGHDTTALTLTYTWFLLSEHPEVEQRVHEELDDVVGDDRPGMEHVRELDYLEWVIQEAMRLYPPVYTIFREPTEDVTLSGYDVEAGTTLMVPQWGVHRSERFYDDPESFDPERWKPERASERPRFAYFPFGGGPRHCIGKHLA…
	CYP174A2	Haloarcula sp. LK1 (Euryarchaeota; Halobacteria)	MSKTPPGPKGEPLFGSSRTYARDPFRFISALERAYGDVARFDMGPMDTVMLCDPTAIERVLVSEADQFRKPDFQGDALGDLLGDGLLLSEGETWEQQRKLANPAFSMARLSGMADRITGHAKDRIADWSHGDVIDAEQSMTRVTLDVILDLMMGVELSEQRVQTIEEQLLPLGQRFEPDPIRFAMPQWMPMPDDAEFNRAVRTLDEVLDDIIEVREDSVGSGDDGPMDFLSVLLRARDEGNQSPEQLRDEMMTMLLAGHDTTALTLTYTWFLLSEHPEVEQRVHEELDDVIGDDRPGMEHVRELDYLEWVIQEAMRLYPPVYTIFREPTEDVTLSGYDVEAGTTLMVPQWGVHRSERFYDDPETFDPERWKPERANERPRFAYFPFGGGPRHCIGKHLA…
	CYP174A2	Haloarcula hispanica ATCC 33960 hhi:HAH 832	MSKTPPGPKGEPLFGSSRTYARDPFRFISALERAYGDVARFDMGPMDTVMLCDPTAIERVLVSEADQFRKPDFQGDALGDLLGDGLLLSEGETWEQQRKLANPAFSMARLSGMADRITDHAEDRIADWSHGDVIDAEQSMTRVTLDVILDLMMGVELSEQRVRTIEEQLLPLGQRFEPDPIRFAMPQWMPMPDDAEFDRAVRTLDEVLDDIIAVREESLGTAEDGPMDFLSVLLRARDEGNQSPEQLRDEMMTMLLAGHDTTALTLTYTWFLLSEHPEVEQRVHEELDDVIGDDRPGMEHVRELDYLEWVIQEAMRLYPPVYTIFREPTEDVTLSGYEVEPGTTLMVPQWGVHRSERFYDDPETFDPERWKPERAGERPRFAYFPFGGGPRHCIGKHLA…
	CYP174A3	Halomicrobium mukohataei DSM 12286 645020945	MAETPPGPKGEPLFGSSRTYAQDPFRFVEALEDAYGGVARFDMGPMDTLLIAEPELVQQILVDDDAKYRKPDFQDDALGDLLGDGLLLSEGDTWQEQRKLANPAFSMARLADMDDRIVDHAESLVADWQDGSVVDAERGMTHVTLDVILDLMMGVELPDERVTTVQDQLVPLGARFEPDPIRFAMPDWVPMPDDAEFDAAMETLDGVLDDIFERRRGTTGDEDDGPMDFLSILMRARDRGEQSDEQLRDEMMTMLLAGHDTTALTLTYTWFLLSEHPEVEQRLHEEIDAVVGDERPTIDHVQELEFLDWVIDESMRMYPPVYTIFRTPTDPVELGGYDVAPSTNLMLPQWAVHHSERHWENPEEFDPERWSPERSEDRHRFAFFPFGGGPRHCIGKHLA…
	CYP174A3	Halomicrobium katesii DSM 19301 2517016952	MAETPPGPKGEPLFGSSRTYAQDPFRFVEALEDAYGGVARFDMGPMDTLLIAEPALVEQILVDDDAKYRKPDFQDDALGDLLGDGLLLSEGDTWQEQRKLANPAFSMARLADMDERIVDHADSLVADWQDGSVVDAERGMTHVTLDVILDLMMGVELPDERVTTVQDQLVPLGARFEPDPIRFAMPDWVPMPDDAEFDAAMETLDGVLDDIFERRRGTTGDGDDGPMDFLSILMRAQDRGEQSDEQLRDEMMTMLLAGHDTTALTLTYTWFLLSEHPEVEQRLHEEIDAVVGDERPTIDHVQELAYLDWVIDESMRMYPPVYTIFRTPTEPVELGGYDVAPSTNLMLPQWAVHHSERHWENPEEFDPERWSPERSEGRHRFAFFPFGGGPRHCIGKHLA…
	CYP174A3	Halomicrobium mukohataei JP60 halz:E5139 295	MAETPPGPKGEPLFGSSRTYAQDPFRFVEALEDAYGGVARFDMGPMDTLLIAEPELVQQILVDDDAKYRKPDFQDDALGDLLGDGLLLSEGDTWQEQRKLANPAFSMARLADMDDRIVDHAESLVADWQDGSVVDAERGMTHVTLDVILDLMMGVELPDERVTTVQDQLVPLGARFEPDPIRFAMPDWVPMPDDAEFDAAMETLDGVLDDIFERRRGTTGDEDDGPMDFLSILMRARDRGEQSDEQLRDEMMTMLLAGHDTTALTLTYTWFLLSEHPEVEQRLHEEIDAVVGDERPTIDHVQELEFLDWVIDESMRMYPPVYTIFRTPTDPVELGGYDVAPSTNLMLPQWAVHHSERHWENPEEFDPERWSPERSEDRHRFAFFPFGGGPRHCIGKHLA…
	CYP174A3	Halomicrobium sp. ZPS1 hazp:GBQ70 295	MAETPPGPKGEPLFGSSRTYAQDPFRFVEALEDAYGGVARFDMGPMDTLLIAEPELVQQILVDDDAKYRKPDFQDDALGDLLGDGLLLSEGDTWQEQRKLANPAFSMARLADMDDRIVDHAESLVADWQDGSVVDAERGMTHVTLDVILDLMMGVELPDERVTTVQDQLVPLGARFEPDPIRFAMPDWVPMPDDAEFDAAMETLDGVLDDIFERRRGTTGDEDDGPMDFLSILMRARDRGEQSDEQLRDEMMTMLLAGHDTTALTLTYTWFLLSEHPEVEQRLHEEIDAVVGDERPTIDHVQELEFLDWVIDESMRMYPPVYTIFRTPTDPVELGGYDVAPSTNLMLPQWAVHHSERHWENPEEFDPERWSPERSEDRHRFAFFPFGGGPRHCIGKHLA…
	CYP174A4	Haloarcula sp. BJGN-2; ATCC 33799 2508572703	MSKTPPGPKGEPLFGSSRTYARDPFRFISALERAYGDVARFDMGPMDTVMLCDPTAIERVLVSEADRFRKPDFQGDALGDLLGDGLLLSEGETWEQQRKLANPAFSMARLSGMADRITGHAEDRIADWSHGDVIDAEQSMTRVTLDVILDLMMGVELSEQRVQTIEEQLLPLGQRFEPDPIRFAMPQWMPMPDDAEFNRAVRTLDEVLDDIIEVREDSLGTDEDGPMDFLSVLLRARDDGNQSPEQLRDEMMTMLLAGHDTTALTLTYTWFLLSEHPEVEQRVHEELDDVIGDDRPGMEHVRELDYLEWVIQEAMRLYPPVYTIFREPTEDVTLSGYEVEAGTTLMVPQWGVHRSERFYDDPETFDPERWKPERASERPRFAYFPFGGGPRHCIGKHLA…
	CYP174A4	Haloarcula californiae ATCC 33799 2534346834	MSKTPPGPKGEPLFGSSRTYARDPFRFISALERAYGDVARFDMGPMDTVMLCDPTAIERVLVSEADRFRKPDFQGDALGDLLGDGLLLSEGETWEQQRKLANPAFSMARLSGMADRITGHAEDRIADWSHGDVIDAEQSMTRVTLDVILDLMMGVELSEQRVQTIEEQLLPLGQRFEPDPIRFAMPQWMPMPDDAEFNRAVRTLDEVLDDIIEVREDSLGTDEDGPMDFLSVLLRARDDGNQSPEQLRDEMMTMLLAGHDTTALTLTYTWFLLSEHPEVEQRVHEELDDVIGDDRPGMEHVRELDYLEWVIQEAMRLYPPVYTIFREPTEDVTLSGYEVEAGTTLMVPQWGVHRSERFYDDPETFDPERWKPERASERPRFAYFPFGGGPRHCIGKHLA…
	CYP174A4	Haloarcula amylolytica JCM 13557 2556118177	MSKTPPGPKGEPLFGSSRTYARDPFRFISALERAYGDVARFDMGPMDTVMLCDPTAIERVLVSEADQFRKPDFQGDALGDLLGDGLLLSEGETWEQQRKLANPAFSMARLSGMADRITGHAEDRIADWSHGDVIDAEQSMTRVTLDVILDLMMGVELSEQRVQTIEEQLLPLGQRFEPDPIRFAMPQWMPMPDDAEFDRAVRTLDEVLDDIIAVREDSLGTAEDGPMDFLSVLLRARDEGNQSPDQLRDEMMTMLLAGHDTTALTLTYTWFLLSEHPEVEQRVHEELDDVIGDDRPGMEHVRELDYLEWVIQEAMRLYPPVYTIFREPTEDVTLSGYEVEAETTLMVPQWGVHRSERFYDDPETFDPERWKPERASERPRFAYFPFGGGPRHCIGKHLA…
	CYP174A4	Haloarcula argentinensis DSM 12282 2556106530	MSKTPPGPKGEPLFGSSRTYARDPFRFISALERAYGDVARFDMGPMDTVMLCDPTAIERVLVSEADQFRKPDFQGDALGDLLGDGLLLSEGETWEQQRKLANPAFSMARLSGMADRITGHAKDRIADWSHGDVIDAEQSMTRVTLDVILDLMMGVELSEQRVQTIEEQLLPLGQRFEPDPIRFAMPQWMPMPDDAEFNRAVRTLDEVLDDIIEVREDSLGTDEDGPMDFLSVLLRARDDGNQSPEQLRDEMMTMLLAGHDTTALTLTYTWFLLSEHPEVEQRVHEELDEVIGDDRPGMEHVRELDYLEWVIQEAMRLYPPVYTIFREPTEDVTLSGYDVEAGTTLMVPQWGVHRSERFYDDPETFDPERWKPERANERPRFAYFPFGGGPRHCIGKHLA…
	CYP174A4	Haloarcula japonica DSM 6131 2535906093	MSKTPPGPKGEPLFGSSRTYARDPFRFISALERAYGDVARFDMGPMDTVMLCDPTAIERVLVSEADRFRKPDFQGDALGDLLGDGLLLSEGETWEQQRKLANPAFSMARLSGMADRITSHAEDRIADWSHGDVIDAEQSMTRVTLDVILDLMMGVELSEQRVQTIEEQLLPLGQRFEPDPIRFAMPQWMPMPDDAEFNRAVRTLDEVLDDIIEVREDSLGTDEDGPMDFLSVLLRARDDGNQSPEQLRDEMMTMLLAGHDTTALTLTYTWFLLSEHPEVEQRVHEELDDVIGDDRPGMEHVRELDYLEWVIQEAMRLYPPVYTIFREPTEDVTLSGYEVESGTTLMVPQWGVHRSERFYDDPETFDPERWKPDRAGERPRFAYFPFGGGPRHCIGKHLA…
	CYP174A4	Haloarcula vallismortis J.F. 54; ATCC 29715 2508582105	MSKTPPGPKGEPLFGSSRTYARDPFRFISALERAYGDVARFDMGPMDTVMLCDPTAIERVLVSEADRFRKPDFQGDALGDLLGDGLLLSEGETWEQQRKLANPAFSMARLSGMAERITGHAEDRIADWSHGDIIDAEQSMTRVTLDVILDLMMGVELSEQRVQTIEEQLLPLGQRFEPDPIRFAMPEWMPMPDDGEFDRAVRTLDEVLDDIIAVREDSLGTDEDGPMDFLSVLLRARDEGNQSPEQLRDEMMTMLLAGHDTTALTLTYTWFLLSEHPEVEQRVHEELDDVIGDDRPGMEHVRELDYLEWVIQEAMRLYPPVYTIFREPTEDVTLSGYDVEAGTTLMVPQWGVHRSERFYDDPETFDPERWKPERASERPRFAYFPFGGGPRHCIGKHLA…
	CYP174A4	Haloarcula vallismortis ATCC 29715 2534329841	MSKTPPGPKGEPLFGSSRTYARDPFRFISALERAYGDVARFDMGPMDTVMLCDPTAIERVLVSEADRFRKPDFQGDALGDLLGDGLLLSEGETWEQQRKLANPAFSMARLSGMAERITGHAEDRIADWSHGDIIDAEQSMTRVTLDVILDLMMGVELSEQRVQTIEEQLLPLGQRFEPDPIRFAMPEWMPMPDDGEFDRAVRTLDEVLDDIIAVREDSLGTDEDGPMDFLSVLLRARDEGNQSPEQLRDEMMTMLLAGHDTTALTLTYTWFLLSEHPEVEQRVHEELDDVIGDDRPGMEHVRELDYLEWVIQEAMRLYPPVYTIFREPTEDVTLSGYDVEAGTTLMVPQWGVHRSERFYDDPETFDPERWKPERASERPRFAYFPFGGGPRHCIGKHLA…
	CYP174A4	Haloarcula vallismortis DSM 3756 2695023166	MSKTPPGPKGEPLFGSSRTYARDPFRFISALERAYGDVARFDMGPMDTVMLCDPTAIERVLVSEADRFRKPDFQGDALGDLLGDGLLLSEGETWEQQRKLANPAFSMARLSGMAERITGHAEDRIADWSHGDIIDAEQSMTRVTLDVILDLMMGVELSEQRVQTIEEQLLPLGQRFEPDPIRFAMPEWMPMPDDGEFDRAVRTLDEVLDDIIAVREDSLGTDEDGPMDFLSVLLRARDEGNQSPEQLRDEMMTMLLAGHDTTALTLTYTWFLLSEHPEVEQRVHEELDDVIGDDRPGMEHVRELDYLEWVIQEAMRLYPPVYTIFREPTEDVTLSGYDVEAGTTLMVPQWGVHRSERFYDDPETFDPERWKPERASERPRFAYFPFGGGPRHCIGKHLA…
	CYP174A4	Haloarcula sp. K1 2690702192	MSKTPPGPKGEPLFGSSRTYARDPFRFISALERAYGDVARFDMGPMDTVMLCDPTAIERVLVSEADRFRKPDFQGDALGDLLGDGLLLSEGETWEQQRKLANPAFSMARLSGMADRITGHAEDRIADWSHGDVIDAEQSMTRVTLDVILDLMMGVELSEQRVQTIEEQLLPLGQRFEPDPIRFAMPQWMPMPDDAEFNRAVRTLDEVLDDIIEVREDSLGTDEDGPMDFLSVLLRARDDGDQSPEQLRDEMMTMLLAGHDTTALTLTYTWFLLSEHPEVEQRVHEELDDVIGDDRPGMEHVRELDYLEWVIQEAMRLYPPVYTIFREPTEDVTLSGYEVEAGTTLMVPQWGVHRSERFYDDPETFDPERWKPERASERPRFAYFPFGGGPRHCIGKHLA…
	CYP174A4	ortholog Haloarcula sp.LK1	MSKTPPGPKGEPLFGSSRTYARDPFRFISALERAYGDVARFDMGPMDTVMLCDPTAIERVLVSEADQFRKPDFQGDALGDLLGDGLLLSEGETWEQQRKLANPAFSMARLSGMADRITGHAKDRIADWSHGDVIDAEQSMTRVTLDVILDLMMGVELSEQRVQTIEEQLLPLGQRFEPDPIRFAMPQWMPMPDDAEFNRAVRTLDEVLDDIIEVREDSVGSGDDGPMDFLSVLLRARDEGNQSPEQLRDEMMTMLLAGHDTTALTLTYTWFLLSEHPEVEQRVHEELDDVIGDDRPGMEHVRELDYLEWVIQEAMRLYPPVYTIFREPTEDVTLSGYDVEAGTTLMVPQWGVHRSERFYDDPETFDPERWKPERANERPRFAYFPFGGGPRHCIGKHLA…
	CYP174A8	Uncultured Halobacteriaceae archaea SG1 64 5 2795514994	VKATPPGPKGEPLFGSSRRYAEDPFRFLSACERAYGGVVQFDLGPMGTYLLTEPEHVERVLVGEADRFRKPEFQDDALGDLLGKGLLLSEGQTWLEQRQLATPAFQMDRLTGFADDIVDHNERLLENWSEGKLVDVEQAMTRVTLAVITDLMLGTDLADDRIRTIREALEPLGARFEPDPVRFAAPSWLPMPGDSEYSTAVETMESVIEAIVADRRGSEGDPETDDGPDDFLSILLRAQGRGEQTDQQIRDEMMTMLLAGHDTTALTLTYCWYLLSEHPRTEARLHEELQTELGGTPPRMADVPSLDLVERVVDESMRLYPPVYAMFREPEEAVTFGQYTIPADATIMLSQWAMHRSDRFWDDPEQFDPDRWAGEDDRPRFAYFPFGGGPRHCIGKHLA…
	CYP174A9	Uncultured Halobacteria archaea SG1 63 6 2795578995	VQTTPPGPRGEPLFGSGRQYSDDPLRFVEEIERAYNGIAAFDMGPMETYFVAEPSAIERVLVSEADGYKKPEFQSDTLGDLLGNGLLLSEGETWQQQRQLANPAFTMGRLASFDDRIAGHTEDLLERWSDGDTRDMELEMTRVTIDVIADLMLGTELSERQLSQLRENLEPIGRQFEPDPMRFALPSWVPMPGDRAYQSAVSNVDEIVDEIIADRRGTEGGEDGPMDLLSILLRAQNDGEQSAAQLRDEVVTMLLAGHDTTALTMTYTWYLLSQHPEKRRRVYEEVDELDDAPTMDDVQNLEYVEWVIDESMRLYPPVYALFRTATEDVELLDYEIPADSMIMLSQWAVHRSPSHWEDPEQFRPERWDGTEQAERHRFAYFPFGGGPRHCIGKNLAKLE…
	CYP174A11	Uncultured Halobacteriaceae archaea SG1 66 16 2795500946	MAETPPGPKGEPLFGSSRTYANDPFRFISTLEDAYGDVAYFDMGPLETVMLCDPTAIERVLVSEADSFRKPDFQGDALGDLLGDGLLLSEGDTWEKQRQLANPAFSMRRLAGMADRITGHAEDRLAGWEDGDVVNVERAMTRTTLDVILDLMMGVELSEERVETIEKQLLPLGQRFEPDPLRFAAPEWMPMPDDAEFDAAVETLDSILDDIIAVRERTAGSGDDGPMDFLSVLIRARDDGVESPEQLRDEMMTMLLAGHDTTALTLTYTWFLLSEHPEVKRRVHEEIDEVIGDESPGMEHVRELEYLEWVIQESMRMYPPVYVMFREPTEDVTLSGYPVEEGMTLMLPQWGVHRSERFYDDPETFDPERWKPERATERPRFAYFPFGGGPRHCIGKHLA…
	CYP174A13	Halostella pelagica DL-M4 2914294277	MSETPPGPSGEPLFGDSRRYSRNPFRFIESLEEAYGDVSRFDMGPMDTYVLCSPTAIERVLVSEADRFRKPDFQGDALGDLLGDGLLLSEGETWERQRDLAQPSFSMARLAGMADRITGHAADRVGSWTAGETIDVEDAMTRVTLDVILDLMMGVELPDSRVRTIQEQLEPLGARFEPDPIRFAAPEWAPMPGDAEFERAVSTLDDVLDEIIAVREGTTGGEDGPTDFLSVLMRARDEGAQSPDQLRDEMMTMLLAGHDTTALTLTYTWFLLSEHPEAERRVHKEVDAVVGDDRPGMEHVREFEYVDWVIQEAMRLYPPVYTIFREPTDDVTLAGYDVDAGTSLMLPQWGVHRSERFWDDPETFDPERWRPERANERPRFAYFPFGGGPRHCIGKHLAL…
	CYP174A25	Halorussus sp. DLLS-82 2883599428	MSSSPPGPSGEPLFGSSRRYARDPFRFLSACERAYGSVVQFDLGPLNTYLLTDPADVERVLVSEADQFRKPDFQSDALGDLLGKGLLLSEGQTWRKQRQLANPAFDMGRLMGFADRIVDHHDDLLADWADGAGVDVEQEMTQVTLAVIVDLMLGTDLDDERVRTIRESLVPLGARFEPDPVRFAAPRWLPMPGDGEYDAAVGTMESVIDDIVTERRGTHGDAAADEGPDDLLSILLRAQDRGEQSSRQIRDEVMTMLLAGHDTTALTLTYAWYLLSQHPEAERRVHAEVDEVLGDDRPTIDDVGDLAFVEQVVDESMRLYPPVYTMFREPKSAVELGGYRVPEDAAIMLSQWAMHRSERYWDEPDAFDPDRWDRDVDRPRFAYFPFGGGPRHCIGKHLA…
	CYP174B36	Salinigranum rubrum GX10 2788986308	MSTEPPGPKGVPLIGNSGQYAKNPFEFITAVEEAYGDVAHFELGPIDTYMITNPADIERVLVTDDAKYRKPKFQDDAIGDLLGDGLLMSEGETWRTQRELAQPSFLMSRLSGLSDLMVDYTEEMLADWREGGVINVHLEMARLTVKIIVEAMFGATIDDDRVRTVQENLEPLGSRFEPNPFRFAIPDWAPTRENREYKKALSTIEEVVWDLIDEREGTQYGDGEEPMDLLSVLLRARDRGEQTDENLRDEMVTMLLAGHDTTALTLTYTWYLLSQHPEVESRVHDELDGLLEGQRPTFADVRAMEYTEAVLNEAMRLYPPVYTIFREPQVDVRLGGYRVPAGSAVMLSQWAVHRSSRYWDAPLEFDPDRWLDERADARHRFAYFPFGGGPRFCIGKQLS…
	CYP174B48	Halococcus sp. 197A 2601041972	MSTQPPGPQDLPVLGNTHRYSRDPFSFIETLTRSYNGLSTFTLGPERTYLVTDPTDVERVLVSEASRFRKAQTMRTGSIDDLLGDGLLMSGGEFWQRQRRRAQPAFAPDRVANFGEEIAGYAETMLDGWTDGDVVEIDPAMARITVKVIVSVMFGTELDDRTTRTVQNNLEPLGKMFEPKAAQFLLPEWVPTRERIEFERAVDNLEGVLDSLVRQRRGTENGEMDLLSILLRAQGEVDEVTEELLRDELMTMLLAGHDTTALSLTYTWYLLAQHPAIERRVHDEIDTVLGGEPPTADDVRDLDLTERVIQEAMRLYPPVYTIFREPSEDVRLGGYDVPEGSLVMLPQWGVHRDPHWYDEPELFDPDRWTSDRASERPNYAYFPFGGGPRHCIGKHLSML…
	CYP174B56	Halococcus salifodinae DSM 8989 2556211097	MSTSPPGPQDLPLLGNTHRYSRDPFSFIETLTRSYNGLSTFTLGTEQTYLVTDPKEIERILVSEDSKFRKSQTIRSGSIDDLLGDGLLMSGGDFWQRQNQRAQPAFAPARVMNFGKEISGYAERMMSGWNDGDVIEIDSSMAQITVKVIVSVMFGTELDDRTTEKVQNTLEPLGEMFEPKPAQFLLPEWVPTPDRIEFDNAVDSLEDILDSLVDERKGTEDGEMDLLSILLRAQSDVDEVTEELVRDELMTMLLAGHDSTALSLTYTWYLLSQNPETERRVHDEIDEVLGDESPTASDVRDLDLTERVIQEAMRLYPPVYTIFREPAEPIRIGGYRIPKGALVMLPQWGVHRDPRWYDDPESFDPDRWTSDRASGRPNYSYFPFGGGPRHCIGKHLSML…
	CYP1001A10	Halorientalis regularis IBRC-M 10760 2653868498	MSNRAHSPPGLPVVGSVTKLARDPLRYLSGVQEAYGGQYPLVRLDPPGGQSVSVVLDASLVHDILADRDRFARPGTGADQQRRQGLLTSAGTLWEQQRSVLDPEFVGPRLSEYAEVAADTVETMLAGWPADGRIDLVSELSTMTMRVITRTLFSQDTTREQSRTVEEALSAVADEFEPDITDFLLPDRLQPGPSAAFEAANETLDTVARGFVDDHLEVEDPPQDMITALMEAKRDPAVDLSENELIDEAVLFMTAGQETTALTVTYAFHWLSTHPEARQRVADEARRTLDGDPPDWETLSELTYTEKVVRETLRLTPAAWNITRVTREPTTLAGVELPADEPLLLSTYAHHRDGRVWDAPETFDPDRWGETASRADDSYFPFGAGPRVCIGRQIALTEA…
	CYP1002F2	Uncultured Halobacteria archaea SG1 65 9 2795566024	MASGGQPTIADERGPTGPAGWPLLNNTVQFSRDPFGFYERCATYGDVVPYTVAGRTFYMLMHPDDIERVLATEHAKFQKGDFQREQLQMVLGEGLLTSEGNRWRDQRQRIQPAFTPDKIQSYTEVMTECAEQAMDGWRTGESVAIDEEMRRVTVQVLARSLFGTDISEHVATVAEAMDHIGALAEGSMLPALAPEWLPTPWNRRAKRGVAMIDGVIDDLVEQRRGDAAGRDDLLSTLLVARDDGEITRDTLRDQLVTFLLAGHETTSLALTYTWYLLAENPEERERLHAEVDDVTDGTPTMGDLPALAYTEQVITESMRLYPPVYRQLREVAETVELGGYTMESGTKLTLPQWNVHRDPRWWDHPREFRPKRWDDGDRPDYAYFPFGGGPRRCIGMQFA…
	CYP1002K2	Uncultured Halobacteria archaea SG1 65 131 2795570766	MATEAHRRHETPPGPDGLPLLGNTLSLSRDVLGFYEQAHRNYGDIVRFEVAGDEGYLLTHPEYIEQVLVNDDAKFVKGEVLNRSIGSALGEGMLLAEGEAWRAQRTLAQPAFYRERVETYGEAMVTYAAEAAGNWDGALVDVHDAMTELTLRILARTLFGIDIGDRQSVVREMAEATRTRTDVSSLVGFLPDWVPHPAIREYNRALTDVRGFVEGHIAERKAEPPEERGDDLLSLLVTAAEAGDMSDETLRDNMLTFLFAGHETTALALTYTWFLLGHHPDVQARLHDELDSVLEGSAPTTADLPDLEYTGQVVDEAMRRYPPVYTFFREPTEDVEIGGYTIPEGATLSLPQWIVHHDERWYESPWEFRPARWDDWDGPEYAYYPFGGGPRHCIGMRFA…
	CYP1014C1	Haladaptatus paucihalophilus DX253 contig00008 650254654	MKSDLRQPPTPDGHPFIGHTIDFAQSPFDFVDRAIEECGDVYRMKLPSTQVFVLAHPDYFTQALVTEIDAFGKSDDFQTAFGNGVIATEGDQWRRQRGVLQPFFTRKQVGKYSDQMVKATQQRVDTWLDREILDMETEMKNLTLEVLFATLFGRELQPGEGDDLRTAADGLHGWFAPTSWLLPNWVPTLSRHSFKNSKERLRTEIQQLLTEQRTSDANGGSHSETLLSKLHNARNGTGQNQLSQQEVEGMMITMIFAGYETTASALAFAWYALATHPDLQEAFHDEVDTVLDGDSPTQADIDELELTRRILKETMRLYPPIHTIPRKTTRTVDVNGYQLPANEEVHLGILAVHRDERFYDDPLSFQPDRWESDLEDELPEHAYMPFGGGRRACVGREFA…
	CYP1014C1	Haladaptatus paucihalophilus DSM 18195 2700141536	MKSDLRQPPTPDGHPFIGHTIDFAQSPFDFVDRAIEECGDVYRMKLPSTQVFVLAHPDYFTQALVTEIDAFGKSDDFQTAFGNGVIATEGDQWRRQRGVLQPFFTRKQVGKYSDQMVKATQQRVDTWLDREILDMETEMKNLTLEVLFATLFGRELQPGEGDDLRTAADGLHGWFAPTSWLLPNWVPTLSRHSFKNSKERLRTEIQQLLTEQRTSDANGGSHSETLLSKLHNARNGTGQNQLSQQEVEGMMITMIFAGYETTASALAFAWYALATHPDLQEAFHDEVDTVLDGDSPTQADIDELELTRRILKETMRLYPPIHTIPRKTTRTVDVNGYQLPANEEVHLGILAVHRDERFYDDPLSFQPDRWESDLEDELPEHAYMPFGGGRRACVGREFA…
	CYP1014C1	Haladaptatus sp. R4 2690718817	MKSDLRQPPTPDGHPFIGHTIDFAQSPFDFVDRAIEECGDIYQMKLPSTQVFVLAHPDYFTQALVTEIDAFGKSDDFQTAFGNGVIATEGDQWRRQRGVLQPFFTRKQVGKYSNQMVKATQQRVDTWLDREILDMETEMKNLTLEVLFATLFGRELQPGEGDDLRTAADGLHGWFAPTSWLLPNWVPTLSRHSFKNSKERLRTEIQQLLTEQRTSDANRGSHSETLLSKLHNARNGTGQNQLSQEEVEGMMITMIFAGYETTASALAFAWYALATHPDLQEAFHDEVDTVLDGDSPTQADIDELELTRRILKETMRLYPPIHTIPRKTTRTVDVNGYQLPANEEVHLGILAVHRDERFYDDPLSFQPDRWESNLEDELPEHAYMPFGGGRRACVGREFA…
	CYP1963A3	Halosimplex sp. TH32 2883615529	MTAQRMAADTTASPPTPDGVPLFGNGLAFARNPVDAMERWATLGDIVRLDIPGQEMYLVTGPALIEQILVDDHESFTISPAQRETFSGVEDHAVTTTTGERWERLRRALHPAFTRDAMGRYADRTVETTAACIEAWDDGEQIDLYEEMRRLTVTVLADALLDVDIRGREAVVMAAADALVDRANFRRPGQLLPDWVPTPTDRRFERTVTELDAFVDDIITERRGTDRGKDLCSVLLDAHDAGDLSLAEVRENVVAMLLAGHDSPSVALTHVWRVLDEHPDHRAMLTEEAQTVVGNEQPASELLPGLEHTRHVVAETLRLYPPTLGVMRQATEPVTLGGYDLPAGAQFLLPQWPVHRDDRFWDDPTTFDPTRWERATNRPEYAYFPFSGGPRNCVGMHFA…
	CYP1963A7	Haloferax larsenii JCM 13917 2556184639	MTAHGTSAGDESSPPTPSGVPLLGNGPAFSRDPVVAMEEWASLGDLVRLEVPGQTTYLVTGAELIEQILVTDHESYTISPAQHETFEGIEDHAVTVTTGERWTRLRRVMRPALTHGAVQRYADRIVETTEDYVDEWDDGEHIDLYREMRLLTVNVLADALLDADVRGREAVVMDAADALVDRANLRRLGQLLPDWVPTPTDRRFERTVRELDAFVDDLIAERRNTGLGEDFCSVLLDAHDAGTLSIDEVRHNLVAMLLAGHDSPSIALTHALRLLDDHSDVRDALLAESGDVLGGDGSASGAYADLERTQNVVSETLRLYPPTLAVTRQATEPVTIAGYDLPAGAQFLLPQWPVHRDERYWDEPTVFDPSRWQEPESRPGYAYFPFSAGPRNCVGMHFA…
	CYP109G19	Halogeometricum limi CGMCC 1.8711 2617938620	MSSAPHREAERGGGQQTLERVPLELSTTESWLDPFDWYAEMRENHPVRYDERRRVWDVFRYADAARILSDPMTFSSDPTRATELDLPEPEARGPLFETMLTSDGSRHDRLRGVVEESFRPRSLVPRAPHIRDVADDLLDDVVDRGEMDLIADFAYPLPVVVIAELLGVPTEDRPTFKRWSDTLVETPADTSEAGLEAFARERRRVDDELRAYFEAILDDRRTDPRDDLVSDIVHAESDGETLSHEEAVGFCILLLVAGNVTTTNLLGNAVRCLTAHPDAMARLAADPTLTTTAVEEVLRYRSPVQALVRVATRDVELAGADVHTGDAVVPWLGSANRDPAVFDAPDEFRIDRTPNSHLGFGRGTHYCLGAPLARLEARIALEQLFARVTDVERASTELD…
	CYP174A3	Halomicrobium sp. LC1Hm hall:LC1Hm 1947	MAETPPGPKGEPLFGSSRTYAQDPFRFVEALESAYGGVARFDMGPMDTLLIAEPALVQQILVDDDSKYRKPDFQDDALGDLLGDGLLLSEGDTWQEQRKLANPAFSMARLADMDDRIVDHAESLVADWRDGSVVDAERGMTHVTLDVILDLMMGVELPDERVTTVQDQLVPLGARFEPDPIRFAMPEWVPMPDDAEFDAAVETLDGVLDDIFERRRGTTGGEDGPMDFLSILMRARDRGEQSEEQLRDEMMTMLLAGHDTTALTLTYTWFLLSEHPEVEQRLHEEIDAVVGDERPTIDHVQELTYLDWVIDESMRMYPPVYTIFRTPTEPVELGGYDVAPSTVLMLPQWAVHHSERHWENPGEFDPERWSPERSEGRHRFAFFPFGGGPRHCIGKHLAL…
	CYP174A8	Halolamina rubra CBA1107 2619162417	MGTSPPGPKGEPLFGSSRRYADDPFRFLSACEAAYDGVVQFDLGPMDTYLVTEPEYVERVLVSEADRFTKPAFQGNALGDLLGKGLLLSEGQTWREQRRLATPAFRIDRLTGFADDIVGHNEALLAEWNDGEVVDVEQAMTRVTLAVITDLMLGTELSDERVRTIREALEPLGARFEPDPVRFAAPAWLPMPGDSEYDAAVETMESVIADIVAERRGSEGDPETDEGPDDLLSILLRARGRGEQTDEQIRDEVMTMLLAGHDTTALTLTYSWYLLSEHPTVEARLHEELDERLGDEPPSMADVQSLDLVERIVDEAMRLYPPVYAMFRDPAEAVTFGRYTVPEDATIMLSQWAMHRSERFWDDPDQFDPDRWVDDDHPHFAYFPFGGGPRHCIGKHLAK…
	CYP174A8	Uncultured Halobacteriaceae archaea SG1 68 34 2795468595	MRTSPPGPTGEPLFGSSRRYANDPFRFLSACERSYSGVVQFDLGPMDTYLLTEPEHVERVLVAEADRFSKPEFQDDALGDLLGEGLLLSEGQTWREQRRLATPAFQMDRLADFADDIVAHNESLLADWSDGAVVDMERAMTRVTLAVITDLMLGTDLTDERIRTIREALEPLGARFEPDPIRFAMPTWLPMPGDSEYDTAVETMESVIADIVAERRGSEGNPETDEGPDDLLSILLRARARGEQTDKQIRDEMMTMLLAGHDTTALTLTYTWYLLSQHPSVEERLREELEEQLGGGPPTMADVPALDLVERVVDEAMRLYPPVYAMFRDPAESVTFGEYTIPEDATIMLSQWATHRSEQLWDNPEQFDPDRWTGDDHPRFAYFPFGGGPRHCIGKHLAK…
	CYP174A11	Uncultured Halobacteriaceae archaea SG1 66 7 2795492848	MAEIPPGPTGEPLFGSGRTYASDPFRFISTLEEAYGDVAYFDMGPMETVMVCDPTAIERILVSEADRFRKPDFQGDALGDLLGDGLLLSEGDTWQQQRKLANPAFSMARLSGMADRITGHAEDRLADWADGDVVNAERVMTRTTLDVILDLMMGVEISEERVEMIEAQLLPLGQRFEPDPLRFAAPEWMPMPDDDEFERAVETLDSILDDIIAVRERSAGADDAPMDFLSILIRARDDGVESPEQLRDEMMTMLLAGHDTTALTLTYTWFLLSEHPEIEQRVHEELDEVIGDERPGMEHVRELDYLEWVIQEAMRMYPPVYTMFREPTEDVVVSDYAIEAGTALMIPQWGVHRSARFYDDPGTFDPERWRPERATERPRFAYFPFGGGPRHCIGKHLAM…
	CYP174B37	Halobacteriaceae archaeon SB9 2690709723	MRARPPGPRGVPLFGNSQQYAKDPFSFLTACADAYGDVVHFDLGPLETYMLTNPDDIETVLVSEAEKYRKPRFQDDAIGDLLGEGLLMSEGETWREQRELAQPAFNMQRIASLDETMTDYTEAMLDDWHDGETLNVQIEMARLTVKIIVEAMFGSSAGDERVQRVQEHLEPLGARFEPDPRRFLIPDWAPTRENREYHEAISVLEDIIDDIVSDRRGTESDPERMDLLSILMRAQARGEQTDKQLRDEMMTMLLAGHDTTALTLTYAWFMLSQHPEVEEKVHAELDEVLGGDAPTARDTRKMRYTDQVLQETMRLYPPVYTLFREPLVDVKLGGYRVPEGAAVMLPQWAVHRSSRYYDNPLEFDPDRWTPAERSKRPRLSYFPFGAGPRHCIGKQFSML…
	CYP174B50	Uncultured Halobacteria archaea SG1 66 14 2795556807	MSSSPPGPDGEPFFGSSRRYARDPFRFLSACEQAYGDVVQFDFGPMATYLVTDPEDIEQVLVSDADLFGKPSFVQALGDLLGKGLLLSEGQTWRDQRQLAAPAFKMDRLTGFADDIVTHSDEMLADWTDGSEVDIEQKMTQVTLAVIVDLMLGTDLNDRRVRTIREALEPLGARFEPDPIRSAAPEWLPMPGDSEYRQAVETMESVIDDIVTERRGTQGDAATGESPDDLLSILLRAQERGEQSDRQIRDEVMTILLAGHDTTALTLTYTWYLLSQHPDAERRVHAEVDEVVGDNRPTMADVAQLDYVQRVIDESMRLYPPVYTMFREPRQPVEVGGYQIPDDASIMISQWAMHRSERYWDEPDVFDPDRWTRDVDRPRFTYFPFGAGPRHCIGKHLAT…
	CYP174B52	Uncultured Halobacteriaceae archaea SG1 69 8 2795452669	MRTEPPGPPEPPVVGSTFDYTSDPFRFMTAVSRAYGDVAKFRLGPQETFLLSDPDDVETVLMNDEGLFRKADFQDDALTGLLGDGLLLSTGDRWRRQRDLAQPAFNMGRMRGLAETMAEKSAATAADWPVGEATNVQLPMARLTVEIIVDAMFGVDIDEETVLEVQNSLEPLGARFEPDAVRFLTPAWLPTPSNREYNEALETLDGIVRGLVERRRGTEGTGDGMDLLSILLRAQARGDQTDADLRNEMMTMLLAGHDTTALTLTYAFHQLGCNPAVAERLYEEVDAVLGGDRPTMGDLRDLEYTERVLKETMRLLPPVYTLFRQPNADVRLGDYRVPEDALLMLPQWVVHRDEAHYDEPLSFEPDRWLPGPAGERHPYAYFPFGAGPRSCIGRQLSLV…
	CYP197C28	Halolamina pelagica CGMCC 1.10329 2664202471	MPSDTSGEFPPGPDGLPVVGAVPQSILGGLEFTESVAHEYGDVVHWEGLGEHFYQFNHPEHIAHVLVHNNTNYVKGEQFQRILRPLTGNGILNSEGEAWRRNRRLMQPAFHPDRISVYGEMMTDQTARLLDDWSAGETRSIHEDMMELTLRIVAEALFGVDIDRYVDEIEAAMNSYLPATASLSNLLVPEGVPLPSRRKMASARATLDEVVDDIIAQKRDDPGADDVISMLLEAQADGAPLDDEQIRDEAITLLTAGHETTAVSLTYTTYLLAQHSGIEEKLVAELEAVLGGERPTMADLPDLTYTERVVEESMRLFPPVPSIVRETKESDHVGGYEIPAGSRVFLSQWVVHRDDRWYDDPLAFRPERWTDDLRDSLPQLAYFPFSAGPRRCIGDRFAM…
	CYP197L8	Natronoarchaeum philippinense DSM 27208 2729667488	MQRSASGRGAPPGPDGIPLLGNTREYVQDPLAFFEDLAREYGPVAAYEIGGEQFVQVSDPELVRRVLVDDNDAFVKGEQFMETLKPVLGDGLLTSEGELWRSQRHTVEPSFYPEMLASYATEMTDATERALADWTPGEQRDIHEDMMSLTVEIAAQALFDVDIRAQEEAIGEALETVMDRASSSIRRPVDVPRWVPTPGNRRFNAALDDLHAVAERIIEKHERAGGDASDVVSLLLASDDDLPRERIRDEVITILLAGHETTALALTYALHLLSENPGTRDRLQAELDDVLGGRPPTVEDLDDLPYTERVIEETMRVYPPVYDLLREATEDIEMAGYRIPEGRTVTFQQWVLHRDPRFYDDPEQFRPERWTDEFREDLPAFAYFPFGGGPRRCIGDRFA…
	CYP197AL1	Halapricum salinum CBA1105 2633101114	MNDDPPVSEQVPPGPSGLPLIGNTRQLASNRLSFMTESAREYGDVVKIDFARGQDFYALFHPDHVRHVLVENNEQYVKGEFFQNRLELLGTGLLKAEGETWREQRHQIEPAFHPDRIAGYGETMVDFSDRLLDRWDTPEVRNVHEDMMALTLEIVADALFGVDIRDAETDVGDALGTVMEHFRRQTGRPVDIPEWLPISDNRQYRSARETLDRVVADIIAERRDGEDAGDVVSMLLRTEMDAETIRDQVLTLLLAGHETTAQSLTFTSYLLATHPEVERRVQAELEDVLAGQPPTVTDLADLPYLERVVRESMRLYPPVPGIVREPTTDDEIGGYRVPEGTTVTMSQWVIHRDPRFYDNPLAFDPERWARTGRDDRRPFAYFPFGGGPRRCVGDRFALL…
	CYP299A5	Uncultured Halobacteria archaea SG1 68 18 2795543741	MPKALPTPPEAGLLNAARFGRDTFRFLEGMQARYRDGVAIPIPGRSPLVVLTNPELVHDALSRPETFRRVPAQESAALIAEHGLVQSEGPLWRQQRSIMNPAFDSRQVRSYANSVGERVDAIADDWADRGRFETNLHRELTRLTVRVAAEVLLGEDIGPDRAAQFHEWMQTAGTEFEFDLASVGPDWLPSRISPEFREAAEGIRGLSEDIIDRRRRLIDEGDPGRNMVTMLVGAESDPDVDYPPNQIRDEVSTFLIAGHETTALSLTYTATLLSWHPDVRKRVREEAADVLGDGPPTHGDVRDLTYTNRVYREALRLYPPAWAVFRRAEQKARLGDYRVDEGSAVVMPQWSIHRSDRYFDDPRTFDPDRWERRSPNDVPAYFPFSTGPHACVGRQFALS…
	CYP299A5	Haloplanus natans RE 101; DSM 17983 2517413088	MPKALPNPPQAGLLNAVRFGRDTFRFLETMQSRYRDGVAVPIPGRAPLVVLTNPELVHDALSRPETFERVPAQESAALIAEGGLVQSEGPLWRQQRSIMNPAFDSRQVRAYANSVGERVESIADDWTDRGRFDTNLHREMTRLTVRVASEVLLGEDIGADRAEQFHEWMQTAGTEFEFDLASVGPAWLPTRISPAFREAAEGIRDLSEGIIERQRRRIDEGNAGRNMVTMLVQAEDDSAVDYPENQIRDEVSTFLIAGHETTALSLTYTTALLSWYPDVRERVREEAEAVLGSGPATHGDVRDLAYTMRVYREALRLYPPAWAVFRRAGRKARLGDYRVDEGAAVIMPQWSIHRSDRYFDAPDTFDPGRWERRNPNNVPAYFPFSSGPHACVGKQFALS…
	CYP299A5	Haloplanus rubicundus CBA1112 haq:DU484 8660	MPKALPNPPQAGLLNAMRFGRDTFRFLGVMQSRYRDGVAVPIPGRAPLVVLTNPELVHEALSRPETFGRVPAQESAALIAEGGLVQSDGPLWRQQRSIMNPAFDSRQVRTYADSVGERVATIADDWADRGRFETNLHREMTRMTVRVASEVLLGEDIGHDRAEQFHEWMQTAGTEFEFDLASVGPDWLPSRISPEFREAAAGIRGLSEDIIERRRRLVEEGDSGRNMVTMLLRAEDDPDVDYPENQIRDEVSTFLIAGHETTALSLTYTTALLSWYPDVRERVREEAETVLGSEPPSHGDVRDLPYTMRVYREALRLYPPAWAVFRRANRKARLGDYRVDEGAAVIMPQWSIHRSGRYFDDPDTFDPDRWERHNPNDTPAYFPFSSGPHACVGKQFALS…
	CYP299A5	Haloplanus rubicundus CBA1113 haj:DU500 8700	MPKALPNPPQAGLLNAMRFGRDTFRFLGVMQSRYRDGVAVPIPGRAPLVVLTNPELVHEALSRPETFGRVPAQESAALIAEGGLVQSDGPLWRQQRSIMNPAFDSRQVRTYADSVGERVATIADDWADRGRFETNLHREMTRMTVRVASEVLLGEDIGHDRAEQFHEWMQTAGTEFEFDLASVGPDWLPSRISPEFREAAAGIRGLSEDIIERRRRLVEEGDSGRNMVTMLLRAEDDPDVDYPENQIRDEVSTFLIAGHETTALSLTYTTALLSWYPDVRERVREEAETVLGSEPPSHGDVRDLPYTMRVYREALRLYPPAWAVFRRANRKARLGDYRVDEGAAVIMPQWSIHRSGRYFDDPDTFDPDRWERHNPNDTPAYFPFSSGPHACVGKQFALS…
	CYP299A12	Uncultured Halobacteria archaea SG1 73 11 2795528166	VARDIPQPPGSGVINGIRFGADPLRFLDAVQARYPDLVELPIPGRSPLVVVTNPTLVHDALGRPEAFGRVDDDGLPAENGLVQSEGALWRQQRSIMMPAFVGAQVAAYGDTAGRRTAALADRLGDAADAGRTVDLHRELTTLTIRVASEILLGTDIDRERAAQFHDWMAAATDELAVSPSGIAPDWLPLPTSDAYEEASAGMRGLSEEIIARRRETIADGGSTGSDMLSLLLAAEDDPDVTDPPNQIRDEVLTFLVAGHETTALSLTYTLSLLSANPDARERVRAEARSVLGDGTPGSAHAEDLTYTRRVFREAMRLYPAAWAVFREATGDVRLGDYRVTGGSAVIFPQYSIHRDGRYFEAPETFDPDRWKRRDPGGVEAYFPFGSGPHACIGRQFALT…
	CYP299A16	Natronomonas halophila nho:HWV23 4015	MSRSLPSPPDAGVLNALRFGTETFRFLEGIQSRFEDGTSIPVPGKGPLVLLTNPKLAREALERPEDFPRLEALDSAAMIAENGLVQSEGALWRQQRSVMGPAFGGQQVNAYADTTGERVEALAERWAEAGPQTLNLHRAATSLTVRVASEILLGEDIGKQRADTFHEWMRAAGEEFEFGPEIAMPDWVPTRTSPEFREAAEGIRGLAEDLIERRRADLAAGDEGMDMLTLLLEAEDDPEVDYPEHQIRDEVSTFLIAGHETTALSLTYTLALLSWNPETRERVREEAQAALGDGPPTHEDLANLQYTKRAYREALRLYPPAWAVFRQTEEPVDFGEYRIPGDSGVIVPLWSIHRDDRYFDDPERFDPDRWARRNPNDVEAYFPFSTGPHACIGQGFALA…
	CYP1001A7	Uncultured Halobacteriaceae archaea SG1 66 56 2795496035	VSDTAHTPPGPPVVGNALKFADDPLRFLVGVQEAYGNQYQIVQVDPPVGQLLNVVLDAELVHEILADRERFARPDADPEAARREGLLSSDGVLWEQQRSVLQPEFVGANLSEYADVAARTLEDTLAAWPESGRIDLHEELSVVTMRVITQSLFSRDATPARGREVHKAMTQFGEEFEPSVRDFLLPEALQSGASEEFEAASDTIESVASEFVEWHRQHDDPPEDMITALIQAQADPDVQLSENELIDEAVLFMTGGQETTALTITYAFYWLSRHPEMKQRLQQEADSVLGGDAPEWGDLSELSYTERVVRETLRLTPAVWNLTREAREPTDVAGTHLEEGDFLIMPAYAHHRDSSVWSEPTEFRPDRWDGEVSRGTDAYFPFGSGPRVCIGKQIALTEA…
	CYP1002M5	Halosimplex sp. TH32 2883615413	MSRTTGDAPLAPKRSGVPLVGSAVVFARDPYDFYDDLASHGDVVRFSMGTYDMATVLHPDGIEQVLVDDFDRFRKPDLAGGVDALADGLLLSDGEQWRRQRTGLQPLFYRERVETYAETMATYAAAAADEWADADAVELPEVTSTYTLRVLGKTLFGIDADEYRDAVRAGAEAILERTSRNPVATEIPQWVPTPANRRYGRGIERLDAVIDELLAERDPDSGREDLLSLLVEMGSDGDLDESEIRSQLVTFLFAGHETTATALTWALAELGRRPDVAEQLRAEVDTVLDGDCATLADLSDLEYTEQVLRETLRRYPPAAAIFRETDGPVTVDGYRIPADTFLTLPQFHVHTDERWWADPLEFDPSRWDDVDDPPGDRPEYAYFPFGGGPRHCIGMRFAR…
	CYP1014A7	Halobellus limi CGMCC 1.10331 2619811034	MEDARPPAPDGLPLLGNAVDFGRDPLTFTTDAVDSVGDVFRIDLPVGDRYVLAHPEYAERVLVSERDAFEKTDDFALAFGNSVVAVDGEDWREQREFLDPFFYASRIRAFLPTMRERVVDRAESWEGGDTLATVSEMKALTFDVLAATLLGFDPGSNGADLRRAADDLNSYFDPVTWALPDWVPTPSGRRFDAAKDTLRAELLSLLEEAAGTDEESLLAALAAATDGAGSPDTGGGPADGDYPRDRDAAVDQLIGLVFAGHETTALALTYTLYCLAEHPETYDRVEAEIDEVLGEEPIRWEHLDDLPTLERAFDESLRLYPPVHALPREATRPVEFDGREIPAGAELLVSVFAMHRDERFWDDPEAFDPTRWKARDRSADAYLPFGAGPRRCIGATFAS…
	CYP1963A10	Uncultured Halobacteriaceae archaea SG1 70 7 2795436353	MSADGSPPTPKGGRLLGHGFAFARDPVRAMERWAEAGDLVELSIPGGTMYQVTGPEHIEEILVENSGAFSIGPNQETTFEGVEDDAVTSATGDRWKRLRSAMHPVFTRASVEQYADSVGPTTRAFLDRWDDGEHVDLAREMRLLTVNVLADAMLGVDVRGDEAVFMDAADSVIEKLNFRRPGMVLPDWVPTLADRRFERRVRRLDDYVEGVLADCEPSEDGENVCSLLLAAHERGELSFTEVRDNLVALLLAGHESPSTALTHAWRLLADHPDVADALHEEHRTVASGAVPSVEDYDDLDRTRNVVRETLRLYPPTTGVNRQSTERVTLGGYDLPAGAQFLIPQWVPHRDERFWDAPETFDPGRWERDADRPRYAYFPFSGGPRNCIGTRFARLELVLA…
	CYP174A24	Uncultured Halobacteria archaea SG1 68 16 2795547548	MSSSPPGPRGEPLFGSSRRYARDPFRFLSACEGAYGDIASFDLGPMDAYLLTDPGEIERVLVSDHEKFAKPEFQGDALGDLLGKGLLLSEGQTWEKQRRLAGPAFTMERVAGFADSIVDHAGDMLDGWADGEAVDVEREMTQVTLAVIVDLMLGTDLSDERVRTIREALEPLGARFEPDPVRFAAPAWVPMPGDSEYDQAVATMDGVIEDIVRERSGTQGDSTADDGPMDLLSILLRAQDRGEQSRQQLRDEVMTMLLAGHDTTALTLTYTWYLLSEHPRAERRLQEEVDRVVDGRPTMEDVLELEYTERVIDESMRLYPPVYVMFREPTEPVELAGYEVPEGAAVMLSQWAMHRSERFWDQPEQFDPDRWQGADDRPRFAYFPFGGGPRHCIGKHLAK…
	CYP174A27	Uncultured Halobacteriaceae archaea SG1 70 5 2795442196	MSTTPPGPRGEPLFGDARRYADDPFEFVSALEESYGAIAACELGPMETYVVMEPAAVERVLVSDVDKFAKPSFQGDALGDLLGDGLLLSEGDEWRSQRQAAAPAFAMDRLAGMADRIAGHADSLVADWEDGRVVDVEAEMTRVTLDVILDLMMGVRVPDSTIETIREQMIPLGRRFEPDPLRFAMPEWVPAPDDDEYQAAVDALDGVLDDVLAARRGTEGGEDGPMDLLSVLLRAQGRGEQSADQLRDELMTMLLAGHDTTALTLTYACYLLAEHPEEAARVQAEVDRVVGDDDPGMAHVREFELVEYAVQESMRLYPPVFTLFRSPTEPVELCGYDVPSDVNVMLPQYAVHHSGRHWDDPEAFDPDRFAPERAQERPRFAYFPFGGGPRHCIGKHLAK…
	CYP174A28	Uncultured Halobacteriaceae archaea SG1 70 6 2795395589	MARTPPGPRGEPLFGEARRYASDPFAFVAALEESYDGIAAFDMGPIETYLVTDPAAIERVLVSDADRFEKPAFQDDALGDLLGDGLLLSDGDTWRQQRQLASGSFAMDRLAGFADRIAEHADATLADGGDGDVVDVEAAMTRATLDVILDLMMGVRLDDATVETVREQMVPLGRRFEPDPLRFAMPEWVPAPDDAEYQRAVDALDGVLDDVLAARRGTEGDDDGPMDLLSVLLRAQARGEQSGEQLRDELMTMLLAGHDTTALTLTYALYLLAEHPDAAARAREEVDAVVGEAVPTMADVREFEFLEWTVEESMRLYPPVFTLFRTPTEPVTLCDYEVDTDVSVMLSQWAVHRSDRHWDAPAAFDPERFAPERRRDRPRFAYFPFGGGPRHCIGKHLAM…
	CYP174A30	Halobacteriaceae bacterium SHR40 2881960375	MRATPPGPRGEPLFGSSRQYSDDPLRFVTDVERAYNGIAQFAMGPTKTYLVTEPDAIQTVLVGDAGTYKKPNFQTDALGDLLGNGLLLSEGEEWQSQRKLANPAFSMGRLAAFDDRIAGHTEALIEDWEDGDVRDMEIEMTRVTIDVISDLMLGTNLDDEQIERLRENLEPVGRRFEPDPLQFALPDWVPMPGAREYNDAVSAVDEIVDEIIAKRRGTEGGQDGPMDLLSILLRAQNEGEQSDTQLRDEVVTMLLAGHDTTALTLTYTWYLLSKHPEKRERVHEEADAVEGVPTMDDVQEFEYIEWAIDEAMRLYPPVYSIFREPTEDVELLGYDIPAGSTIMLPQWAVHRSPTHWEDPDSFRPERWRTAESKGRHRFAYFPFGGGPRHCIGKHLAKLE…
	CYP174B38	Haloferacaceae archaeon SYSU A9-0 2789075480	MSTEPPGPKGLPIVGNARQYARDPFAFVTACAEAYDGVVRFDLGPMETYMLTEPDEIERVLVTEEEKFRKPRFQDDAIGELLGDGLLLSEGEAWRRQRDLAQPAFHMQRLAGLSRMMTDHTEAMLDGWSDGDVVDVQLEMARLTVKIIVDAMLGAELSDERIRLVQENLEPLGARFEPDPFRFLLPDWAPTRENREYRRALRILEGVIDGIVEERRGTETDAERTDLLSLLLRAQNRGEQTDRQIRDEAMTMLLAGHDTTALTLTYAWYLLSQHPEAEARVHAELDEALGGDVPTVADLRGLEYTEWVLLETMRLYPPVYVMFREPTVDVRLGGYRVPAGSAVMLPQWAVHRSSRFYSDPEAFDPGRWAPARRSARPRFSYFPFGGGSRHCIGKQFSMM…
	CYP174B47	Halapricum salinum CBA1105 2633102808	MAPSPPRPKGDPLFGNARQYATDPFRFLTACERAYGDVVRLDLGPLDTYMLSDPDDIQQVLVADADSYVKPDFQDDAIGDLLGEGLLLSEGDTWRRQRDLANPAFAMTRLGEFTDTIAGHAEAMVDDWADGQRRDVELDMTQVTLDVICDLMLDVELTDRQREIIRENLEPIGARFEPDPIRFITPDWVPTPENREYRAALEQLDDVVEQLIASRRGTEGDEDDPEKPMDVLSILLRARDRGEQSYRQLRDEVVTMLLAGHDTTALTLTYSWYLLANHPEVEQAVQAEADAVEGPVTFETVREFDLIERVIQEAMRLYPPVYVIFRQPTRDVELGGYDIPEGSAVMLPQWAVHRSPEWWDDPDKFDPDRWLDQGDRPRFAYFPFGGGPRHCIGKHLAML…
	CYP174B47	Halapricum desulfuricans hds:HSR122 550	MRPTPPQPKGEPLFGNARQYADDPFRFLTACERSYGDVVSLDLGPLETYMLTDPGEIQRVLVADADEYIKPDFQDDAIGDLLGDGLLLSEGDVWQRQRELANPAFAMTRLGQFTDTIADHAQAMVDTWQDGDSRDIELEMTQVTLDVICDLMLDVKLTHGQRETIRENLEPIGMRFEPDPIRFITPDWVPTPDNREYRAALDELDGVVSEIIAERRGTEGHEDDEDPPMDVLSILLRAQNRGEQSAKQLRDEVVTILLAGHDTTALTLTYSWYLLANHPEIERAVQAEADAVEGPVTFEAVRQLDLIERVIQESMRLYPPVYVIFRQPTRDVELGGYRVPEGAAVMLPQWAVHRSPDFWDEPDRFEPDRWLDQGDRPRFAYFPFGGGPRHCIGKHLAML…
	CYP174B49	Uncultured Halobacteria archaea SG1 70 13 2795537987	MRTEPPGPNGLPVLGNTHQYARDPFTFMTAVGRAYGDVARFLLAGRETYMLTDPADVEEVLVAGERRYRKPVFGDDAVRDLLGNGLLLSEGEFWREQRKRAQPAFDPRRVVSLGETMVEHARDHVADWSAGDVVDVREEMAELTVRIIADAMFDEPLDAATTERVQRALEPLGSRFEPDATRFLTPNWVPTAENREFRDALSTLEGVLDDVVARRREHGVEDSDQDLLAIMLRAQAAGEIDDRVLRDELMTMLLAGHDTTALALTYTLWLLDANPGCRDRLHEELEEVLGDEPPTPAHARELTFATRVLNEAMRLYPPVYVMFREPRTDVRLGGYRVPSESLVMLPQWVVHRSPRYYDDPETFDPGRWRPDRANDRPTYAFFPFGGGPRICIGKQFSLL…
	CYP174B53	Uncultured Halobacteriaceae archaea SG1 71 8 2795423932	MRTEPPGPPEPPVVGSTLEYTRDPLRFVTAVSDTYGDVASFRLGPRETYLLSGPDDIETVLTNDEGLFRKADFQDDALTGLLGDGLLLSTGERWRRQRDLAQPAFNVGRIAGLVETIAAKATATAEDWPIGEPTDVQPPIARLTVDVIVDAMFGVDVDEGTIREVQNSLEPLGARFEPDAARFLTPAWVPTPDNREYAEARETLHGVVEELVDRRRGSVTSDDQDLLSILLRARQRGDQTDEDLRAEMTTMLLAGHDTTALTLTYAFHQLGCHPAVAERLYEEIDAVVGDDRPTMADLRDLEYAGRVLKETMRLLPPVYTLFRQPNADVRLGGYRVPEDALLMLPQWVVHRDGAHYDDPLSFDPDRWRPERARERHPYAYFPFGAGPRSCIGRQFSLVE…
	CYP197C18	Halopelagius longus CGMCC 1.12397 2671758996	MQHEMPPGPRGLPVLGADPAMIRGGLEFTSRMAREYGDVVHWDGVRGDVYQINHPDDIERVLVQNNQNYVKGESFQKILGPLTGNGILNSEGEEWRRNRHLVQPAFHPDRIEEYAEMMTAFTEEMCGRWSDGERRLIHDDMMELTLRIVAKALFGVDVEDRFEEISDAIDTFLPATSSLPNILLPEEVPLPSRRKMREARQTLDDVVTEIIRERRADPGNDVVSMLLSAADEEGNSLSDDQIRDEIITLLTAGHETTAVSLTYTTYLLSQHPKVEQRLVAELDEVLDGRTPTMADVPQLTYTEQVVKESMRLYPPVPRVVREAVEPDTLGGYEIPAGATIQMSQWVVHRDSRWYDDALSFEPERWTDELEQSLPRLAYFPFAAGPRRCIGDRFAMLEAR…
	CYP197D1	halophilic archaeon sp. DL31 2507079165	MSDLPERPPGPDGWPVVGSFPEYARDAFAFETRLAREYGPLTFYSSLGRGFYQVNDPELIETVLVHQNQSFGKGELFHTIVDPVGGDGLLTAEGEQWRRQRHMANPAFHPDRIAEYSQIMVEETEALLSTWDDSETVNVHEEMMEVTLDIVTRALFGMTVDDGGAIADAMDVVMERVSSPISSIVPEWAPTPGNREFFRAIDRIDAVVDAIIEHHRNGKGREDSVLAALLAAQDEEGEGMDDELVRDEVRTLLLAGHETTALALTFTLFCLAQNPAAEDRLVGELETVLEGERPTMADARSLEYTEQVVDESMRLYPPVHGILREANEDVDLGGYTVPAGATVSLNQWTVHRDERFYDDPMVFDPSRWTDELKESLPRFAYFPFSGGSRRCVGDRFAKL…
	CYP197AN1	Uncultured Halobacteria archaea SG1 66 13 2795560764	MAGIDRGADPPGPPRQPVVGNTVQFTREPFAFREYCARTYGDIVGLEIGGDPTYMLTHPDYVKAVLVDRRDSFCKGSQLQTRLGKLLGQGLLLSESEFWQRQRQLIQPAFYRDRISGYADMMVEYSDRLADEWEDGSRRDVHEDMMGLTLQILAKALFDTDIHGEQGVISDAAEVIVSKFDLSDPATYLPEWVPTPSTIRYHRAIENLEALIYDMIEQRRGMADRPDDLLTWLIEAEADDGTAMADETIRDEVMTFLLAGHETTALALTYTWHLLANNPGVERRLHAELDEMLGGSQPSVEDLFELEYTEHVVRESMRMYPPLHTILREPTEPVTIGGYQLPEGSIVSTPQWVVHRDSRWYDEPDQFRPERWTSDRERPEYAYFPFGGGPRRCIGQQFA…
	CYP299A4	Haloplanus vescus CGMCC 1.8712 2617941930	MSRTLPEPPDAGMLNAIRFGSDTFRFLEGVQARYPDGAAVPIPGRAPLVVVTNPELVHDALSRPDDFRRVPAQASAALIAENGLVQSDGPLWRQQRRIMNPAFDSRQVKTYANEVGRRVEGLADDWADRVPFETNLHRAMTQLTVRVASEVLLGEDIGPERAAQFHEWMQTAGAEFEFDLTSVAPDWLPDRISPEFREAAEGIRGLSEDIIDRRRDLLAEGDDDVNLVTMLLRAADDPDVDYPPNQIRDEVATFLIAGHETTALSLTYTLALLSWHPECRERVRDEAAALNSDSPTHDDLSSLPYTQRVYREALRLYPPAWATFRRASRPVRLGDYRVPEGAAVVMPQWSIQRSGRHFEAPTTFDPDRWERRSPTDTPAYFPFSTGPHACVGRNFALSG…
	CYP299A10	Uncultured Halobacteria archaea SG1 70 17 2795535419	MRHEIPSPPDGGLVNAVRFGTDTFRFLDAVQSRYEDAVRVPLPGRGPLVVVTNPELADDVLSRPEEFPRPPAQDSAAMIAERGLVQSEGDLWRQQRRIVVPSFTGQRVAAYANAAGERVAATAEEWADAAGDPRDLHREMTSLTVRVASEVLLGEDIGRERAEQFNEWMRVAADEFEFSPSTVGPDWLPSPVPGEFHDAADGIRGLAEELVERRRAQLPDDDADDMLALLIAAEDDPDVDFPPDQIRDEVVTFLIAGHETTALSLTFAWSLLSWHPSVRERVREEARAVMGEERPCHEHVADLAYTRRAFREALRLYPAAWAVFRRTNTDVRLGDYRVPGDAAVVCPQWSIHRDDRYFEHPERFDPDRWLDRSPAETPAYFPFGSGPHACIGRQFSLAG…
	CYP1002M1	Uncultured Halobacteriaceae archaea SG1 67 222 2795486742	MSESRARRPLAPRRDEPPVIGSAVAFGRDPFAFYEDLAAYGDVVRFSMANYDMATVLHPACIEQVLVDDFGSFRKPESMVDMSVLSEGLLLTDGERWRAQRTLLQPMFYRERVATYAETMGEYAARAVDEWVRQGELDVKEAMSTYTLRVLGTTLLGVDTDEHQAAMRAGAEAIRERTSENPVMVQIPEWVPTPANRRFRRGVDAFRDAIDDLVDERDGGGDDLLSLLLDAEYEDGTAPSESEVRSQLMTFLFAGHETSALALTWIVYELGRKPAVADALRAEVDTVVDGEHATLADLPDLTYTKQVVREALRRYPPAAAMFRETREDVAVGGYRIPEGTFVTVPQFHVHRDERWWDDPGTFDPDRWAGVEDVPGDRPDYSYFPFGGGPRHCIGMRFAL…
	CYP1002M4	Halobacterium jilantaiense CGMCC 1.5337 2618016751	MSEPADRAPLAPKHNGVPLVGSAVTFARDPYELYQRLGETGDVVRFSMGTYDMATVLHPDGIRQVLVEDDAAYEKPDGPGVDVLSDGLLLTDGDRWQRQRSRLQPLFYRERVATYAETMATYAAAAADEWATSDAVPVEDVASRYTLRVLGKTLLGAETADQHAAVRAGAEAIRERTSENPVAVSVPDWLPTPANLRYRRGIERLDGVVEELLADADDSGKDLLSLLVAASEDDPDGPSEAEVRSQVVTFLFAGHETTATALTWALYELGRNPAVASRLQAEVDAVVDSGRATLGDLPALSYTEQVVREVLRRYPPASAVFRETREPVVVDGSRLPEGTFVTLPQFHVHIDERWWDDPMTFDPSRWDDITDPPGDGRPEYAYFPFGGGPRHCIGMRFAR…
	CYP1002T1	Uncultured Halobacteria archaea SG1 70 13 2795537121	MTETTPPRAGGYPLVGIAPQYVRDPFATMDSVAALGNVVAYRLLHRRFVGVYHPEPAERVLVTEDSKFEKPDLLRQSGVEFLENGLFLSEGEQWQRQRNLLQPMFYRDRIRSYGDTMVGHTRHMVGRWDDGDVVGLRDELSRLTLRILAETLLGVDIRHDNEEMITRLTDSILEVSDPSNAAMYLPRWVPTPTRRRFHNAVSEFEALVDELLEARRGGASGGEDDLLGMMAAAEYDDGTSMDDSTIRDQLMTFLLAGHETSSLALSFAMFYLAQHDGHRERAAEEVEETCAGPPDVDDIPDLEWVEWTLREAMRRRPPAHALFREAVEPVTLDGYHVEAGTTLILSPYHIQNDERWYEDPEAYRPERWANGREEELPDYAYFPFGGGPRHCIGMRFAML…
	CYP1014B6	Halobaculum halophilum halg:HUG10 19655	MAAPLPPKPSGHPILKHALLFVRNPFQFVEVATAECGDVYRMDLPTLDDIHVLTHPEQLKRVLVTDVDSFGKTEDFQRAFGSGLLSTEGAQWRRQREVMQPLFFRGQIRGYTDEMVKCAERRLATWGDNELLDVEREMRNLTLDVLFATLFGRELTPGEDEGLREAADGLNGWFEPTSWVLPPWVPTPARRDFKQSRKRLKEEVRKLLAENSSRHTPSGGPPDLLSQLQMARDTEKGPQLSTEEIEDQLVTMVFAGHETTAAALGFIWYLLATHPPIRERFHDELSTVLDGDRPAAETLPKLEFTDRIVTEALRLYPPIHTIPRRTDTEVEIDGFRIPAGEQIHLSVIDAHRDKRFYDDPYEFQPDRWTDGSEEELHDFAYIPFGGGRRTCIGREFARL…
	CYP147E1	Methanosarcina barkeri str. fusaro chromosome 1 637700825	MTQQSLYEQVLDYANRANPYPLYAKLRQTPITRQIDGSYVVSTYREIVSLLHDPRIGSDFRMRSAHDRPSAGLSANQELASKNQAQDEGAETSSSNQGSETEVVPSFIGLDPPEHDRLRRQATWPFGPPHTPGRVADMEPELILLANRQIDTIKGRTSIDIVEDFAYPIPVTMISELLGVPPEDQPRLHALSEAIIEDIDLDPRQSPEEQKRRQEQSSQTFKELEQYMEVLIEHHRKQPGSDLLSGLITDHGSDGPMAQADLVSTASLLLIAGHETTVNLITNGMLTLLRHPDVLERLRREPDLVIRLVEEFLRYEPPVQILPNRVALSDITIAGTTIQKGSPVILLLASGSRDPARFHDPEKFDPDRRDNMHLGFGSGIHYCYGAPLARLETQIALTE…
	CYP147E1	Methanosarcina barkeri Wiesmoor 2632756413	MTQQSLYEQVLDYANRANPYPLYAKLRQTPITRQIDGSYVVSTYREIVSLLHDPRIGSDFRMRSAHDRPSAGLSANQELASKNQAQDEGAETSSSNQGSETEVVPSFIGLDPPEHDRLRRQATWPFGPPHTPGRVADMEPELILLANRQIDTIKGRTSIDIVEDFAYPIPVTMISELLGVPPEDQPRLHALSEAIIEDIDLDPRQSPEEQKRRQEQSSQTFKELEQYMEVLIEHHRKQPGSDLLSGLITDHGSDGPMAQADLVSTASLLLIAGHETTVNLITNGMLTLLRHPDVLERLRREPDLVIRLVEEFLRYEPPVQILPNRVALSDITIAGTTIQKGSPVILLLASGSRDPARFHDPEKFDPDRRDNMHLGFGSGIHYCYGAPLARLETQIALTE…
	CYP147E1	Methanosarcina barkeri Archaea; Euryarchaeota	MTQQSLYEQVLDYANRANPYPLYAKLRQTPITRQIDGSYVVSTYREIVSLLHDPRIGSDFRMRSAHDRPSAGLSANQELASKNQAQDEGAETSSSNQGSETEVVPSFIGLDPPEHDRLRRQATWPFGPPHTPGRVADMEPELILLANRQIDTIKGRTSIDIVEDFAYPIPVTMISELLGVPPEDQPRLHALSEAIIEDIDLDPRQSPEEQKRRQEQSSQTFKELEQYMEVLIEHHRKQPGSDLLSGLITDHGSDGPMAQADLVSTASLLLIAGHETTVNLITNGMLTLLRHPDVLERLRREPDLVIRLVEEFLRYEPPVQILPNRVALSDITIAGTTIQKGSPVILLLASGSRDPARFHDPEKFDPDRRDNMHLGFGSGIHYCYGAPLARLETQIALTE…
	CYP174A23	Uncultured Halobacteriaceae archaea SG1 64 5 2795515996	MQTTPPGPRGEPLFGSSRRYADDPFRFLSACERAYGDIARFDLGPMETYLVTDPSTVQRILVGDADNYRKPDFQSDALGDLLGEGLLLSEGETWTKQRELANPAFSMGRLASFDDRIVGHAESMLADWESGGTRDVEREMTRVTLDVITDLMLGTQLDSERIRTIRESLEPLGAQFEPDPVRWAMPSWVPMPGDREYRDALSTLEGVVDDIVAERRGTEGGEDGPMDLLSILLRAQRRGEQSPEQLRDEVVTMLLAGHDTTALTLTYTWYLLAEHPQARNRVQEEVDAIDGQPTIEDVRELTYTEWAIDEAMRLYPPVYTLFREPVTDVELLGYEVEAGTSVMLPQWAVHRSPRHWDRPDQFEPERWQPERSRDRHRFAYFPFGGGPRHCIGKHLAKLE…
	CYP174B51	Uncultured Halobacteria archaea SG1 66 13 2795562411	MSTQPPGPKGLPVVGNIYHYARDPFEFMEVCQRTYGDVVALDLGGRDAYLVTAPDAIGTILRDDDEKYTKAQFRDDAIDQLLGDGMLLSEGETWRQQRQLAQPAFGMDRLRDLGTLMTDHTERMLADWSPGETVDVHFQMARVTVQIICEAMFDVELGDDRAAELRDALVPVGNRFEPDPRRVVIPEWVPTEENRNYRAAVATLDEVVHEFVDERRARGEYADDDDLLAVLLRAHDAGEIDDDQLRDELVTMLLAGHDTTALALTYAWYLLDENPGARDRLHEELDEVLGGAVPTVDDLSSLSYTEAVLKESMRLYPPVYSLFRQPKLDVRIGEYRIPEGAVVMLPQWVVHRDPRWWDDPEQFRPERFLDGGTDRPRDAYFPFGAGPRQCIGKHLSLME…
	CYP174B61	Natronomonas salina nsal:HWV07 19440	MSLDGRPPGPEGVPLLGNTHQYARDPFTFMSAVGRAYGDVAAFDLAGQRTYMLTNPADVERVLVGRADAFRKPVFGDDAIEDLLGNGLLLSEGADWRRQRDLAGEAFRPQRIAGLAERMVELAERHVADWEPGDVVDVREELASLTVTVIADAMFGATLDDATTAEIQTALEPLGARFEPDARRFLLPSWLPTDENRAFRDALDTLESILDDIVAERRRRDLAGDDLLSVLLRAQEHGEQTDRQLRDELVTMLLAGHDTTALALTYTFFLLDRNPDDRRRLYAELDHVCGDDPTFEDVPRLEFADAVLDESLRLYPPVYTMFRESTEGVRLGGYDVPADALCMLPQWVVHRSDRWYDDPEAFDPDRWLDDRTEDRHRFAFFPFGGGPRICIGKQFSLLE…
	CYP174D4	Halorussus amylolyticus YC93 2881926631	MADRVPRGPTGVPLFGSSLSFAADPLGFFERSAREYGDFVRVETLNGEIYLLTDPAEIERILTRNNANYRKPDLGGEGLDGLLGEGLLTSEGDRWLRQRKRIQPSFNRSMLDRYAETMVADARELAETWADGDRVEGDRAMSRLTLRIIVETVLGAELGGMEREIADALENVGQKFRSDDVRTLVPEEVPTPRNVKYRLGERRLRRIVRDIIRQHERGVAREDGNMLALLFAAREAGATDITDDQLRDEVLTMLLAGHDTTALTLTYSWYLLSEHPEVRREFQAELDSVLDGEDPTAADADALAYTERVVKEAIRLYPPVYVVYRQATGDDSVAGFRLPEGAIVAMPQWVVHRDPRWWDDPEEFRPERWAEETDRPDYAYYPFGGGPRRCIGEAFAMRE…
	CYP174F1	Halococcus sediminicola CBA1101 2632727339	MSTTPPGPKGLPVVGNSYHYAQDPLRFMTAVRDAYGDIAQFTLGPEQTYMVTNPEDIERVLVSDEGTYSKPQFQEDTLGALLGDGLLLSDGETWKRQRQRMQPAFLRSRLDDCADLMADYAAEMAGRWNAGETIEVDIEMAKVTLKIITSAMMGVELDDHTVERVQESLQPVGDQFSPTIRGFLMPEWVPTREQRDYRQSIAVLEDVLQDVLRDRQGPQAGGPDMLSLLFDAQSGTSEVGRKQIRDEMMTMLLAGHDTTALTLTYTWHLLARHPEIEARLHDELDDVLGGEPPTAESVRELDYTDRVLNEAMRLYPPVYTLFRTAKQPVTLGGYRLPEGSLLMLPQWAVHRDPRWYDDPDTFDPDRWKPARRNERPSYAYFPFGAGPRSCIGKQLSLLE…
	CYP197L12	Halorubrum sp. BV1 2582571522	MGTERSGEPPGPSGLPVVGNARQFASDPLSFYEEVAREYGPIARYALGGRVFYQLSDPELVEQVLVHENDRFDKGEEYRRILNPVIGNGLLISEGEFWREQRHRMEPAFHPEALAEYAPVIVEHTERLLDDWRDDTVRDVHADMMQLTVEIAAKTLFDADIRKYEANISDALEAVMDRSEKRLERPIEIPDSVPTPGNRRYKRALSTLTEIATEIVESHDGSGDDVVSRLLRAKPNADGLDDEQIRDEVVTLLLAGHETTALALTYTLYLLATNPEQADRLGAELDETAGRGPLSTDVTAELSYTKRTLREGMRVYPPVQSVIREATEPVEIGGYELDDGVVVTAPQWVIHRDPRFYERPEAFRPERWDEAFRESLPRFAYFPFGGGPRRCIGENFAKQ…
	CYP1001A3	Halovenus sp. WSH3 2756468335	MRDAVHTPAGPPVIGNVSRFVDDPLRVLTGVQEAYGGQYPMVRLDPAVGQRFTVVLDPTLVHEILADRDRFRRPAVGPEAQRRQGLVSSDGMLWEQQRSVLQPEFVGGKLSTYADIASETVEEMLAAWPERGTLDLHEELSVLTMRVITQSLFSQDTDRERASAVHDAMGTFSEEFEPSLTDVVLPERLQTGPSEEFEAADEVIEGVAREFVDWHQRQEDPPEDMITALIEAKADPSIELSENELIDEAVLFMTGGQETTALTITYAFHWLSKHPEIRERVAEEAQSVLGGDPPGWGDLSELTYTERVVRETLRLTPAVWSLSREVRSGTELAGTALEDGELLFMSPYAHHRDSRVWNDPRTFRPDRWDGEVSRGIDSYFPFGSGPRVCIGKQIALTEA…
	CYP1001A5	Uncultured Haloferacaceae archaea SG1 72 5 2795404958	MAERAHSPPGPPVVGSVPRLTRDPLRFLVGVQEAYAGQYPFVRLDPPAGQPVNVVLDGGLVHEVLGDRDRFRRPSLGPEAQQRQGLLASEGALWEQQRSVLQPEFVGERLASYAAISGRTAGEMLSDWPDAGTIDLLEELSVLTMRVITQSLFSRDTDRERARTVHEALATIGTEFEFDLGDFLLPAVIDGGPSAAFQRADARLEAVANEFVDWHREHDDPPRDMLTALLEARADPSIELSENELVDETVLFMTGGQETTALTIAYAFYWLSQAPEARERVRAEATAVLDGRAPDWDDLPELGFTERVVRETLRLTPAAWNLLREARRPVDLGGVRLDAGEQLLLSTYAHHRDSRIWDDPGAFRPDRWGEDGDASRADDHYFPFGSGPRVCIGRQVALT…
	CYP1001A12	Halorubrum sp. PV6 halb:EKH57 15660	MAETPHSPPGLPVVDSAFKLGDDPIRYLTAVQEAYGGQYPIIQVDPLAGPTVNVILDPTLVHEVLGDRERFKRPNLGPQAQRRNGLLASDGDLWEQQRAVLQPEFVGGQLASYADTTGDAVEALLASWPEEGELDLWSETSALAMQVIARTLFSYDVTRDQCDAIHEAMQDLGEEFAFSPLATVLPQSLQPGPSEAFEEANEAIDALASDIVSWNRSQDEPPQNLLGALIEARQDPSIELSDNELLDQTALFITGGHETTALTITYAFYWLSQRPDVRERVRAEAQTVLDGDRPGWDDLAKLQLTERVIRETLRLTPAAWNITRAAQRPVRLGGYSLDEGELLLASPYAHGRDSSAWEASTAFRPERWGPDGDATRAHDSYFPFGSGPRSCIGRQLALT…
	CYP1002B2	Halogeometricum rufum CGMCC 1.7736 2618035846	MSANASYPPGPDGVPVVGNTFALSRDIFEFYERLREEYGPIASYRVFGTDACMVAHPDAVRRVLLDDHDAFVKGDVLTRNLEDAMGEGLFVTEGEQWRQQRTRVQPSFYRERLNTYVPEMRATARETVEEWRDGAVVEANEAMTATTMKVLGRTLFGVDVTDEPVVADASAAILARFDTSRFWSFLPDTVPTPTNRRYRRELDRLREFVDELAARRRAQSPAERGDDLLSTLVGFVEASDLSREEFRDNMITFLFAGHETTALGLTYALLCLARNPDEQTRLREEVDSVCEGAVEADHLPELERTGRAIDEALRLYPPVYMFFREAARDVELGGYEIPAGTTLVLPQWVVHRDAAWWDDPATFRPERFAGDADRPEYAHFPFGGGPRHCIGMRFARMEM…
	CYP1002B5	Uncultured Haloferacaceae archaea SG1 65 10 2795417270	MSTEGRFPPGSTGVPVVGDTVDLSRDIFGFYEQLQEEYGRIASYQVFGTNACMIADPDAIERILLDDHESYEKGDVLTQTLGDAMGEGLFLTDGAQWQRQRTATQPAFYRERLNTYVPVMRATAESTINEWLDGNVVELHEAMTQTTIDVLGRTLFGVNVANKPVVAEASAAILARTNTNRFWSFLSTSVPTPTNIRYKRELDRLRGFVDDLATQRREQSPEARGDDLLSILIRFTETSEFDWEELRDNIITFLFAGHETTALGLTYTLLCLARDHDEQARVRDEIETICDGPVTAEDLSDLERTQQAVDESLRLYPPVYLFFREPVRGVELGDYEVPAGTTLVLPQWVVHRDPEWWDAPESFRPERFARDAERPEYAYFPFGGGPRHCIGMRFARMEI…
	CYP1002F1	Halorientalis persicus IBRC-M 10043 2656944924	MAKTDAGGPEGPDGWPVVGNTFQFARDPFAFYERCADFGDVVPYEVGGMTFYLVTHPEDIERVLSTDHRKFEKGAFQREQLSGVLGEGLLTSEGERWREQRQRIQPTFGPEKIDSYVEVMTDCAQQAGRRWWDGRQIAVDDEMRRITVQILARSLFGTDISDHVETIADAMGDIGAQAEAPAATALLPEWLPTPWDRRAQRGVDAIDGVIEDLIERRRGDAEGRDDLLSTLLVAHDDGEITRGTLRDQLVTFLLAGHETTSLALTYTWYLLAENPAVRERLHDEIDDVLGDAVPTMADLGDLSYTEQVVTEAMRYYPPVHRVVREASEDVQLRGRAVEAGSILTMPQWIVHRDARWYDDPLKFRPERWVEDRDRPEYAYFPFGGGPRRCIGMRFAKLEA…
	CYP1002F1	Halorientalis sp. IM1011 2741429345	MAETDAGGPEGPDGWPVVGNTFQFARDPFAFYERCTDYGDVVPYEVGGMPFYLVTHPEDIERVLSTEHRKFEKGAFQREQLSGVLGEGLLTSEGERWREQRQRIQPTFGPEKIDSYVEVMTDCAEEVSDRWWDGRQVAVDDEMRRITVQILARSLFGTDISDHVETIADAMGDIGAQAEAPAATTLLPEWLPTPWDRRAQRGVDAVDGVIDDLIERRRGDAAGRDDLLSTLLVAHDEGEITRETLRDQLVTFLLAGHETTSLALTYTWYLLAENPDVRERLHTEVDDVLGDAVPTMADLGSLSYTEQVVTEAMRYYPPVHRVVRETSEDVQLRGRSVAAGSILTMPQWIVHRDSRWYDAPLEFRPERWAEDRDRPDYAYFPFGGGPRRCIGMRFAKLEA…
	CYP1002F1	Halorientalis regularis IBRC-M 10760 2653865860	MAETDAGGPEGPDGWPVVGNTFQFARDPFAFYERCAELGDVVPYEVGGMTFYLVTHPDDIERILSTEHRKFEKGAFQREQLSGVLGEGLLTSEGERWREQRQRIQPTFGPEKIDSYVEIMTDCAQGAGRRWWDGRQVAVDEEMRRITVQILARSLFGTDIGDHVETIADAMGDIGAQAEAPAATALLPEWVPTPWDRRAQRGVDAIDGVIADLIERRRGDAEGRDDLLSTLLVAHDEGEISRGTLRDQLVTFLLAGHETTSLALTYTWYLLAENPDVRERLHAEIDDVLGDGVPTMADLGNLSYTEQVVTEAMRYYPPVHRVVREASEDVQLRGRNVEQGAILTMPQWIVHRDARWYDDPLEFRPERWAADRDRPDYAYFPFGGGPRRCIGMRFAKLEA…
	CYP1002F1	Halorientalis sp. F13-25 2883762441	MAETDVGAPEGPDGWPVVGNTFQFARDPFAFYERCADFGDVVPYEVGGMTFYLVTHPEDIERILSTEHRKFEKGAFQREQLRGVLGEGLLTSEGERWREQRQRIQPTFGPEKIDSYVEVMTDCAQQAGKRWWDGRQIAVGDEMRRITVQILARSLFGTDISDHVETIADAMGDIGAQAEAPAATALLPEWVPTPWDRRAQRGVDAIDGVIADLIERRRGDAEGRDDLLSTLLVAHDEGEIGRGTLRDQLVTFLLAGHETTSLALTYTWYLLAENPDVREQLHVEIDEVLGDAVPTMADLGGLSYTEQVVTEAMRYYPPVHRVVREASEDVQLRGRTVERGSILTMPQWIVHRDARWYDDPLAFRPERWAEDRDRPDYAYFPFGGGPRRCIGMRFAKLEA…
	CYP1002K1	Uncultured Haloferacaceae archaea SG1 64 39 2795419861	MASDTRSRPPGPDGLPLLGNTLSLSRDVLGFYERLHRNYGDIVRFEVAGEEAYLLTHPEYVEQVLVAEDATFVKGDVVNRSLGSPLGEGMLLAEGAEWRAQRTLAQPAFYRERVATYGEATVADAAETGENWDGEVIDAHDAMTELTLRILARTLFDVDVRGRGSVVREMAEATRARTDTASLVGFLPDWVPHPTIRAYNRALDDIRAFVEDHIAERKRKPTAERGEDLLSLLVTAAETGEMSKETLRDNMITFLFAGHETTALALTYTWFLLGHHPEVQARLHDELDAVLDGSAPTVADLPDLDYTERVVDEAMRRYPPVYTFFREPIADVEIGGYTVPKEATLSLPQWIVHHDERWYDSPLEFRPERWEGWEGPEYAYYPFGGGPRHCIGMRFARME…
	CYP1014H1	Uncultured Haloferacaceae archaea SG1 69 12 2795413121	MSRREPPTPDPHPVVGNTYQFARSPFGFVERAKNDHGDAFRISLLGRGDIHVLTHPEYLRRVLVDDPESFAKTRDFSRAFGDGLLAIDDSRWADHNRMLQPLFQGDRIRERADAIRERVERRIDTWEDGETVDVESQMNDLALEVLFAVVLGRDLGVDEGPELREAANRLGYWFEPISWTLPEWLPTPARYRFWDARSTLRAESERLVAARRAEGVGGDDLLSTLLRASVGDAPVELTDEQIHDQMVTMIFAGHETTATVMTFAWYLLATHPAIRRRLHEELDDVLGDDLPTAEDLEDLEFLEDVLSETMRLYPPVHTIPRRTRLDATVGDYRIPAGEEVHLSILQIHRDGRFYEDPLAFRPERWADDSDADDRDEFAYVPFGVGKRSCLGRALALTEA…
	CYP1603A4	Halomicroarcula salinisoli WP 220600056.1 formerly CYP1603A2X	MTSASRPPLAPGARPVVGHSIDFLRDPLGSLDGWGQAEEPIVRLRIAGRSVCLVTDPSAVQRVLATDAADYRKAEIVRERLGTLQGGSLVLLEGEAWRERRQLLQTGFTSEHVAAMGSHTTEYATEMVDSWPTDRPVALAEHARDLSLALLARALFGLDLRGQDTPIHEAADDILARMDMQSVSTYLPEWVPTPTNRRFRRAVATLHDRLDETVARRAAADQPGTDLLATMLAADLPPETVRDELIAFLFAGFDSTATALACTLGLLAEHPDVQARLHRELDTQLDGRTPTPADLQELPTLDGIVRESLRLYPPQYLLFREPRTAVTLGGYRVDPGTIVVLPPWVLHRDERFWDDPSAFRPGRWLDSEGGRADRTGPEYAYVPYGGGQRYCLGARLADQ…
	CYP174A9	Halovenus sp. WSH3 2756468699	VQTTPPGPRGEPLFGSGRQYSADPLRFVEEVERAYNGIAAFEMGPMETYFVAEPSAIEQILVGDADKYRKPDFQSDTLGDLLGDGLLLSEGDTWQKQRQLANPAFTMGRLASFDDRIAGHTSDLLDRWGDGERRDMEREMTRVTIDVIADLMLGTELSERQLSQLRENLEPIGSQFEPDPVRFALPPWVPLPGDRAYQSAVSAVDEIVEEIIADRRGTEGDGEGAPMDLLSILLRAQSRGEQSAQQLRDEVVTMLLAGHDTTALTLTYTWYLLSEHPEKRERLYEEVDRIEGTPTIDDVQSFEYLEWVIDEAMRLYPPVYTLFREANEAVELLGYEIPEDAMVMLSQWAVHRSPEYWDDPEQFRPERWADRNGHRFSYFPFGGGPRHCIGKNLAKLEAQ…
	CYP174A29	Uncultured Halobacteriaceae archaea SG1 61 5 2795521705	MKASPPGPRGEPVFGSSRKYADDPLRFVRACERAYGDLVEFELGQLPTYLLTNPRDIERVLVSDDDQFRKPSFQNDALGDLLGEGLLLSEGEIWERQRELANPAFAMSRLAELSDRIVEHTDAMLADWSDGDEIDVEREMTRVTLNVIAELMLGVQLGDERVRTLETALEPLGAQFEPDPLRFATPEWVPMPGDREYQQALETLDGIVEDVIAERRGTEEDGKMDLLSILLRAQERGEQSDQQLRDEVVTMLLAGHDTTALTLTYTWYLLSEHDDTRVQVHTEVGDVVEDRPTMDDVRTFEYVEWVIDEAMRLYPPVYALFREPVTDVEIAGYGIPAGSALLLSQWAVHRSPRWWENPETFDPERWAPDRSRDRPRFAYFPFGGGPRHCIGKHLAKLEA…
	CYP197C19	Halostagnicola larsenii XH-48; DSM 176 2510277687	MPNETRSGETPPGPRGLPVVGADPAMIRGGLDFRSRVAAEYGDVVHWDGVRGDVYQLNHPDDIEHVLVQNNQNYVKGENFQKILGPLTGNGILNSEGEEWRRNRHLVQPAFHPDRIEVYAEMMTDFTEEMCQRWSDGQRLLIHEDMMELTLQIVAKALFGADVEDHLEEISTAIDTFLPATSSLPNILLPEEVPLPSRRKMDNARETLDTIVEEIIRERRADPGDDVVSALLSAADEEGNALTDEQIHDEIITLLTAGHETTAVSLTYTTYLLSQHPKVERRLVEELEGRTPEMSDLAQLTYTEQVVKESMRLFPPVPAIVREAVSLDTVGGYEIPAGATVHMSQWVVHRDPRWYDDARTFRPERWTSEMESELPRLAYFPFAAGPRRCIGDRFAMLEA…
	CYP1001A2	Haloarcula marismortui ATCC 43049 chromosome I 638182759	MERTAHTPPGLPVVGNLPRLARDPLRFLTGMQDAYANQYPLVRVDPQVGQSVTVVLDPDIAHEVLADRDRFRRPNVGAQEQRRQGLVSSDGALWEQQRSVLDPEFVGGRLADYAEIAGDTLEETLTAWPESGRVDLFEELSILTMRVITRSLFSQDTDRERGETVHEALAALNDEFDASVFDLVLPEQLQSGVSAEFEEADAVLDSVATEFVDWHLNHEDPPRDVITALIDAKADPDIELSENELIDQTVLFMTGGQETTALTIAYAFYWLSQNPAAKERVRAEAQDVLDGGQPGWADLSDLTYTERVVRETLRLTPAVWSVSREAREPVTLAGTDLDAGEFVMLPIYAHHRDSRVWSDPLTFDPDRWAGSASRGDSAYYPFGSGPRVCIGRQVALTEA…
	CYP1001A2	Haloarcula sp. BJGN-2; ATCC 33799 2508573758	MERTAHTPPGLPVVGSLPRLARDPLRFLTGMQDAYANQYPLVRVDPQVGQSVTVVLDPDIAHEVLADRDRFRRPNVGAQEQRRQGLVSSDGALWEQQRSVLDPEFVGGRLADYAEIAGDTLEETLTAWPESGRVDLFEELSILTMRVITRSLFSQDTDRERGETVHEALAALNDEFDASVFDLVLPEQLQSGVSAEFEEADAVLDSVATEFVDWHLNHEDPPRDVITALIDAKADPDIELSENELIDQTVLFMTGGQETTALTIAYAFYWLSQNPAAKERVRAEAQDVLDGGQPGWADLSDLTYTERVVRETLRLTPAVWSVSREAREPVTLAGTDLDAGEFVMLPIYAHHRDSRVWSDPLTFDPDRWAGSASRGDSAYYPFGSGPRVCIGRQVALTEA…
	CYP1001A2	Haloarcula californiae ATCC 33799 2534349471	MERTAHTPPGLPVVGSLPRLARDPLRFLTGMQDAYANQYPLVRVDPQVGQSVTVVLDPDIAHEVLADRDRFRRPNVGAQEQRRQGLVSSDGALWEQQRSVLDPEFVGGRLADYAEIAGDTLEETLTAWPESGRVDLFEELSILTMRVITRSLFSQDTDRERGETVHEALAALNDEFDASVFDLVLPEQLQSGVSAEFEEADAVLDSVATEFVDWHLNHEDPPRDVITALIDAKADPDIELSENELIDQTVLFMTGGQETTALTIAYAFYWLSQNPAAKERVRAEAQDVLDGGQPGWADLSDLTYTERVVRETLRLTPAVWSVSREAREPVTLAGTDLDAGEFVMLPIYAHHRDSRVWSDPLTFDPDRWAGSASRGDSAYYPFGSGPRVCIGRQVALTEA…
	CYP1001A2	Haloarcula sp. Atlit-7R 2904950799	MERTAHTPPGLPVVGNLPRLARDPLRFLTGMQDAYANQYPLVRVDPQVGQSVTLVLDPDIAHEVLADRDRFRRPNVGAQEQRRQGLVSSDGALWEQQRSVLDPEFVGGRLADYAEIAGDTLEETLTAWPESGRVDLFEELSILTMRVITRSLFSQDTDRERGETVHEALAALNDEFDASVFDLVLPEQLQSGVSAEFEEADAVLDSVATEFVDWHLNHEDPPRDVITALIDAKADPDIELSENELIDQTVLFMTGGQETTALTIAYAFYWLSQNPAAKERVRAEAQDVLDGGQPGWADLSDLTYTERVVRETLRLTPAVWSVSREAREPVTLAGTDLDAGEFVMLPIYAHHRDSRVWSDPLTFDPDRWAGSASRGDSAYYPFGSGPRVCIGRQVALTEA…
	CYP1001A2	Haloarcula sinaiiensis ATCC 33800 2508579009	MERTAHTPPGLPVVGNLPRLARDPLRFLTGMQDAYANQYPLVRVDPQVGQSVTVVLDPDIAHEVLADRDRFRRPNVGAQEQRRQGLVSSDGALWEQQRSVLDPEFVGGRLADYAEIAGDTLEETLTAWPESGRVDLFEELSILTMRVITRSLFSQDTDRERGETVHEALAALNDEFDASVFDLVLPEQLQSGVSAEFEEADAVLDSVATEFVDWHLNHEDPPRDVITALIDAKADPDIELSENELIDQTVLFMTGGQETTALTIAYAFYWLSQNPAAKERVRAEAQDVLDGGQPGWADLSDLTYTERVVRETLRLTPAVWSASREAREPVTLAGTDLDAGEFVMLPIYAHHRDSRVWSDPLTFDPDRWAGSASRGDSAYYPFGSGPRVCIGRQVALTEA…
	CYP1001A2	Haloarcula quadrata DSM 11927 2778385941	MERTAHTPPGLPVVGSLPRLARDPLRFLTGMQDAYANQYPLVRVDPQVGQSVTVVLDPDIAHEVLADRDRFRRPNVGAQEQRRQGLVSSDGALWEQQRSVLDPEFVGGRLADYAEIAGDTLEETLTAWPESGRVDLFEELSILTMRVITRSLFSQDTDRERGETVHEALAALNDEFDASVFDLVLPEQLQSGVSAEFEEADAVLDSVATEFVDWHLNHEDPPRDVITALIDAKADPDIELSENELIDQTVLFMTGGQETTALTIAYAFYWLSQNPAAKERVRAEAQDVLDGGQPGWADLSDLTYTERVVRETLRLTPAVWSVSREAREPVTLAGTDLDAGEFVMLPIYAHHRDSRVWSDPLTFDPDRWAGSASRGDSAYYPFGSGPRVCIGRQVALTEA…
	CYP1001A2	Haloarcula vallismortis J.F. 54; ATCC 29715 2508582779	MERTAHTPPGLPVVGSLPRLARDPLRFLTGIQNAYANQYPLVRIDPSVGQSVTVVLDPELAHEVLADRDRFRRPNVGVQEQRRQGLVSSDGALWEQQRSVLDPEFVGGRLADYAEIAGETLDETLTEWPESGTVDLFEELSILTMRVITRSLFSRDTDRERGETVHEALAALNDEFDASVFDLLLPERLQSGVSSEFEEADAVLDSVATEFVDWHLDREDPPRDVITALIDAKADPDIELSENELIDQTVLFMTGGQETTALTIAYAFYWLSQNPEAKERVRAEAREVLDGGRPGWADLSELTYTERVVRETLRLTPAAWNVSREPREPVTLAGTQLDAGEFVMLPIYAHHRDRHVWSDPLTFDPERWAGDASRGDPAYYPFGSGPRVCIGRQVALTEA…
	CYP1001A2	Haloarcula vallismortis ATCC 29715 2534329583	MERTAHTPPGLPVVGSLPRLARDPLRFLTGIQNAYANQYPLVRIDPSVGQSVTVVLDPELAHEVLADRDRFRRPNVGVQEQRRQGLVSSDGALWEQQRSVLDPEFVGGRLADYAEIAGETLDETLTEWPESGTVDLFEELSILTMRVITRSLFSRDTDRERGETVHEALAALNDEFDASVFDLLLPERLQSGVSSEFEEADAVLDSVATEFVDWHLDREDPPRDVITALIDAKADPDIELSENELIDQTVLFMTGGQETTALTIAYAFYWLSQNPEAKERVRAEAREVLDGGRPGWADLSELTYTERVVRETLRLTPAAWNVSREPREPVTLAGTQLDAGEFVMLPIYAHHRDRHVWSDPLTFDPERWAGDASRGDPAYYPFGSGPRVCIGRQVALTEA…
	CYP1001A2	Haloarcula vallismortis DSM 3756 2695025020	MERTAHTPPGLPVVGSLPRLARDPLRFLTGIQNAYANQYPLVRIDPSVGQSVTVVLDPELAHEVLADRDRFRRPNVGVQEQRRQGLVSSDGALWEQQRSVLDPEFVGGRLADYAEIAGETLDETLTEWPESGTVDLFEELSILTMRVITRSLFSRDTDRERGETVHEALAALNDEFDASVFDLLLPERLQSGVSSEFEEADAVLDSVATEFVDWHLDREDPPRDVITALIDAKADPDIELSENELIDQTVLFMTGGQETTALTIAYAFYWLSQNPEAKERVRAEAREVLDGGRPGWADLSELTYTERVVRETLRLTPAAWNVSREPREPVTLAGTQLDAGEFVMLPIYAHHRDRHVWSDPLTFDPERWAGDASRGDPAYYPFGSGPRVCIGRQVALTEA…
	CYP1001A2	Haloarcula sp. SL3 2652995949	MEREAHTPPGLPVVGNLPRLARDPLRFLTGVQNAYGNQYPLVRVDPPVGQSVTVVLDPELAHEILADRARFRRPSVGVQEQRRQGLVSSDGALWEQQRSVLDPEFVGGRLAEYAEIAGETLEETLTEWPESGTVDLFEELSILTMRVITRSLFSRDTDRERGERVHEALATLNDEFDASVFDLLLPERLQSGVSSEFEAADAVLDSVAAEFVDWHLDHEDPPRDVITALVDAKADPDIELSENELIDQTVLFMTGGQETTALTIAYAFYWLSQNPKVKERVRAEARDVLDGGRPGWADLSELTVTERVVRETLRLTPAAWNVSREPREPLTLAGTQLDEGEFVMLPIYAHHRDRRAWSDPLTFDPDRWGTTASRGDDAYYPFGSGPRVCIGRQVALTEA…
	CYP1001A3	Uncultured Halobacteria archaea SG1 63 6 2795579470	MGDIVHEPAGPPVIGNLSRFADDPLRVLTGLQEAYGEQYPLVRLDPPVGQRFTVVLDPALVHEILADRDRFVRPAVGPEAQQRQGLVSSDGMLWEQQRSVLQPEFVGGKLAEYADIASDAVEEMIAGWPEDGTVDLHEELSVLTMRVITQSLFSHDADRTQASAVHDALSTLSDEFQPTLTDIVLPEQLRGGPSEEFEDADAVLEGVAEEYVAYHREQDDPPEDMITALMEAKADPSIELSDNELIDEAVLFMTGGQETTALTITYAFYWLSKHPEIRERVAAEAQSVLEGDPPGWGDLSELAETERVVRETLRLTPAVWSLSREVRENTTLAGARLDAGELLFMSPYAHHRDSRVWDDPLSFRPDRWDGEISRGIDSYFPFGSGPRVCIGKQIALTEA…
	CYP1001A11	Halobaculum sp. A07HB70 2518688294	MAERPHSPPGLPLVGSALDLGDDPLRFVTGLQRAYGDRYPLVQVDPVTGPTTNVLVDAGVVHEVLGDRERFRRPNLGPQAGRRQGLISSDGDLWETQREIIQPEFVGKRLASYADTTGDAVEALLTEWPEAGECDLLGEIGALTLQVIARSLFSYDVTRAESRRVRNALDTFGEELAFSPLGIVLPDSLQPGPSTAFEDANDALDAFANDVIDRHRARDDPPRNMLAALMAAKRDPSVELSEDELVDETVLFLTAGHETTALTITYAFYWLSQRPDVRRRVRAEADAVLDGDRPGWDDLPALEATERVVRETLRLTPAAWNVIRETRRPVRLGGYRLDEGELLFASPYAHGRDPAAWDDPDQFRPERWGADASRAADSYFPFGSGPRSCVGRQLALIEA…
	CYP1002B4	Halomicrobium sp. LC1Hm hall:LC1Hm 918	MSTEVSYPPGPRGLPVIGNTVELSRDIFAFFEELRDEYGRIASYEVFGTDSCMVAHPDAIQQVLLDDHEAFEKGEVLTRNLADAMGEGLFVSGGEQWQSQRTQVQPAFYRDRLNTYVSEMRATAEETVKQWHNGRVVDVNDTMTATTMDVLGRTLFGVDVTENPIVSEASDAILARFDTSRFWSFLPDRLPTPTNRRYRQKLDELQQFVDTLAQQRRQQQPENRGDDLLSILVGFVEASDLTVEEFRDNMVTFLFAGHETTALGLTYTLLCLAQHPDEQATLRSEVDSVCDGSVTAGDLPELERMEHVIDEALRLYPPVYMFFREATRDVTLQGYDIPAGTTLVLPQWAVHRDPEWWEDPGAFRPDRFAGESDHPEYAYFPFGGGPRHCIGMRFARMEM…
	CYP1002N1	Haladaptatus litoreus CGMCC 1.7737 2682128473	MSTLPPGPSGLPVAGSTLSFVRDPFSTYERWAEEYGDIVATNIAGRTFVMVAHPEHIERILVTDQQHYGKGSFQRDQLGDIVGDGLLLSEGEFWHEQRNRLQPEFFREQLTQYATMMVDETRARADNWTSGETITLNSELQHLTLAIMARTLFGFDIEDAEGQFANTARTISERFNLSHVSTYLAAWIPTPRNRRYRRAMNNLDTVIYDVIEARRAQDDSPNDLLATLIAAVDDPETDLTDETLRDEIATVILGGHDTAALAMTYTLTALARHPDAEAEVRAELDEVLGDDDPTVTDLPALPRLDAAVKEAMRLHPPAYTLFRESNRPMKIGEYDVPEGATLTIPQWVVHHDSRWFESPWEYQPDRWTDEFEASLPEYAYFPFCGGKRHCIGMRYGLME…
	CYP1014B1	Halalkalicoccus jeotgali B3; DSM 18796 2528602653	MASPLPPTPTGHPVVGHALRFARGPFEFVDDATTECGDAYRMELPGSNDIYALCHPEYFEHVLVAEVDSFTKTEDYQQAFGNGLLSTDDSQWRTQRNTLQPLFYRDHIMDFADQMSMCTQRRLETWHEGQTHDIESEMKNLTFEILFSTLFGREVQPGEDAELREAADGINDWFVPSSWMLPNWIPTPARRRFKQSKSRLREEVRAIFADNREQSLTESKDILSQLRRVHNTDAGLSKKEIEDQLVTMVFAGYETTAVALAFAWYSLSDDPEIRREFHQELDMVLDGRTPTFNDLPELEVTERIVKETLRLFPPVHTIPRRTKRPVEFDGFHVPEGEEVHLAVLHAHRDPTIYANPTEFQPDRWKDDLEDEIHDFGYIPFGGGRRTCIGREFALLEAKI…
	CYP2756A2	Halorubrum xinjiangense CGMCC 1.3527 2617450928	MSGSQGRLSPTDNPRPPEPPAPPILGHTLPYARDPLGFVEQTVAEYGPIVSFRIPRQEGVLLAEPAAIRHVLADNTSNYRKGNFQRRELEGLLGDGLLLSEGTDWESARRAIQPAFDPSQIADYTASMIERTDSYITDWKPSETIDLVNVTSEITLSILGEVLFDTDFEDATAVRAAARAVTNRFSPDSRVPFHVPDWVPLPRNIQYRHAVKRLNKFVDDLLAERRSAPSEESDLLSALRSADMDDDEIRDHLVTFLLAGHETTALALTYTLYCLATHPEEQAAVVDEVTTLDGKPTIGQPLPRTDRAIREAMRLYPPIHLIMREATEDDVVEGYHVPADALVVCSQWATHRRPDLFSDPTAYRPTRWKEIDPPEYAYFSFGGGPRMCIGRRFALLEAR…
	CYP1001A1	uncultured haloarchaeon FLAS10H9 (Euryarchaeota; Halobacteria)	MTRAPHTPPGPPVVGNVPRFADDPLRFLVGVQEAYGGQYPVVRLEPAGGQRIVVILDAALVHEILADRERFVRPRAGPEASRREGLLSSRGPLWERQRSVIQPELVGGQLAAYADIAARSVEEMLDRWPENGEIDLVAELSMLTMQVIARSLLGRDATREQARTVYEALDTFAEEFEFGADALLLPDALQSGPSAAFERADADLEAVARDFVDWQREHEDPPDSMLTALIEAERDGVELSEDELIDQTVLFLTAGQETTALTIAYAFHHLSRSPDVRAGVTEEATGVLDGAAPSWEHLSGFDLTERVVRETLRLTPAAWNVTREVRGPTTLGGTRFETDDLVLLPTYAHQREDRVWGDGDAFRPARWTDEVSRSHDSYFPFGSGPRVCIGRQVALTEAQ…
	CYP1001A9	Halorubrum sp. SD626R 2685147257	MSDSVHTPPAPPLIGNVSRFADDPLRFLTGVQEAYGGQYPVVRLDPSVGPRFNVILDSALVHDVLADRDRFRRPAVGPEEQQRQGLLSSDGILWEQQRSVLQPSFVGGKLAEYAAISSETVDAMIAEWPAEGTVDLHEELSVLTLRVITQSLFSRDTDGDRARAVHDAMATLSAEVEPSLADFVLPEQFQSGPSDAFEAADRTIEGVAQEFVDWHRSQADPPDDMITALIEAKSDPSVELSDNELIDEAVLFMTGGQETTALTITYAFYWLSQHPEMRERVAAEAQSVLDGDLPTWDDLSEFTYTERVVRETLRLTPAVWNIAREVRHDTTLAGADFESDEALLMSPYAHHRDSRTWTDPLSFRPDRWAGDVSRGHDSYFPFGSGPRMCIGKQIALTEA…
	CYP1002B4	Halobellus limi CGMCC 1.10331 2619813831	MSTAVDYPPGPRGLPVIGNTVALSRDIFAFFEELRDEYGRVASYDVFGTDACMIAHPDAIQQVLLGNHEAFEKGEVLTRNLADAMGEGLFVSGGEQWQNQRSQVQPAFYRERLTTYVPEMRATAAETVDQWHDGMIVDVNDVMTATTMDVLGRTLFGVDVTDHPVVSEASEAMLARFDTSRFWSFLPDRLPTPTNRRYKRKLGELQEFVDELAQQRREQHPENRGDDLLSILVGFVEASDLSQEEFRDNMVTFLFAGHETTALGLTYTFLCLAQHPDEQAALQAELDAVCDETVTAEDLPKLERLDRVIDEALRLYPPVYMFFREAARDVELQGYTIPEGTTLVLPQWAVHRDPAWWDDPEVFRPKRFAGDPDRPEYAYFPFGGGPRHCIGMRFARMEM…
	CYP1014B5	Halostella pelagica DL-M4 2914295965	MSNQEVPTPSGLPVLGHTVAFARDPFGFLDRATGEAGDAFRMDVVGTDVYVLTHPEHFRQVLVTDVDRFGKTEDFSRAFGSGLLSTEGDRWRRQRDQLQPFFYADRIRGYGDTMVEQIERRAERWSPGETLDVASEMKTLTLEVLFATLFGRKLDPTADADLYAAANGLNAWFAPSSWALPTWVPTPARRRFRNSSQRLREEVDRLVRARERADGAGDDLVSKLLAVRDAADGRGPTDETIKDQLVTFTFAGHETTALALTYTWYLLSEHPDVRDRLYAELDAVVDGREPTAADVERLDYADSVLREAMRLYPPVHTIPRRTEDAVDVDGYRIPADSEVHLSVRQVHRNGAFYDDPGAFRPERWTEASDRERHEFAYAPFGGGRRTCIGRAFALFEAKL…
	CYP1014D4	Haloferax namakaokahaiae Mke2.3 2756463594	VTRPPPTPAGVPLVGNTFGFAADPFGFVDSLLDSHGIDDVVGLNVLGMDELYVLAHPDYFEQAFVTEPDSVVKGDEFGAAFGDAVLSVEGAEWRRQRAELDPFFRWDRVTEYAPVMRRQVERRIETWGEQSSFSLEAEMKHITLDIIFATILGRELELDGDERVRNAAAGLNGRFAPSSWALPRWIPTPSRRRFDKAERVLREEVRELVETANTESLAARLADALGSEYPETVESMENQLVGMIFAGHETTALALTFTFYSLATNPEVYEEAVEEVERVVGDGPVTNDELDQLSVLERVLKEALRLYPPVHTIPRETAKPFPVGECEIPAGTDIHLSIIQVHRDGRWYDQPLEFDPDRWRETETRTGTETDRPRYAYIPFGAGPRSCLGRAFALTEAKI…
	CYP1014L5	Halogeometricum limi CGMCC 1.8711 2617937510 formerly CYP1564D5X	MSTPPPPLADGLPLVGRTFDLMRDQLGLHDSVVAEYGDVARLETLGLGEYCLLAHPDHIRRALVETPDAFGKTDDFGIAFGQSIGAAEGSQWERQRAAMEEFFYPGRIRSYAEEMVRLTERRVARWHDGQRVSLHHEMSRVALENFFGTVFGRTLDPDGDEVIHRAASDLNLWFEPTSFALPNWVPTPAHRRFHSAVERLEAEGEALLAERKAGDGGNDLLSTLVELRSDGDAALTDQEIVDQVTGLVFAGYETTSLLLSYALSLLGTHEVVRERFHAELDDVLGGDPPTLSNVGDLQVTERIVHETLRRYPPVFMLPRVTTRPVELGGYRLPDGMRTHLSIWSVHRDERFWEDPEEWRPARWQDTSPADKGCAYVPFGAGPRACLARRFALLEATIVL…
	CYP1963A8	Halostella pelagica DL-M4 2914296316	MSETGDPPSPAGIPILGNGLAFSRDPVRAMESWATHGDLVRLRFMDESLYMVTHPELIKQILVEDQHKFTIGPEQQQSFEGIEDAAMTTATGERWKRLRRASHPAFTRESITSYGDRMAAVTARFIDEWDEGERFALHPEIRRLTVQILAETLLNEDIRGQEDVVIEAADAFVDRTNFRRPGQLLPDWIPTPTERRFRRAVQHLDTFVEDLVAERQYAETETNEDVCAMLLAAHEDGELTRTEVKQNLVAFLLAGHESPSGALTHVWYLLADHPDVYESLCEEYDQVVEGDRPTIADYDALEYTQYVVDETLRLYPPTTGINRQATESVTLDGYELPPAAQFLIPQWVPHRDKRFWDEPEKFVPDRWTRSVDRPEYAYFPFSGGPRSCIGADFARQELT…
	CYP1963A9	Halorubrum sp. Ea8 2792523354	MNQTESPPTPDGLPVIGHGVAFSRDPTAAMESWASHGDLVELSFLGEPMYFVTGPEIIKQILVEKQRKFSIGPEQRETFSGIEDEAMTTATGDKWKRLRRAAHPAFTRESIASYGDRMAAVTAQLVDEWDDGERFDVHDEMRRLTVQILGETLLNEDLRGREDIVTNAADALVDRTNFRRPGQLLPEWIPTPTDRRFRRTVRRLDRFVESLVEERRSREPTSDEDVCAILLAAHEDGDLTLSEVKQNLVAFLMAGHESPAGALTRAWYVLGERPDVYESVRDEYDEVVDGDRLTVEGYDALEYTRHVVDETLRLYPPTTGINRQATEPVSLAGYQLPAGARFLIPQWVPHRDERFWDAPETFDPERWTTDTDRPEYAYFPFSGGPRTCIGDDFAHQELT…
	CYP1963A9	Halorubrum sp. Hd13 2792528856	MNQTESPPTPDGLPVIGHGVAFSRDPTAAMESWASHGDLVELSFLGEPMYFVTGPEIIKQILVEKQRKFSIGPEQRETFSGIEDEAMTTATGDKWKRLRRAAHPAFTRESIASYGDRMAAVTAQLVDEWDDGERFDVHDEMRRLTVQILGETLLNEDLRGREDIVTNAADALVDRTNFRRPGQLLPEWIPTPTDRRFRRTVRRLDRFVESLVEERRSREPTSDEDVCAILLAAHEDGDLTLSEVKQNLVAFLMAGHESPAGALTRAWYVLGERPDVYESVRDEYDEVVDGDRLTVEGYDALEYTRHVVDETLRLYPPTTGINRQATEPVSLAGYQLPAGARFLIPQWVPHRDERFWDAPETFDPERWTTDTDRPEYAYFPFSGGPRTCIGDDFAHQELT…
	CYP174C1	Halomicrobium mukohataei DSM 12286 645019748	MTTTDAPGPRGLPVIGNSHQWARDPCAFRERCAAEYGPVVNYEMLGWDTYMLTDPADVKRVLEDPDTFPKHEPSNAQLEAFVGNGLLTSGGDLWERQREAIQPAFYMDHIRNYAERMVAQAAATADRWTAGESVDVRRAMTRCTLDILVDCLFGQEIDPAERGLYEAVEAFQAPLEPSKQPITFFAPDWAPVPFLRRADRALSHIDDQIYDIVETRRADEADRDDLVAMLIAADTAMDDEQIRDELVTFLFAGHETTALSMTYVWDLLSRNPTAQRRLHEELDALLDGRPTIEDVFDFEYTGAVIEEAMRLYPPAHDIRRSPATTVEIGGYTIPEGSLVTLPTWVLHRDERFWDDPEQFRPGRFLDGGRSDRPEYAYFPFGGGPRRCIGQQFAMTEAQL…
	CYP174C1	Halomicrobium katesii DSM 19301 2517015987	MTTTDAPGPRGLPVIGNSHQWARDPCAFRERCAAEYGPVVNYEMLGWDTYMLTDPADVKRVLEDPDTFPKHEPSNAQLEEFVGNGLLTSGGDLWERQREAIQPAFYMDHIRNYAERMVDQAAATADRWTAGESVDVRRAMTRCTLDILVDCLFGQEIDPAERGLYEAVEAFQAPLEPSKQPITFFAPDWAPVPFLRRADRALSHIDDQIYDIVETRRADEADRDDLVAMLLAADTAMDDEQIRDELVTFLFAGHETTALSMTYVWDLLSRNPTAQRRLHEELDALLDGRPTIEDVFDFEYTGAVIEEAMRLYPPAHDIRRSPATTVEIGGYTIPEGSLVTLPTWVLHRDERFWDDPEQFRPERFLDGGRSDRPEYAYFPFGGGPRRCIGQQFAMTEAQL…
	CYP174C1	Halomicrobium mukohataei JP60 halz:E5139 10240	MTTTDAPGPRGLPVIGNSHQWARDPCAFRERCAAEYGPVVNYEMLGWDTYMLTDPADVKRVLEDPDTFPKHEPSNAQLEAFVGNGLLTSGGDLWERQREAIQPAFYMDHIRNYAERMVAQAAATADRWTAGESVDVRRAMTRCTLDILVDCLFGQEIDPAERGLYEAVEAFQAPLEPSKQPITFFAPDWAPVPFLRRADRALSHIDDQIYDIVETRRADEADRDDLVAMLIAADTAMDDEQIRDELVTFLFAGHETTALSMTYVWDLLSRNPTAQRRLHEELDALLDGRPTIEDVFDFEYTGAVIEEAMRLYPPAHDIRRSPATTVEIGGYTIPEGSLVTLPTWVLHRDERFWDDPEQFRPGRFLDGGRSDRPEYAYFPFGGGPRRCIGQQFAMTEAQL…
	CYP174C1	Halomicrobium sp. ZPS1 hazp:GBQ70 10235	MTTTDAPGPRGLPVIGNSHQWARDPCAFRERCAAEYGPVVNYEMLGWDTYMLTDPADVKRVLEDPDTFPKHEPSNAQLEAFVGNGLLTSGGDLWERQREAIQPAFYMDHIRNYAERMVAQAAATADRWTAGESVDVRRAMTRCTLDILVDCLFGQEIDPAERGLYEAVEAFQAPLEPSKQPITFFAPDWAPVPFLRRADRALSHIDDQIYDIVETRRADEADRDDLVAMLIAADTAMDDEQIRDELVTFLFAGHETTALSMTYVWDLLSRNPTAQRRLHEELDALLDGRPTIEDVFDFEYTGAVIEEAMRLYPPAHDIRRSPATTVEIGGYTIPEGSLVTLPTWVLHRDERFWDDPEQFRPGRFLDGGRSDRPEYAYFPFGGGPRRCIGQQFAMTEAQL…
	CYP174D1	Haladaptatus paucihalophilus DX253 contig00002 650253280	MANRVPSGPEGVPFLGSSLQYADDPLGFMERVAREYGDVARIDVYGTEVYQVTDPAAIRRVLVTNAANYRKPSLGGDEGLGGLLGDGLLTSDGDHWQRQRKAMQPSFYGEKLDEYGEIIVRDTTELADSFSDGEHTDIHAEMSELTLRIVVESLLGARIDGMERAIREALMEVGERFQPGPQGFVPEEIPTPRNVRYRRAVDRLDRILREIRRQHEYTGDEDDLLGVLLDRRDDGALSDESVRNEMMTMLLAGHDTTALTLTYAWYLLSKHPEVAERFHDELDSVVEGTPTVADLADLDYLDNIVTETMRLYPPAYVVYRQAAAADELAGFHVPADTIVSTPQWVVHHDERFFSDSWEFRPERWTDEFRRDLPPFAYFPFGGGPRKCIGDGFAMREAKL…
	CYP174D1	Haladaptatus paucihalophilus DSM 18195 2700139156	MANRVPSGPEGVPFLGSSLQYADDPLGFMERVAREYGDVARIDVYGTEVYQVTDPAAIRRVLVTNAANYRKPSLGGDEGLGGLLGDGLLTSDGDHWQRQRKAMQPSFYGEKLDEYGEIIVRDTTELADSFSDGEHTDIHAEMSELTLRIVVESLLGARIDGMERAIREALMEVGERFQPGPQGFVPEEIPTPRNVRYRRAVDRLDRILREIRRQHEYTGDEDDLLGVLLDRRDDGALSDESVRNEMMTMLLAGHDTTALTLTYAWYLLSKHPEVAERFHDELDSVVEGTPTVADLADLDYLDNIVTETMRLYPPAYVVYRQAAAADELAGFHVPADTIVSTPQWVVHHDERFFSDSWEFRPERWTDEFRRDLPPFAYFPFGGGPRKCIGDGFAMREAKL…
	CYP174D1	Haladaptatus sp. W1 2730759934	MANRVPSGPEGVPFLGSSLQYADDPLGFMERVAREYGDVARIDVYGQEVYQVTDPAAIRRVLVTNATNYRKPSLGGDEGLGGLLGDGLLTSDGDHWQRQRKAMQPSFYGEKLDGYGEIIVRDTTELADSFSDGEHTDIHAEMSELTLRIVVESLLGARIDGMERAIREALMEVGERFQPGPQGFVPEEVPTPRNVRYRRAVEKLDRILREIRRQHEYTGDEDDLLGVLLDRRDEGALSDESVRNEMMTMLLAGHDTTALTLTYAWYLLSKHPEVAERFHDELDSVVEGTPTVADLADLDYLDDIVTETLRLYPPAYVVYRQAAAADELAGFHVPADTIVSTPQWVVHHDERFFSDPWEFRPERWTDEFRRDLPPFAYFPFGGGPRKCIGDGFAMREAKL…
	CYP174D2	Haladaptatus sp. R4 2690719648	MANRVPSGPEGVPFLGSSLQYADDPLGFMERVAREYGDVARIDVYGTEVYQVADPEAIRRVLVTNAENYRKPTLGGDEGLGGLLGDGLLTSDGEHWRRQRTVMQPSFYGEKLNEYGDIIVRDTTELADSFTDGEHTNIHAEMSQLTLRIVVESLLGSRIDGMERAIREALIEVGERFQPGPAGFVPEEAPTPRNVRYRRAVDRLDRILREIRRQHDYSGDEDDLLGTLLGEREAGNLTDESVRNEMMTLLLAGHDTTALTLTYAWYLLAKHPDVRRKFHDELDAVVDGTPTVADLTDLDYLDEIVTETMRLYPPAYVVYRQANEADDLAGFHVPADTVVSTPQWVVHHDERFFDDPWEFRPERWTDEFRRELPQFAYFPFGGGPRKCIGDGFAMREAKL…
	CYP174D3	Haladaptatus cibarius D43 2582596932	MAERVPSGPEGVPFLGSSLHYADDPLGFMERVADGYGDVARIDVYSQEVYQVTDPEAIRRVLVTNAENYKKPSLGGDEGLGGLLGDGLLTSNGEHWQRQRKVMQPSFYGDKLNDYADIIVRDSETLGDSWYDGKHVDMHREMSELTLRIVVESLLGARIDGMERTIREALLEVGERFRPGPQGFVPEEIPTPRNVRYRRSVDVLDRILRDIRRQHEVHGEADDLLGKLLGEEESGMLGREQVRNEMMTMLLAGHDTTALTLTYAWYLLATHPEVERKFHDELDSKVDSSPTVADLAELDYLEQIVMETMRLYPPAYVIYRQAENEDTLAGFHIPADTVVSTPQWVVHRDGRFFDDPEAFRPERWTAEFRRELPDFAYFPFGGGPRKCIGDGFAMREAKL…
	CYP174D3	Haladaptatus litoreus CGMCC 1.7737 2682129318	MADRVPSGPEGVPFLGSSLHYADDPLGFMERVADEYGDVARIDVYSQEVYQVTDPDAIRRVLVTNAENYKKPSLGGDEGLGGLLGDGLLTSNGAHWQRQRKVMQPSFFGDKLDDYADIIVRDSETLADSWYDGKHVDIHREMSELTLRIVVESLLGARIDGMERTIREALLEVGERFRPGPQGFVPEEIPTPRNVRYRRSVEILDRILRDIRRQHEVHGEADDLLGKLLGEEESGMLGKEQVRNEMMTMLLAGHDTTALTLTYAWYLLATHPEAKNRFHDELDSVVDGSPTVADLAELDFLEQVVMETMRLYPPAYVIYRQAENEDTLAGFHIPADTVVAAPQWVVHRDGRFFDDPEAFRPERWTTEFRRELPDFAYFPFGGGPRKCIGDGFAMREAKL…
	CYP1002B4	Halopelagius inordinatus CGMCC 1.7739 2618020863	MSSEVSYPPGPRGLPVVGNTVDLSRDIFAFFEELRDDYGRVASYDVFGTDACMVAHPDAIQRVLLDDHEAFEKGEVLTRNLADAMGEGLFVTGGTQWQNQRTQVQPAFYRNRLNAYVPEMRATAEETVEEWRDGMVVDVNDRMTETTMDALGRTLFGVDVAENPVVSEASDAILARFDTSRFWSFLPDRLPTPTNRRYRRKLDELQAFVDELARQRRQQSPENRGDDLLSILVGFVEAGDLTRREFRDNMVTFLFAGHETTALGLTYTIHCLARHPDEQAALRAEVEAVCDGAVTAEDLPKLERLERAIDEALRLYPPVYMFFREATRNVELRGYTVPEGTTLVVPQWVVHRDPAWWDDPEAFRPERFSDSDHPEYAYFPFGGGPRHCIGMRFARMEMK…
	CYP1014L4	Uncultured Halobacteria archaea SG1 65 131 2795572572 formerly CYP1564D4X	GHTIGYARDQFGFVRRSALDCGDVFLADLLGFGEVCYLTHPAGFERVLSTDREAFGRSDVFTVAFGEGLLAVEGSQWATQRSRLEEFFSPGRIRSYAAEMVALTERRTDRWTDGETLSLLDEATALTLEIICSTLFGRRLDPDGGRALRRAAADLNAWFTPTSLVLPRSVPTPSRRRFERARTTLRAQLRDLIDERAAGQRGNDLLSVLVAASDAEGGDDGEGGHPSAGKDGTDALSETAIVDQLVTLLFAGHETTALALTYAFYELGSDRRVRHRFHGELDEVLGGERPTPGDVSALSVTERIVTEALRLYPPAHTIPRVATQDVRIDGYRVPAGTRTHLAVHSVHRDERFYDDPLAFRPARWREAGPESKGYAYVPFGAGPRTCIGRRFALLEAILV…
	CYP1963A12	Halosimplex litoreum hlt:I7X12 5130	MSETAGGPPTPDGVPVLGNGWAFARDPVGALSSWGNLGDIVRIEMPGREMYVVYAPSAIARVLRDDHDRFTIGPAQRELFSGVEDHAVTTTAGERWERLRRELAPAFSRERVRTYGDRMVAATERYAETWDVGERLDLTTEMRRLAVTILGDALLATDLRGQTDRAMAAADALVARANFRRPGLALPGWVPTPTDWRFDRAVGALDDQVEALLADRRGSDANDACAVLLAAHERGALSMAEVRHNVVAFLLAGHESPAAALSLALWLLDEHPEAATAVRDEYDAVADGDGLDGADFAALPETRAVVRETLRLYPPTTGVNRQAGEPVTLAGYDLPAGSQILMPQRPVHRDERFWDDPGSFDPGRWSRDVERPDFAYFPFSGGPRRCIGDEFARRELVLA…
	CYP174B54	Uncultured Halobacteriaceae archaea SG1 67 9 2795389833	MRAHPPGPTDLPLVGATPYYARDPFRFMTDVRDAYGDVATFRLGRQQTYMVTTPTAVERVLVDDADAFSKPDFQTDAMEQLLGQGLLLSEGPFWREMRQLAQPAFSPGRIADLTEMMAERADQLVERWEPGEVRDVEAEMARVTVEIIVDAMFGAELGPARTRRVQENLEPLGRRFEPDPKRAVVPDWLPTAENREYQAAIENLEAVIDDVVAERRADDSDDADDLLGILLAARERGDVDERQIRDEMMTMLLAGHDTTALALTYTWYLLAEHPAVERKLHEEIDDVVDGRPTLGDVRDLSYTRQVLDEAMRLYPPVYTMFRQTDRDVELAGYDIAAGSLVMLPQWAIHRDPRYFDDPETFRPERWADADHPTYAYFPFGAGPRSCIGKRFSLTEATML…
	CYP174J1	Natronomonas halophila nho:HWV23 13705	MREPPGPTGLPIVGNTFALARGQGAYLERVADRYGRVASLYMVGIGDVALVSDPDLVEEVLFSERYTKASVGREVLSELLGDGLVLSEGDLWERQRQLIQPAFTSERIERYAETMADRAAAFADRLEPGRTYDIGEELRKVTLRILFETIFGSDIDYEGLDLGETFEHITSPGNPLNQPVSFAVPKWVPIPMWRRYNAAVEKLERKVYDLIERRRAEGPGDDLISTLLAAGDGAMSDEQLRDEVMTMLFAGHETTATALTFTFHLLGTHPDVDDRLAAELDDVLGGRPPTPADRPDLEVTKRVLQESLRLYPPVPALGREPTTETELGGYRLTPDTSMLLSQWVIHHDADRYEAPDAFQPERWQRKPVDERHRFAYFPFGGGPRRCIGEAFAMAEATLL…
	CYP197L2	Natrinema gari JCM 14663 2556124882	MATTNHTDTPPGPTGYPLVGNTLQFADDRLGFVTDTATEYGPVASFNVAGTTIYQVSDPELVEQVLVQNNQSYIKGDLFQEALGDALGEGLLTSEGSAWREERHRMQPAFHPKMLEQYSQQMTDGVVRLLDSWADGDTRDIHEDMMHLTVEIAAQTLFDVDVSDEQGDVSDALEAVMDYAERQYHPPSWLPTPENRRYQAAIQTLEDVADRIVEKHDEGDGNDIVSILLAAQGEDITRERVRDEIITILLAGHETTALTLTHTLHALGRNPEQRAQLQAELDDVLDGRTPTMADLDDLPYTEQAIQEGMRLYPPVWELVREATEPDNLGGYEIPAGTTVTMHPWVIHHDDRIYDDPTTFRPERWTDEFESSLPKFGYFPFGGGPRRCIGDRFAMLEARL…
	CYP1963A11	Uncultured Halobacteriaceae archaea SG1 67 9 2795389035	MSDAKSVHTPKGTPVFGHGIEYARDPIDAIEKWGRQDDIVRLEYPGQAFYLVTGPSLIQEILVKKHDRFTIGPAQRASFEGITDHAVNMSTGDDWRRRRKAINPAFTGDTVEAYRERMIAEATASIEAWDDGEQFDLHREMRVSTMRMLADTLLGIDVRGDEDVIIAASDSLIDRANFRRLGRYLPDWIPTPTDRRFERKVQALNDYVADCIAERRGSEFGDDVCSILLEASDRGMLSEREVRHNLVGLLLAGTSSPGGTLTHAWRLLDDHPSVRRSLEAEYERIASEDGLAPADIDELTRTRDVISETLRLFPPTVGVNRQSQEPVSVGGYEFPEGAQFIMPQWVPQRDPQFWDDPEAFDPERWERETDRPQFAYFPFSGGPRFCPGKKVARQEMTIA…
	CYP1963A11	Haloarcula sp. JP-L23 halj:G9465 13035	MSDTQSPPKPEGMPFLGHALEYARDPIEAIEKFGNKGDIVEVDTPIQSFYLVTGPKMIQEILVKKHERFTIGPAQQESFAGITDNAVNMSTGDDWRRRRKAIRPAFTGDTVEAYRRRMIGEAVESVRAWEHGETFDLHKEMRVFTMRMLTDTLLGIDIRGDEEVVISASDALIDRANLRRVGRYLPDWLPTPTDRRFERSVRQLDEYVDMCIQQRRGESDGEDVCSLLLKAADRGALSEVEVRHNLVGLLLAGTSSPGGSLMHAWRLLDRHPSVLESLREEYDSVVDGDALKPDEVDDLELTQHVLSETLRLYPPTVGVNRMATESVSVGRYEFDEGTQFILPQWVPHRDDRFWEDPESFDPFRWQRDVERPQFSYFPFSGGPRFCPGKKVARQEMVIA…
	CYP109BA1	Thaumarchaeota archaeum JGI 001001-A11 2595349592	MNIFPPPDQILNPFPFYAQMRKSNPIVYDDKNKAWGIFRYEDIQSVLTNYRHFSSDFQKLISIEQAQMNQHIQNKKEQERESVRPSILTSDPPYHNKLRSVISSAFTSTTIGRLRPRIEEISHDMIDNVIESGCMDLINDLAYPLPVTVIAELLGIPSDDQDAFKKWADELIGSTTSSNSNLPIDKRSEQIFKRVQTEMDSYFIDIIEKRKVDKVTRNDLISNLLKAEMDGNKLTEDEILAFCSLLLLAGHVTTVNLIGNMMRSLIDNPNQLEKLLVHHNGHMISKDNPNDYPLISSAIDETLRYRSPVQALIRFAAEDVVIGEQRIERGQRLIIWIGSANRDESIFDDAEKFYINRSFSKNAHLAFGYGIHYCLGSALASLEAQVVLKVILDRLKNIK…
	CYP109BA1	Thaumarchaeota archaeum JGI 001001-B07 2595350577	MNIFPPPDQILNPFPFYAQMRKSNPIVYDDKNKAWGIFRYEDIQSVLTNYRHFSSDFQKLISIEQAQMNQHIQNKKEQERESVRPSILTSDPPYHNKLRSVISSAFTSTTIGRLRPRIEEISHDMIDNVIESGCMDLINDLAYPLPVTVIAELLGIPSDDQDAFKKWADELIGSTTSSNSNLPIDKRSEQIFKRVQTEMDSYFIDIIEKRKVDKVTRNDLISNLLKAEMDGNKLTEDEILAFCSLLLLAGHVTTVNLIGNMMRSLIDNPNQLEKLLVHHNGHMISKDNPNDYPLISSAIDETLRYRSPVQALIRFAAEDVVIGEQRIERGQRLIIWIGSANRDESIFDDAEKFYINRSFSKNAHLAFGYGIHYCLGSALASLEAQVVLKVILDRLKNIK…
	CYP147E3	Methanosarcina sp. isolate UBA11020	MIQQSLYEQVLDYANRANPYPLYAQLRQTPVTRQTDGSYVVSTYREIVSLLHDPRIGSDFRKRSVHDRPPAGLSTNKEHGFKNQAPKVGTEAAASNESSETEVVPSFIGLDPPEHDRIRRQATWPFGPPHTPGRVADMEPELICLANRQIDTMKGKSSIDIVEDFAYPIPVTMISELLGVPPEDQARLHALSEAIIEGIDLDPQKSQEERKRRQEQSGQTFKDLEQYMEALIERHRKHPGSDLLSGLITDYGPDGPMAQPDIVSTASLLLIAGHETTVNLITNGMLTLLRHPDVLERLRREPNLVIRLVEELLRYEPPVQILPNRVALADITIAGTIIQKGSPVILLLASGNRDPARFHDPDKFDPDRRDNMHLGFGSGIHYCYGAPLARLETQIALTE…
	CYP147E3	Methanosarcina spelaei MC-15 2792709916	VIQQSLYEQVLDYANRANPYPLYAQLRQTPVTRQTDGSYVVSTYREIVSLLHDPRIGSDFRKRSVHDRPPAGLSTNKEQAFKSQVPEVGTEASASNEGSETEVVPSFIGLDPPEHDRIRRQATWPFGPPHKPGRVADMESELICLANRQIDTMKGKSSIDIVEDFAYPIPVTMISKLLGVPPEDQARLHALSEAIIEGIDLDPQKSQEERKRRQEQSGQTFKDLEQYMEALIERHRKHPGSDLLSGLITDYGPDGPMAQPDIVSTASLLLIAGHETTVNLITNGMLTLLRHPDVLERLRREPNLVIRLVEELLRYEPPVQILPNRVALADITIAGTIIQKGSPVILLLASGSRDPARFHDPDKFDPDRRDNMHLGFGCGIHYCYGAPLARLETQIALTE…
	CYP147E3	Methanosarcina barkeri 3 mbak:MSBR3 1662	MIQKSLYEQVLDYANRANPYPLYAQLRQTPVTRQTDGSYVVSTYREIVSLLHDPRIGSDFRKLSVHNRPPAGLSTNKEPASKNQAPEAGTETSASNEGSETEVVPSFIGLDPPEHDRIRRQATWPFGPPHTPGRVADMESELICLANRQIDTMKGKSSIDIVEDFAYPIPVTMISELLGVPPEDQARLHALSEAIIEGIDLDPQKSQEERKRRQEQSGQTFKDLEQYMEALIERHRKHPGSDLLSGLITDYGPDGPMAQSDIVSTASLLLIAGHETTVNLITNGMLTLLRHPDALERLRRQPNLVIRLVEELLRYEPPVQILPNRVALADITIAGTIIQKGSPVILLLASGNRDPARFHDPDKFDPDRRDNMHLGFGSGIHYCYGAPLARLETQIALTE…
	CYP147E3	Methanosarcina sp. UBA7	VIQKSLYEQVLDYANRANPYPLYAQLRQTPVTRQTDGSYVVSTYREIVSLLxxxxxxxxxxxxxxxxxxxxxxxNKEPASKNQAPEAGTETSASNEGSEMEVVPSFIGLDPPEHDRIRRQATWPFGPPHTPGRVADMESELICLANRQTDTMKGKSSIDIVEDFAYPIPVTMISELLGVPPEDQARLHALSEAIIEGIDLDPQKSQEERKRRQEQSGQTFKDLEQYMEALIERHRKHPGSDLLSGLITDYGPDGPMAQSDIVSTASLLLIAGHETTVNLITNGMLTLLRHPDVLERLRHEPNLVIRLVEELLRYEPPVQILPNRVALADITIAGTIIQKGSPVILLLASGNRDPARFHDPDKFDPDRRDNMHLGFGSGIHYCYGAPLARLETQIALTEL…
	CYP147E4	Methanosarcina sp. UBA289	MIQQSLYEQVLDYANRANPYPLYAQLRQTPITRQTDGSYVVSTYREIVSLLHDPRIGSDFRKRSVRERNPAGSQINQEPVSENQAQEAGAEVSSPNQGSETEVVPSFIGLDPPEHDRLRRQATWPFGPPHTPGRVAEMEPQLIRLANQQIDTMKGKASIDIVEDFAYPIPVTMISELLGVPYEDQPHLHALSEAIIEGIDLDPQESPEERKRRQEQSGQTFKELENYMETLIERHRKKPGSDLLSGLVIDYGPDGPMSQADIVSTASLLLIAGHETTVNLITNGMLTLLRHPDVLERLQHEPNLVIRLVEELLRYEPPVQILPNRVALADINIGGTTILKGSPVILLLASGNRDSARFPDPDKFDPDRRDNMHLGFGSGIHYCYGAPLARLETQIALTE…
	CYP147E4	Methanosarcina sp. UBA411	MIQQSLYEQVLDYANRANPYPLYAQLRQTPITRQTDGSYVVSTYREIVSLLHDPRIGSDFRKRSVRERNPAGSQINQEPVSENQVPEAGAEVSSPNQGSETEVVPSFIGLDPPEHDRLRRQATWPFGPPHTPGRVAEMEPQLIRLANQQIDTMKGKASIDIVEDFAYPIPVTMISELLGVPYEDQPHLHALSEAIIEGIDLDPQESPEERKRRQEQSGQTFKELEKYMETLIERHRKKPGSDLLSGLITDYGPDGPMSQADIVSTASLLLIAGHETTVNLITNGMLTLLRHPDVLERLQHGPNLVIRLVEELLRYEPPVQILPNRVALADINIAGTTILKGSPVILLLASGNRDSARFPDPDKFDPDRRDNMHLGFGSGIHYCYGAPLARLETQIALTE…
	CYP147E4	Methanosarcina sp. UBA363	MIQQSLYEQVLDYANRANPYPLYSQLRQTPITRQTDGSYVVSTYREIVSLLHDPRIGSDFRKRSVRERNPAGSQINQEPVSENQAQEAGAEVSSPNQGSETEVVPSFIGLDPPEHDRLRRQATWPFGPPHTPGRVAEMEPQLIRLANQQIDTMKGKASIDIVEDFAYPIPVTMISELLGVPYEDQPHLHALSEAIIEGIDLDPQESPEEQKRRQEQSGQTFKELENYMETLIKRHRKKPGSDLLSGLVIDYGPDGPMSQADIVSTASLLLIAGHETTVNLITNGMLTLLRHPDVLERLQHEPNLVIRLVEELLRYEPPVQILPNRVALADINIGGTTILKGSPVILLLASGNRDSARFPDPDKFDPDRRDNMHLGFGSGIHYCYGAPLARLETQIALTE…
	CYP174B55	Natronoarchaeum philippinense DSM 27208 2729667700	MHPKPPGPQDLPLVGATPYYARDPFRFATDLRDAYGDVAQFRLGRQQTYLVTTPAGVEQVLVDEADRFSKPDFQTDAMEELLGQGLLLSEGTFWRDMRTLAQPAFAPDRVAGLADMMAERTEALTARWEPGEVRDVESEMARLTVEIIVDAMFGADLGPERTQIVQENLEPLGRRFEPEPRRAVVPDWLPTPENRQYHAAIETLEGVIDDIVAERRDAVEDRSDLLSILLRAREDGDIDDRQVRDELMTMLLAGHDTTALALTYTWYLLSEHPEVERKVHEEIDAVVDGRPTFADVRELSYVRNVLDEAMRLYPPVYAMFRQPDRDVEIEGYDVPAGSLVMLSQWATHRDPRYFEEPEEFRPERWAESDHPTYAYFPFGAGPRSCIGKQFSLTEATIVL…
	CYP174C3	Halorussus amylolyticus YC93 2881924030	MTTQTPPGPRGLPVVGNTHQWARDPCDFRERCADEYGRVVNYEIIGWDAYMLTDPDDVKRVLEDTDTFPKHDDSTDRLREIVGDGLLTSEGDRWERQHEAIQPAFYMSHIRNYADIMVSRTEDTVERWRDGGTVDLREEMMRTTLEILVEAMFGEDIDLEARGIYDAVEAMQEPLRPRNQPVTFLAPDWAPVPFLRRANRAKDHLEAQVYDILDERRRGDADREDLLSMLLDADAGMDDEQIRDEMLTFLFAGHETTALTLTYVWDLLSRNPDAEARLREELDEVVDGRPTVEDVFEFEYVDAVVKEAMRLYPPAHEIRREPAKDVTFGDYAVPEGSLLVLPTWVLHRDDRFWDDPEAFRPERWLEADRDRPEYAYFPFGGGPRRCIGRQFAMVEAQLA…
	CYP174H1	Salinigranum rubrum GX10 2788989576	MRAPHSPPGEPVVGNAMRFARSPFDVLDTLAASYREGVVHLSGMVGPGIYVVLDPALVQRVLVDDHARYRKPQLRPELVDPLIGEGLLTSEGDLWKRQRTTLQPAFFTSRLRGFGDTIVDFTRATTDGWADGSTVDVHRELGVLTVRIIARLLLGVDLSRADAVDVAEAMEQVGETLALSPGNVVRPPWLQTPPPRTYRQAIRELEDVTARVTAMHEPEGDDVLSLLRRAVDADPDGFPDDELRDQVMTMLLAGHETTALTLTYALFLLSENPDARAELHREVDDVVDGAPTWADLAALDYTERVVHETLRVLPPVWAVFREPLVDARLGEYRIPEGAPMMLPQWALHRSGRHWDAPRTFDPDRWRGTKPAETPAYFPFGAGPRACIGRQLAIVEAKLI…
	CYP2755D1	Halopiger aswanensis DSM 13151 2639130176	MSQLPGPTGYPLIGNTHQFYRKNILKWFSAFPEKYGDIAQIRVARNQIVLLMDPNDIQTVLIDENKKYRKGGFHKRVTSSLIGNGLVLAEGDRWRSNRHDLEPSFHPQKMNSYANQIKTHTEYKLGQWEDGDIVMFGNEMKELTLRIITNALFDIDLRSENWDLPSIFDEVIDYFTYIAQTYVYLPEWIPTSRNRSYRRAIGELDEIVDEIITRHIEHPEEYDSLIADLLDQESWTKAEIRDEVVTLLLAGHETTALMLAYTTYLLGSNPDIRAQAINEIDQNEPQNSEKPFQQSNLLDHILKESLRLYPPAYAIFRQPTEDVILSGHKISEGTLLCLSQWVTHRDPRLYESPHEFQPDRWESDSLSAPSPGMYFPFAAGPRRCIGERLAMLEGKIVLG…
	CYP1963A11	Natronoarchaeum philippinense DSM 27208 2729667505	MSDAKSVHTPARTPVFGHGIEYARDPISAIEKWGQQDDIVRLEYPGQSFYLVTGPAQIQEILVKKHGQFTIGPAQRASFQGITDHAVNMSTGDDWQRRRRAINPAFTGDTVEAYRERMIAEVTASIDAWDDGEQFDLHKEMRVSTMRMLADTLLGIDVRGDEDVIIAASDSLIDRANFRRLGRYLPDWIPTPTDRRFEKKVRALNDYVGECIEKRRQGESGEDVCSLLLEASDKGVLSEQEVRHNLVGLLLAGTSSPGGSLTHAWRLLDEHPSVRRSLEAEYEAVAGDDGLDPEDIDELVQTRNVITETLRLYPPTVGVNREATEPVTIGGYEFPEGTQFIMPQWVPQRDERFWDDPEAFDPGRWERDADRPQFAYFPFSGGPRFCPGKKVARQEMIIA…
	CYP2734A1	Woesearchaeota archaeon ARS117 2786192484	MSSASSTVNPLAFLASLATDASGRSHYETAFGAVHFFNTPESIVQILDHQDLVRTDLVKSVLGEGLLSSDGKMWRVRRKIMQPEFSRLRGEAFAELTVRSTEQTLARWRNIFSPEEPINLAPEMTRLTLEVIVQALFTVDLDTRAPSLVDAITVLMEGLGEQANLTFNIPMMITPDGKRAFEAALAEVNAFCQEVIDERRQRLAQGDPIPPDLLGDLLKSTDPTLSDRDLRDEVVTMLISGHETTALILSWSWMLLAQAPEVEAELHAEVDALLDGRGAHLADVPHLVVTTRILQEAMRLYPPVWYIARRARVDARIAGIEIPKNDTVLICPYLIQRTQDLWPDAEQFNPNRFDPSRFPAPVRGSYIPFGAGRHTCLGQHIALLEGVLILATLARSIRV…
	CYP1014L3	Uncultured Halobacteriaceae archaea SG1 69 50 2795455052 formerly CYP1564D3X	VSTTPPPAADGLPVLGQTLDLIRDQLGLHDAAVAEYGDVVRIQTLGVGEYCLIAHPDHVRYALVEEPDAFAKTDDFGVAFGQSVGSTEGEQWRRQRDALEEFFYPGRIRSYVDDVVRITERRVDRWRDGDRVALRDQMDRVALENFFGAVFGRELDPDGDETLQRAANDLNLWFEPTSFALPNWVPTPAHRRFHEAVETLRAEAEALLAERKRGEAGDDLLSTLVELREDGEADLSDREIVDQVTGLTFAGYETTALVLSYALYLLGTHEGVRERFHAELDDVLGGDPPTLSDAGVLTTTEGIVHETLRRYPPVFMLPRVTTRPVDLGDYRLPEGMRTHISIWRLHRDGRFWDAPDDWRPARWRDESPADRGCSFVPFGAGPRACLARRFATLEAVIAL…
	CYP174A1	Halobacterium salinarum DSM 670 2597352813	VFGSSRQYADDPTAFLEGVERAYDGIAAFDMGPMETYVVTEPALVERLLVSDAAEFRKPEFQADAIDDLLGDGLLLSEGESWREQRGRANPAFSMARVAGFDADIAAHAADRVDDWPVGDTVDVEAAMTHITLDVILDVMLGVSLPEARVDAIGDALEPVGARFEPDPVRFAVPEWLPMPDDREYAAAVATLDDLVDDIVAAREGTASGGDGDDPMDLLSVLLRARDRGEQSLDRLRDEVMTTLLAGHDTTALTLTYTWFLLSEHPDVEARLHAELDGALDDGAQPTVAQLQDLDYLEWVLQESMRLYPPVYNVFRTPIEPVELAGSEVPAGAPIMLPQWAIHRSPDHWDDPEAFDPERWRPERRADRPRFAYFPFGGGPRHCIGKQLALLEAKLIVAT…
	CYP174A1	Halobacterium salinarum DSM 671 2597441203	VFGSSRQYADDPTAFLEGVERAYDGIAAFDMGPMETYVVTEPALVERLLVSDAAEFRKPEFQADAIDDLLGDGLLLSEGESWREQRGRANPAFSMARVAGFDADIAAHAADRVDDWPVGDTVDVEAAMTHITLDVILDVMLGVSLPEARVDAIGDALEPVGARFEPDPVRFAVPEWLPMPDDREYAAAVATLDDLVDDIVAAREGTASGGDGDDPMDLLSVLLRARDRGEQSLDRLRDEVMTTLLAGHDTTALTLTYTWFLLSEHPDVEARLHAELDGALDDGAQPTVAQLQDLDYLEWVLQESMRLYPPVYNVFRTPIEPVELAGSEVPAGAPIMLPQWAIHRSPDHWDDPEAFDPERWRPERRADRPRFAYFPFGGGPRHCIGKQLALLEAKLIVAT…
	CYP174A1	Halobacterium salinarum DSM 3754 2599020901	VFGSSRQYADDPTAFLEGVERAYDGIAAFDMGPMETYVVTEPALVERLLVSDAAEFRKPEFQADAIDDLLGDGLLLSEGESWREQRGRANPAFSMARVAGFDADIAAHAADRVDDWPVGDTVDVEAAMTHITLDVILDVMLGVSLPEARVDAIGDALEPVGARFEPDPVRFAVPEWLPMPDDREYAAAVATLDDLVDDIVAAREGTASGGDGDDPMDLLSVLLRARDRGEQSLDRLRDEVMTTLLAGHDTTALTLTYTWFLLSEHPDVEARLHAELDGALDDGAQPTVAQLQDLDYLEWVLQESMRLYPPVYNVFRTPIEPVELAGSEVPAGAPIMLPQWAIHRSPDHWDDPEAFDPERWRPERRADRPRFAYFPFGGGPRHCIGKQLALLEAKLIVAT…
	CYP174A1	Halobacterium salinarum DSM 668 2597355469	VFGSSRQYADDPTAFLEGVERAYDGIAAFDMGPMETYVVTEPALVERLLVSDAAEFRKPEFQADAIDDLLGDGLLLSEGESWREQRGRANPAFSMARVAGFDADIAAHAADRVDDWPVGDTVDVEAAMTHITLDVILDVMLGVSLPEARVDAIGDALEPVGARFEPDPVRFAVPEWLPMPDDREYAAAVATLDDLVDDIVAAREGTASGGDGDDPMDLLSVLLRARDRGEQSLDRLRDEVMTTLLAGHDTTALTLTYTWFLLSEHPDVEARLHAELDGALDDGAQPTVTQLQDLDYLEWVLQESMRLYPPVYNVFRTPIEPVELAGSEVPAGAPIMLPQWAIHRSPDHWDDPEAFDPERWRPERRADRPRFAYFPFGGGPRHCIGKQLALLEAKLIVAT…
	CYP1014J1	Natronorubrum thiooxidans HArc-T 2682147416 48% to CYP2748A1 Halomicrobium sp. LC1Hm formerly CYP1564E1X	MTGTNSIPPTPPGMPVLGHTTAFASDPFGFVKQSVESVGDVFRMRLLGTDVYFLAHPDYVETALLDRETFAKLDDFRVAFGEALLSVDGEQWQRQRHAMEDFFSPTRIHEYAETMTGVTSARIDGWEAGDTIRIDDEMRAIALHNLFEVVLGQSLTDDAVDELAAAAHALNLWFKPTSWVLPDWVPTPARYRFQRGADELREQARTLLAEHGDDPTDDSLLATLAALRADPDSAFDRKEVLDQVVGMVFAGHETTALAMTYALHQIGSHPTVAERFYAELDDVIDGQPTISDLQDLEYLEQIINETLRLYPPVHAIPRVTTDRVEIGGHTIPADAQVLLSVWNMHRDPRFYETPLAFDPNRWEQVTPREQGAAFVPFGAGPRICIGRHFARLEMKAVLA…
	CYP1014J2	Haloarcula sp. JP-L23 plasmid NZ_CP050015.1	MPRTNSRPPTPPGKPVVGHTAAFVSDPFGFVRQSVDSTGDAFRMQLLGKDVYVLAHPDYVGTALSNPNTFAKPDDFEVAFGDALLAVEGDQWQRQRHSMEPFFSPRRLADHAETMTEVAASRVADWASGESVPVDEEMKAIALHNLFEVVLGQSLSDEEIDELSTAAQALNLWFKPTSWALPEWVPTPARHKFKRGSAELRERARTLLAASGERPQEDSLLATLAELRDDPDSAYDQSEVLDQVVGMLFAGHETTALAMTYALHQIATHPTVADRFHAEIDAVLDGRPSFDQLQELDYLERIVDETLRLYPPVHAIPRVTTESVGVGDYTIPEGATVLLSVWCLHRDPRFYDDPLTFDPGRWAETSPRDRGHAFVPFGAGPRTCIGRHFARLEAKAVLA…
	CYP1014A3	Halogeometricum limi CGMCC 1.8711 2617939012	MQNRPRPPAPNGLPLLGNTVSFVRDPFAFTARSVAEHGDVVRLSILGTDRYIVSHPDLFERVLVTDRDAFVKTDDFSLAFGDSVLAVEGGDWREQRDLLDPFFFFRKIADYVPKMREQAERRAESWADGETYSMVEEMKRLTFDVLAATLLGLAPEERAGDESLRRAADDLNAYFSPSSWALPAWVPTPSRRRFENAETTLRTEIQRLLEADRPGDGDLLSVLATAREGDGYPRSDAEVADQLVGILFAGHETTALALTFAWYLLSRNPAVRRRVEREVDDVVGDDPVSVDHLSDLTALERVVKETLRLYPPVHTLPRVTTREVELGGYRIPEGSELLLSVVTTHRDERFFENPTEFDPDRWGRGDVAEYAYIPFGAGPRRCVGQAFATMEAKVVMAEL…
	CYP1014D1	Haloferax volcanii DS2 chromosome 646700812	MTSPPPTPSGLPLVGHTVGFAADPFGFVADLLADHGVEDAVGLDVVGMDELYVLAHPDHFERAFVTDRDSIVKGGEFEAAFGDAIIAAEGDEWRRQRDELDPFFRWDRVDDYASVMRRQVERRLRTWPDAGTLSLESEMKAVTLDIIFATILGRELDRDGDERIRSAADGLNGRFAPASWVLPSWVPTPSRRRFDRADRVLREEVRELVETADDESLTRRLADALGTDADYPTTVESLENQLVGMIFAGHETTALALTYALYLLATHPETRERATAEVDRVVGDGPVTAEATRELPVLERVIKETIRLYPPVHTLPRETAKPFPTGDRVIPAGTDIHLSIIRIHRDERWYDDPLAFRPERWDDDTDRPAYAYLPFGAGPRSCLGRAFALTEAKIVLATV…
	CYP1014D1	Haloferax sp. Atlit-105R 2904968470	VTSPPPTPSGLPLVGHTVGFAADPFGFVADLLADHGVEDAVGLDVVGMDELYVLAHPNHFERAFVTDRDSIVKGGEFEAAFGDAVIAAEGDEWRRQRDELDPFFRWDRVDDYASVMRRQVERRLRTWPDAGTLSLESEMKAVTLDIIFATILGRELDRDGDERIRSAADGLNGRFAPASWVLPSWVPTPSRRRFDRADRVLREEVRELVETADDESLTRRLADALGTDADYPTTVESLENQLVGMIFAGHETTALALTYALYLLATHPETRERAAAEVDRVVGDGPVTAEATRELPVLERVIKETIRLYPPVHTLPRETAKPFPTGDRVIPAGTDIHLSIIRIHRDERWYDDPLAFRPERWDDDTDRPAYAYLPFGAGPRSCLGRAFALTEAKIVLATV…
	CYP1014D1	Haloferax sp. Atlit-109R 2904972513	VTSPPPTPSGLPLVGHTVGFAADPFGFVADLLADHGVEDAVGLDVVGMDELYVLAHPNHFERAFVTDRDSIVKGGEFEAAFGDAVIAAEGDEWRRQRDELDPFFRWDRVDDYASVMRRQVERRLRTWPDAGTLSLESEMKAVTLDIIFATILGRELDRDGDERIRSAADGLNGRFAPASWVLPSWVPTPSRRRFDRADRVLREEVRELVETADDESLTRRLADALGTDADYPTTVESLENQLVGMIFAGHETTALALTYALYLLATHPETRERAAAEVDRVVGDGPVTAEATRELPVLERVIKETIRLYPPVHTLPRETAKPFPTGDRVIPAGTDIHLSIIRIHRDERWYDDPLAFRPERWDDDTDRPAYAYLPFGAGPRSCLGRAFALTEAKIVLATV…
	CYP1014D1	Haloferax sp. Atlit-48N 2904988456	VTSPPPTPSGLPLVGHTVGFAADPFGFVADLLADHGVEDAVGLDVVGMDELYVLAHPNHFERAFVTDRDSIVKGGEFEAAFGDAVIAAEGDEWRRQRDELDPFFRWDRVDDYASVMRRQVERRLRTWPDAGTLSLESEMKAVTLDIIFATILGRELDRDGDERIRSAADGLNGRFAPASWVLPSWVPTPSRRRFDRADRVLREEVRELVETADDESLTRRLADALGTDADYPTTVESLENQLVGMIFAGHETTALALTYALYLLATHPETRERAAAEVDRVVGDGPVTAEATRELPVLERVIKETIRLYPPVHTLPRETAKPFPTGDRVIPAGTDIHLSIIRIHRDERWYDDPLAFRPERWDDDTDRPAYAYLPFGAGPRSCLGRAFALTEAKIVLATV…
	CYP1014D1	Haloferax sp. Atlit-47N 2905000423	VTSPPPTPSGLPLVGHTVGFAADPFGFVADLLADHGVEDAVGLDVVGMDELYVLAHPDHFERAFVTDRDSIVKGGEFEAAFGDAVIAAEGDEWRRQRDELDPFFRWDRVDDYASVMRRQVERRLRTWPDAGTLSLESEMKAVTLDIIFATILGRELDRDGDERIRSAADGLNGRFAPASWVLPSWVPTPSRRRFDRADRVLREEVRELVETADDESLTRRLADALGTDADYPTTVESLENQLVGMIFAGHETTALALTYALYLLATHPETRERAAAEVDRVVGDGPVTAEATRELPVLERIIKETIRLYPPVHTLPRETAKPFPTGDRVIPAGTDIHLSIIRIHRDERWYDDPLAFRPERWDDDTDRPAYAYLPFGAGPRSCLGRAFALTEAKIVLATV…
	CYP1014D1	Haloferax sp. Atlit-24N 2905010347	VTSPPPTPSGLPLVGHTVGFAADPFGFVADLLADHGVEDAVGLDVVGMDELYVLAHPNHFERAFVTDRDSIVKGGEFEAAFGDAVIAAEGDEWRRQRDELDPFFRWDRVDDYASVMRRQVERRLRTWPDAGTLSLESEMKAVTLDIIFATILGRELDRDGDERIRSAADGLNGRFAPASWVLPSWVPTPSRRRFDRADRVLREEVRELVETADDESLTRRLADALGTDADYPTTVESLENQLVGMIFAGHETTALALTYALYLLATHPETRERAAAEVDRVVGDGPVTAEATRELPVLERVIKETIRLYPPVHTLPRETAKPFPTGDRVIPAGTDIHLSIIRIHRDERWYDDPLAFRPERWDDDTDRPAYAYLPFGAGPRSCLGRAFALTEAKIVLATV…
	CYP1014D1	Haloferax sp. Atlit-12N 2904995860	VTSPPPTPSGLPLVGHSLGFAADPFGFVADLLADHGVEDAVGLDVVGMDDLYVLAHPDHFERAFVTDRDSIVKGGEFEAAFGDAVIAAEGDEWRRQRDELDPFFRWERVDEYASVMRRQVERRLRTWPDSGTLSLEAEMKAVTLDIIFATILGRELDLDGDERIRAAADGLNGRFAPASWVLPSWVPTPSRRRFDRADRVLREEVRKLVETADEESLTRRLADALGTDADYPATVESLENQLVGMIFAGHETTALALTYALYLLATHPETRERAAAEVDRVVGDGPVTAEATGELPVLERVIKETLRLYPPVHTLPRETAKPFPTGDRVIPAGTDIHLSIIRIHRDDRWYDDPLAFRPERWDRERDRPAYAYLPFGAGPRSCLGRAFALTEAKIVLATV…
	CYP1014D1	Haloferax sp. SB3 2690712140	VTSPPPTPSGLPLVGHSVGFAADPFGFVADLLADHGVEDAVGLDVVGMDDLYVLAHPDHFERAFVTDRDSIVKGGEFEAAFGDAVIAAEGEEWRRQRDELDPFFRWERVDEYASVMRRQVERRLRTWPDSGTLSLESEMKAVTLDIIFATILGRELDPDGDERIRSAADGLNGRFAPASWVLPSWVPTPSRRRFDRADRVLREEVRKLVETADEESLTRRLADALGTDSGYPETVESLENQLVGMIFAGHETTALALTYALYLLATHPETRERAAAEVDRVVGDGPVTADATGELPVLERVIKETLRLYPPVHTLPRETAKPFPTGDGVIPAGTDIHLSIIRIHRDERWYDDPLAFRPERWDRERDRPAYAYLPFGAGPRSCLGRAFALTEAKIVLATV…
	CYP1014D1	Haloferax sp. Arc-Hr 2682656959	VTSPPPTPSGLPLVGHTVGFAADPFGFVADLLADHGVEDAVGLDVVGMDDLYVLAHPDHFERAFVTDRDSIVKGGEFEAAFGDAVIAAEGDEWRRQRDELEPFFRWERVDDYAPVMRRQVERRLRTWPDSGTLSLESEMKAVTLDIIFATILGRELDLDGDVRIRSAADGLNGRFAPASWVLPSWVPTPSRRRFDRADRVLREEVRELVETADEGSLTRHLADALGTDADYPATVESLENQLVGMIFAGHETTALALTYALYLLATHPDARGRAVAEVDRVVGDGPVTADATGELPVLERVIKETLRLYPPVHTLPRETAKPFPTGDRVIPAGTDIHLSVIRIHRDERWYDAPLAFRPGRWDGDTDRPAYAYLPFGAGPRSCLGRAFALTEAKIVLATV…
	CYP1014D1	Haloferax denitrificans S1; ATCC 35960 2508567985	VTSPPPTPSGLPFVGHTVGFAADPFGFVADLLADHGVEDAVGLDVVGMDDLYVLAHPDHFERAFVTDRDSIVKGGEFEAAFGDAVIAAEGDEWRRQRDELEPFFRWERVDDYASVMRRQVERRLRTWPDSGTLSLEAEMKAVTLDIIFATILGRELDRDGDERIRSAADGLNGRFAPASWVLPSWVPTPSRCRFDRADRVLREEVRQLVETADEESLTRRLADALGSDADYPATVESLENQLVGMIFAGHETTALALTYALYLLATHPDARERAADEVDRVVGDGPVTADATRDLPVLERVIRETIRLYPPVHTLPRETAKPFPTGDRVIPAGTDIHLSIIRIHRDERWYDDPLAFRPERWDENSDRPAYAYLPFGAGPRSCLGRAFALTEAKIVLATV…
	CYP1014D1	Haloferax sp. Caatinga 2587534619	VTSPPPTPSGLPLVGHTVGFAADPFGFVADLLADHGVEDAVGLDVVGMDDLYVLAHPDHFERAFVTDRDSIVKGGEFEAAFGDAVIAAEGDEWRRQRDELEPFYRWERVDDYAPVMRRQVERRLRTWPDSGTLSLESEMKAVTLDIIFATILGRELDLDGDVRIRSAADGLNGRFAPASWVLPSWVPTPSRRRFDRADRVLREEVRELVETADEGSLTRHLADALGTDADYPATVESLENQLVGMIFAGHETTALALTYALYLLATHPDARGRAVAEVDRVVGDGPVTADATGELPVLERVIKETLRLYPPVHTLPRETAKPFPTGDRVIPAGTDIHLSVIRIHRDERWYDAPLAFRPGRWDGDTDRPAYAYLPFGAGPRSCLGRAFALTEAKIVLATV…
	CYP1014D1	Haloferax sulfurifontis M6; ATCC BAA-897 2508569420	VTSPPPTPSGLPLVGHTVGFAADPFGFVADLLADHAVEDAVGLDVVGMDDLYVLAHPDHFERAFVTDRDSIVKGGEFEAAFGDAVIAAEGDEWRRQRDELEPFFRWERVGDYAPVMRRQVERRLRTWPDSGTLSLEAEMKAVTLDIIFATILGRELDPDGDERVRSAADGLNGRFAPASWVLPSWVPTPSRRRFDRADRVLREEVRKLVETADEESLTRRLADALGSDSDYPATVESLENQLVGMIFAGHETTALALTFALYLLATHPDARERAADEVDRVVGDGPVTADATRDLPVLERVIKETIRLYPPVHTLPRETAKPFPTGDRVIPAGTDIHLSIIRIHRDERWYDDPLAFRPERWDENSDRPAYAYLPFGAGPRSCLGRAFALTEAKIVLATV…
	CYP1014D1	Haloferax sp. Q22 2684015946	VTSPPPTPSGLPLVGHTVGFAADPFGFVADLLADHGVEDAVGLDVVGMDDLYVLAHPDHFERAFVTDPDTIVKGGEFEAAFGDAVIAAEGEEWRRQRDELEPFFRWERVDEYASVMRRQVERRLQTWPDSGTLSLEAEMKAVTLDTIFATILGRELDLDGDDRVRSAADGLNGRFAPASWALPSWVPTPSRRRFNRADRVLREEVRQLVETADEGSLTRRLADALGTDAGYPETVESLENQLVGMIFAGHETTALALTYALYLLATHPETRERAAAEVDRVVGDGPVTADATGELLVLERVIKETLRIYPPVHTLPRETAKPFPTGDRVIPAGTDIHLSIIRIHRDERWYDDPLAFRPERWDRESDRPAYAYLPFGAGPRSCLGRAFALTEAKIVLATV…
	CYP1014D1	Haloferax sp. Atlit-6N 2904983647	VTSPPPTPNGLPLVGHTVGFAADPFGFVADLLADHGVEDAVGLDVVGMGDLYVLAHPDHFERAFVTDRDTIVKGGEFEAAFGDAVIAAEGDEWRRQRDELEPFFRWERVDEYASVMRRQVERRLRTWPDSGTLSLEAEMKSVTLDIIFATILGRELDLDGDRRVRSAADGLNGRFAPASWVLPSWVPTPSRRRFDRADRVLREEVRTLVETADEESLTRRLADALGTDADYPATVESLENQLVGMIFAGHETTALALTYALYLLATHPDVRERAAAEVDRVVGDGPVTAEATGELPVLERVIKETLRLYPPVHTLPRETAKPFPTGDRVVPAGADIHLSVIRIHRDDRWYDDPLAFRPERWDGETDRPAYAYLPFGAGPRSCLGRAFALTEAKIVLATV…
	CYP1014D1	Haloferax alexandrinus Arc-Hr 2612506254	VTSPPPTPNGLPLVGHTVGFAADPFGFVADLLADHGVEDAVGLDVVGMGDLYVLAHPDHFERAFVTDRDTIVKGGEFEAAFGDAVIAAEGDEWRRQRDELEPFFGWERVDEYASVMRRQVERRLRTWPDSGTLSLEAEMKSVTLDIIFATILGRELDLDGDDRVRSAADGLNGRFAPASWVLPSWVPTPSRRRFDRADRVLREEVRKLVETADEESLTRRLADALGTDADYPAAVESLENQLVGMIFAGHETTALALTYALYLLATHPDVRERATDEVDRVVGDGPVSAEATGELPVLERVIKETLRLYPPVHTLPRETAKPFPTGDRVIPAGADIHLSVIRIHRDERWYDDPLAFRPERWDGETDRPAYAYLPFGAGPRSCLGRAFALTEAKIVLATV…
	CYP1014D1	Haloferax sp. Atlit-16N 2904997482	VTSPPPTPNGLPLVGHTVGFAADPFGFVADLLADHGVEDAVGLDVVGMGDLYVLAHPDHFERAFVTDRDTIVKGGEFEAAFGDAVIAAEGDEWRRQRDELEPFFGWERVDEYASVMRRQVERRLRTWPDSGTLSLEAEMKSVTLDIIFATILGRELDLDGDDRVRSAADGLNGRFAPASWVLPSWVPTPSRRRFDRADRVLREEVRKLVETADEESLTRRLADALGTDADYPAAVESLENQLVGMIFAGHETTALALTYALYLLATHPDVRERATDEVDRVVGDGPVSAEATGELPVLERVIKETLRLYPPVHTLPRETAKPFPTGDRVIPAGADIHLSVIRIHRDERWYDDPLAFRPERWDGETDRPAYAYLPFGAGPRSCLGRAFALTEAKIVLATV…
	CYP1014D1	Haloferax sp. Atlit-10N 2905005526	VTSPPPTPNGLPLVGHTVGFAADPFGFVADLLADHGVEDAVGLDVVGMGDLYVLAHPDHFERAFVTDRDTIVKGGEFEAAFGDAVIAAEGDEWRRQRDELEPFFGWERVDEYASVMRRQVERRLRTWPDSGTLSLEAEMKSVTLDIIFATILGRELDLDGDDRVRSAADGLNGRFAPASWVLPSWVPTPSRRRFDRADRVLREEVRKLVETADEESLTRRLADALGTDADYPAAVESLENQLVGMIFAGHETTALALTYALYLLATHPDVRERATDEVDRVVGDGPVSAEATGELPVLERVIKETLRLYPPVHTLPRETAKPFPTGDRVIPAGADIHLSVIRIHRDERWYDDPLAFRPERWDGETDRPAYAYLPFGAGPRSCLGRAFALTEAKIVLATV…
	CYP1014D1	Haloferax gibbonsii ARA6 null replaces 76932 2730750013	VTSPPPTPNGLPLVGHTVGFAADPFGFVADLLADHGVEDAVGLDVVGMGDLYVLAHPDHFERAFVTDRDTIVKGGEFEAAFGDAVIAAEGDEWRRQRDELEPFFRWERVDEYASVMRRQVERRLRTWPDSGTLSLEAEMKSVTLDIIFATILGRELDLDGDHRVRSAADGLNGRFAPASWVLPSWVPTPSRRRFDRADRVLREEVRTLVETADEESLTRRLADALGTDADYPATVESLENQLVGLIFAGHETTALALTYALYLLATHPDVRERAADEVDRVVGDGPVTAEATGELPVLERVIKETLRLYPPVHTLPRETAKPFPTGDRVVPAGADIHLSVIRIHRDDRWYDDPLAFRPERWDGETDRPAYAYLPFGAGPRSCLGRAFALTEAKIVLATV…
	CYP1014D1	Haloferax sp. Atlit-4N 2904976652	VTSPPPTPNGLPLVGHTVGFAADPFGFVADLLADHGVEDAVGLDVVGMGDLYVLAHPDHFERAFVTDRDTIVKGGEFEAAFGDAVIAAEGDEWRRQRDELEPFFRWERVDEYASVMRRQVERRLWTWPDSGTLSLEAEMKSVTLDIIFATILGRELDLDGDRRVRSAADGLNGRFAPASWVLPSWVPTPSRCRFDRADRVLREEVRTLVETADEESLTRRLADALGTDADYPATVESLENQLVGLIFAGHETTALALTYALYLLATHPDVRERAADEVDRVVGDGPVTAEATGELPVLERVIKETLRLYPPVHTLPRETAKPFPTGDRAVPAGADIHLSVIRIHRDDRWYDDPLAFRPERWDGETDRPAYAYLPFGAGPRSCLGRAFALTEAKIVLATV…
	CYP1014D1	Haloferax sp. Atlit-19N 2904980716	VTSPPPTPNGLPLVGHTVGFAADPFGFVADLLADHGVEDAVGLDVVGMGDLYVLAHPDHFERAFVTDRDTIVKGGEFEAAFGDAVIAAEGDEWRRQRDELEPFFGWERVDEYASVMRRQVERRLRTWPDSGTLSLEAEMKSVTLDIIFATILGRELDLDGDDRVRSAADGLNGRFAPASWVLPSWVPTPSRRRFDRADRVLREEVRKMVETADEESLTRRLADALGTDADYPAAVESLENQLVGMIFAGHETTALALTYALYLLATHPDVRERATDEVDRVVGDGPVSAEATGELPVLERVIKETLRLYPPVHTLPRETAKPFPTGDRVIPAGADIHLSVIRIHRDERWYDDPLAFRPERWGGETDRLAYAYLPFGAGPRSCLGRAFALTEAKIVLATV…
	CYP1014L6	Halomicrobium sp. LC1Hm hall:LC1Hm 825 60% to CYP1564L2 Halosimplex sp. YPL4 formerly CYP2748A1X CYP1014K1X	MTDAPPSPEGYPLVGHTPNYVTDAFGFIEEAVGTVGDCFRVTVLGVGDLYVLAHPDYIEQALVSERAAFTKGPDFEFAFGDGIISVTGEAWERQREVLESFFYPARIRSYAEEMVALTTARIERWESGDRISLHEQARALALENLMGTLFDRRLALDGDERLRRAANDLNAWFEPSSWALPGWVPTPARRRFKRARATLQDEAERLIAERREGERGDDLLSALVAAQESDEGTLTDAEIVDQVQTMLFAGHDTTGLAMTYALYHLGRAPELRERFHAELDAVLGDRDPTLSDVSELDVTERIVNEALRLYPPIHTIPRRTTRAVEVGGYRIPAGETVHLSLYAVHRDARYYDEPSAFRPSRWLERNPQSAGYAFAPFGAGPRVCLGRRFALLEATLVLA…
	CYP174B8	uncultured halophilic archaeon J07HR59 2512910965	MTFQACQKSMSTQPPGPLGEPFFGSGRRFADDPFEFLRDCADAYGDIVRFQLGPQETYMLTNPADIQQVLVSDAQKYRKATFGDGAIDSLLGDGLLMSDGETWRKQRDLATPAFHPKRLSGLTEMMADHAKQTVDSWEAGDQIDVQLEMARLTVRIIVNAMFGTDVDEKRVQSVQENLEPLGARFEPNPKRFIVPDWAPTEANREFDTALAELEAVIDDLLAERRGTQQDPTVDPAGEAIEGGIPGATDADEDMPMDLASILLRAYDRGEQTDKNLRDELVTILLAGHDTTALTLTYTWYLLSEHPEAARRIHREVDEVVGDGRPGLHDIQQLEFTEQVLNEAMRMYPPVYTLFRQSQVGVKHGGYRLPADAMLMIPQWVVHRSSRWWDQPDRFNPDRW…
	CYP1014D2	Haloferax mucosum PA12; ATCC BAA-1512 2508591688	VIRPPTPTGAPLLGHTVGFATDPFGFVADLLTAHGVEDAVGLDVVGMGALYVLAHPDHFERALVTERDAVTKGHEFEAAFGDATISSEGTAWRRQRTELDPFFRWEQISEYAPEMHRQVERRLSTWPDSGTLSLEAEMKAMALDVVFATILGRELDIGGDERVRRAADGLNARFAPSSWVLPAWMPTPSRRRFERAQRTLREEVRRLVETADDESLTRRLADALGIDGEYPTTVESLEDQLIGMIFAGHETTALALTFTLYALATNPDARERAVEEVDRVVGEESITAETLGHLPVLERVIKESLRLYPPIHTIPRETAKPLSTGERTVPAGVDIHLSVIRVHRDERWYDDPLSFDPERWTGDGDRPTYAYLPFGAGPRSCLGRSFALTEMKIVLAAVL…
	CYP1014D2	Haloferax mucosum ATCC BAA-1512 2531722316	MIRPPTPTGAPLLGHTVGFATDPFGFVADLLTAHGVEDAVGLDVVGMGALYVLAHPDHFERALVTERDAVTKGHEFEAAFGDATISSEGTAWRRQRTELDPFFRWEQISEYAPEMHRQVERRLSTWPDSGTLSLEAEMKAMALDVVFATILGRELDIGGDERVRRAADGLNARFAPSSWVLPAWMPTPSRRRFERAQRTLREEVRRLVETADDESLTRRLADALGIDGEYPTTVESLEDQLIGMIFAGHETTALALTFTLYALATNPDARERAVEEVDRVVGEESITAETLGHLPVLERVIKESLRLYPPIHTIPRETAKPLSTGERTVPAGVDIHLSVIRVHRDERWYDDPLSFDPERWTGDGDRPTYAYLPFGAGPRSCLGRSFALTEMKIVLAAVL…
	CYP1014D6	Haloferax mediterranei R-4; ATCC 33500 2508586251	XXXXXXXXXXXMPLVGHSVDFAFNPFDTVADLLANYGVGDAVGLDVVGLGDLYVVAHPDHFERALVTERDAVTKGHEFEAAFGDAVVASEGDNWRRQRAELDPFFTRGRVNEHAPVMRQQIERRLETWPQSGTLSLETEMKSMALEVIFATVLGRKLDIGADERVRAASDGLNGRFAPASWVLPAWVPTPSRRRFRRAEKMLREEVQQLIETADEDSLTKRLTDALGSDYPETAESLENQLIGMIFAGHETTALALTYTVYVLAAHPDVRKQAVEEVDRVVSDSPVTVDELGRLPVLERVIKEALRLYPPVHTIPRETTKPLPVGERTIPAGSDLHLSVIRVHRDERWYDEPFSFDPDRWTKAIDRPVYAYLPFGAGPRSCLGRAFALTEMKIVLATML…
	CYP174E1	Halalkalicoccus jeotgali B3 chromosome 648062024	MIGNTHQLVREQDGLYETAARQGDIVHLQLLGIGDLYQVNHPALAEQILADDHDRFRKASLSQDDLGELLGQGLVLSEGELWERQRERIQPAFYMDRIADYADTMTAEVRTAAADWTGTPTVNIENEMKGLTLRILVKSMFGSDIEYEDRGIRETVRALQEPGQPTKQPIARMVPKWVPIPMWRRYKHGIREMEAVIQEFVAARRGDGVEDRDDLLSMLLTATDEDGEAMSEKLLRDEMMTFLFAGHETTATALTFTWFLLAQHPAVERRLVAELEEVLTANHATFKELPELTYTEQVIREAMRLYPPVPSIPRETTQPLELGGYTLPKGATVAPMQWTIHRDNRFWEDPLAFRPDRFAGDDDRPQFVYFPFGGGPRRCIGQQFAIVEAKLILATLAGQ…
	CYP174E1	Halalkalicoccus jeotgali B3; DSM 18796 2532686062	MIGNTHQLVREQDGLYETAARQGDIVHLQLLGIGDLYQVNHPALAEQILADDHDRFRKASLSQDDLGELLGQGLVLSEGELWERQRERIQPAFYMDRIADYADTMTAEVRTAAADWTGTPTVNIENEMKGLTLRILVKSMFGSDIEYEDRGIRETVRALQEPGQPTKQPIARMVPKWVPIPMWRRYKHGIREMEAVIQEFVAARRGDGVEDRDDLLSMLLTATDEDGEAMSEKLLRDEMMTFLFAGHETTATALTFTWFLLAQHPAVERRLVAELEEVLTANHATFKELPELTYTEQVIREAMRLYPPVPSIPRETTQPLELGGYTLPKGATVAPMQWTIHRDNRFWEDPLAFRPDRFAGDDDRPQFVYFPFGGGPRRCIGQQFAIVEAKLILATLAGQ…
	CYP174E3	Halalkalicoccus jeotgali B3	MIGNTHQLVREQDGLYETAARQGDIVHLQLLGIGDLYQVNHPALAEQILADDHDRFRKASLSQDDLGELLGQGLVLSEGELWERQRERIQPAFYMDRIADYADTMTAEVRTAAADWTGTPTVNIENEMKGLTLRILVKSMFGSDIEYEDRGIRETVRALQEPGQPTKQPIARMVPKWVPIPMWRRYKHGIREMEAVIQEFVAARRGDGVEDRDDLLSMLLTATDEDGEAMSEKLLRDEMMTFLFAGHETTATALTFTWFLLAQHPAVERRLVAELEEVLTANHATFKELPELTYTEQVIREAMRLYPPVPSIPRETTQPLELGGYTLPKGATVAPMQWTIHRDNRFWEDPLAFRPDRFAGDDDRPQFVYFPFGGGPRRCIGQQFAIVEAKLILATLAGQ…
	CYP1014A1	Halogeometricum borinquense DSM 11551 chromosome 649768974	MGDNGPPTPGGLPVLGNTVAFARDPFSFIDSAVTTHGDVIRLSMLGRDRYIVAHPDLFERALVTDRDAFVKTEDFRLAFGDSVLAVDGDEWREQRDLLDPFFFFRQITDYIPKMRKQADRRAESWTPGQTYSAVEEMKGLTFDILGSTLLGQDPGKRSGDDSLRRAADDLNAYFAPTSWALPGSLPTPSRRRFNRAVTTLREEVDRLLAADHSGDDLLSVLAEARGEEGYPRSETAVSDQLVGIIFAGHETTALALTYTWYLLSEHPSVRERVEHEIDEVVGDDPVGAEHLSDLTVLERVIKESLRVYPPIHTLPRTTTREIELGGYSIPEGSEVLLSVRNVHRDERFFEHPDQFDPDRWERNDAPEYAYVPFGAGPRRCIGQSFAMIEAKTALTELMK…
	CYP1014D3	Haloferax larsenii CDM 5 2640311087	VTRTPPTPAGWPLLGHTVGFAAEPFQFVADMLANHGVDSTVGLDLLGIGRLYILAHPDHFERAFVTEPDAISKGNEFDAAFRDAIIAVEGEEWRKQRNELDPFFHWDRVTEYAPVMRDQVERRLDEWPDEGTVSAEGEMKNLTLDVIFATILGRELELDGDERMRTAADGLNGRFAPQSWVLPSWVPTPSRRRFDKSEQILREEVRKLVETADRESLTARLADALGTEYPKTVESMENQLVGMIFAGHETTALALTFALYALATNPEPYERAVEEVSRVVGDGPVSTEALENLPVLERIIKETLRLYPPVHTLPRETTRPFSVGDRTIPAETDIHLSIIRVQRDERWYDDPDEFRPERWEKERDRLRYAYVPFGAGPRSCLGRAFALTEAKIVLASVLR…
	CYP1014D3	Haloferax larsenii JCM 13917 2556183959	MTRTPPTPAGWPLLGHTVGFAAEPFQFVADMLANHGVDSTVGLDLLGIGRLYILAHPDHFERAFVTEPDAISKGNEFDAAFHDAIIAVEGEEWRKQRNELDPFFHWDRVTEYAPVMRDQVERRLAEWPDEGTVSAEGEMKNLTLDVIFATILGRELELDGDDRMRTAADGLNGRFAPQSWVLPSWVPTPSRRRFDKSEQILREEVRKLVETADRESLTARLAEALGTEYPKTVESMENQLVGMIFAGHETTALALTFALYALATNPEPYERAVEEVSRVVGDGPVSTAALENLPVLERIIKETLRLYPPVHTLPRETTRPFSVGDRTIPAETDIHLSIIRVQRDERWYDDPEEFRPERWEKERDRPRYAYVPFGAGPRSCLGRAFALTEAKIVLASVLR…
	CYP1014D5	Haloferax sp. SB29 2690714142	VTRRPPTPDGVPFIGHTLGYATKPFDTVADLLAEHGVDDVVGLDVWGMGELYVLAHPEYFERVLVSERDAISKGAEFTDAVGQSVGAVEGDTWRLQRTEIDPFFRWDRMSDYAPTMREQVERRLGSWPSSGTVSLVSEMKNLTLDIIFATILGRELDLDGDTEVREAADGINGLFEPIAWALPDWVPTPGRRRFERADQVLRAEVRTLVESARDGSLASRLSEALGSEYPATVEEMEDQLVGMIFAGHETTALALTFTLYLLATHPEAYEDAVAEVDDVVGDGPVTEEAIDNLPVLERVLKESLRLYPPVHTLPRVTTNPFSVGERTIPAGTDIHLSVIRVHRDERWYDEPLEFRPERWADDDERPQYAYVPFGAGPRSCLGRAFALTEAKIVLATVLR…
	CYP1014D6	Haloferax mediterranei ATCC 33500 2578421531	MAQPPPTPSGMPLVGHSVDFAFNPFDTVADLLANYGVGDAVGLDVVGLGDLYVVAHPDHFERALVTERDAVTKGHEFEAAFGDAVVASEGDNWRRQRAELDPFFTRGRVNEHAPVMRQQIERRLETWPQSGTLSLETEMKSMALEVIFATVLGRKLDIGADERVRAASDGLNGRFAPASWVLPAWVPTPSRRRFRRAEKMLREEVQQLIETADEDSLTKRLTDALGSDYPETAESLENQLIGMIFAGHETTALALTYTVYVLAAHPDVRKQAVEEVDRVVSDSPVTVDELGRLPVLERVIKEALRLYPPVHTIPRETTKPLPVGERTIPAGSDLHLSVIRVHRDERWYDEPFSFDPDRWTKAIDRPVYAYLPFGAGPRSCLGRAFALTEMKIVLATMLR…
	CYP174A7	Halolamina pelagica cdk2 2654918771	MSRTPPGPKGQPVFGSSRQYARDPFRFVTHLEEAYSGVCQFDMGPLETYMVTDPAEIERILVADADRFGKPDFQDDALGSLLGEGLLLSEGETWRQQRRLAQPAFDMSRLSGMADRIVDHTESRLADWGDGGQFDVEQEMTTVTIDVILDLMMGVELPRHRLEHVREQLEPLGMRFEPDPVRFALPEWVPMPGDAEFDAAVTELEAVIDDIVAQRRDDIGDADDPDAPMDFLSILLRAREAGEQTDRQLRDEMMTMLLAGHDTTALTLTYTWFLLSEHPEVERRLHEEIDAVVGDGRPTAEELRELEYTEWVIKEAMRLYPPVYTIFRQPREPVDVGGYTIPPEASIMLPSGRSTAPTSTGRTRRRSIPSAGAPNGRGSAPGSRTSPSAAGRVTVSANI…
	CYP174F1	Halococcus morrhuae DSM 1307 2532206079	MVGNSYHYAQDPLRFMTAVRDAYGDIAQFTLGPEQAYMLTNPDDVERVLVSDEGAYRKPQFQADTLGNLLGDGLLLSEGGTWKRERQRMQPAFLRNRLDDCAGLMAEYAAEMAAGWDTGETIQVDIEMAKVTLQIITSAMMGVDLDDATIERVQESLQPVGDQFSPTIRGFLMPEWVPTREQREYRQSIDVLEDVLRDVLRDRQGPHADGPDMLSLLFGAQSESAEVDRELIRDEMMTMLLAGHDTTALTLTYTWHLLARHPEIEARLHDELDTVLGGEPPTSETVRRLDYTDRVLSEAMRLYPPVYTLFRTAKEPVDLGGYRLPQGSLLMLPQWAIHRDPRWYDDPDTFDPDRWKPARRNERPSYSYFPFGAGPRSCIGKQLSLLEAKFIIGTVAQDY…
	CYP174F1	Halococcus thailandensis JCM 13552 2556152422	MVGNSYHYAQDPLRFITAVRDAYGDIAQFTLGPEQAYMLTNPDDIERVLVSDEDSYRKPQFQADTLGNLLGDGLLLSEGGTWKRERQRMQPAFLRSRLDDCAGLMAEYAAEMAAGWETGQTIQVDIAMAKVTLKIITSAMMGVELDDTTIDRVQESLQPVGDQFSPTIRGFLMPEWVPTREQREYRQSIDVLESVLRDVLRDRQEPHADGPDMLSLLFDAQSESAEVDRELIRDEMMTMLLAGHDTTALALTYTWHLLARHPEIEARLHDELDTVLGGEPPTSETVRRLDYTDRVLNEAMRLYPPVYTLFRTAKEPVDLGGYRLPQGSLLMLPQWAIHRDPRWYDDPDTFDPDRWKPARRNERPSYSYFPFGAGPRSCIGKQLSLLEAKFIIGTVAQDY…
	CYP197L3	Haloferax alexandrinus JCM 10717 2556114417	MVHHTLRYADDPLAFVTDVAREYGPVAEYDIGGISFYQLSDPELVEHVLVQENQRYIKGELFQESLGTVLGDGLLTSEGEFWRQQRHLMQPAFLPQMLRRYSEVMVEYTERMLSSWEDGETRDIHEDMMSLTVEIAAKTLFDVDIREEESAVGDALETVMDYSSTSMKRPVDVPWWVPTPRNRRYQQALDDLTEVVGRIVTEHRDDDPDPEANDVVSLLLTFRDDDGEPLPDEQIRDELVTILLAGHETTALALTYTLHLLGTNPEQAATLREELDAVLDGERPGFGDLDDLTYTEQVVKEGMRVYPPVWELIREAAEPDTVGDYRVEPGQTVSVQQWVFHRDPRFYDDPLEFRPSRWTKAFERDLPKYAYFPFGGGPRRCIGDRFAMLEARLALATIA…
	CYP197L3	Haloferax gibbonsii ATCC 33959 2556188304	MVHHTLRYADDPLAFVTEVAREYGPVAEYDIGGISFYQLSDPELVEHVLVQENQRYIKGELFQESLGTVLGDGLLTSEGEFWRQQRHLMQPAFLPQMLRRYSEVMVDYTERMLSSWEDGETRDIHEDMMSLTVEIAAKTLFDVDIREEESAVGDALETVMDYSSTSMKRPVDVPRWVPTPRNRRYQQALDDLTEVVGRIVTEHRDDDPDPEANDVVSLLLTFRDDDGDSLSDEQIRDELVTILLAGHETTALALTYTLHLLGTNPEQASTLREELDAVLDGERPGFGDLDDLTYTEQVVKEGMRVYPPVWELIREAAEPDAVGGYRVEPGQTVSVQQWVLHRDPRFYDDPLDFRPSRWTKAFERDLPKYAYFPFGGGPRRCIGDRFAMLEARLALATIA…
	CYP197L3	Haloferax lucentense DSM 14919 2556165033	MVHHTLRYADDPLAFVTDVAREYGPVAEYDIGGISFYQLSDPELVEHVLVQENQRYIKGELFQESLGTVLGDGLLTSEGEFWRQQRHLMQPAFLPQMLRRYSEVMVEYTERMLSSWEDGETRDIHEDMMSLTVEIAAKTLFDVDIREEESAVGDALETVMDYSSTSMKRPVDVPRWVPTPRNRRYQQALDDLTEVVGRIVTEHRDDDPDPEANDVVSLLLTFRDDDGEPLPDEQIRDELVTILLAGHETTALALTYTLHLLGTNPEQAATLREELDAVLDGERPGFGDLDDLTYTEQVVKEGMRVYPPVWELIREAAEPDTVGDYRVEPGQTVSVQQWVLHRDPRFYDDPLEFRPSRWTKAFERDLPKYAYFPFGGGPRRCIGDRFAMLEARLALATIA…
	CYP197L3	Haloferax prahovense DSM 18310 2556179214	MVHHTLRYADDPLAFVTGVAREYGPVAEYDIGGISFYQLSDPELVEHVLVQENQRYIKGELFQESLGTVLGDGLLTSEGEFWRQQRHLMQPAFLPQMLRRYSEVMVDYTERMLSSWEDGETRDIHEDMMSLTVEIAAKTLFDVDIREEESAVGDALETVMDYSSTSLKRPVDVPRWVPTPRNRRYQQALDDLTEVVGRIVTEHRDDDPDPEANDVVSLLLTFRDDDGEPLPDEQIRDELVTILLAGHETTALALTYTLHLLGTNPEQAATLREELDTVLDGERPGFGDLDDLTYTEQVVKEGMRVYPPVWELIREAAELDTVGGYRVEPGQTVSVQQWVLHRDPRFYDDPLDFRPSRWTKAFERDLPKYAYFPFGGGPRRCIGDRFAMLEARLALATIA…
	CYP197L3	Haloferax sulfurifontis ATCC BAA-897 2531719954	MVHHTLRYADDPLTFVTEVAREYGPVAEYDIGGISFYQLSDPELVEHVLVQENQRYVKGELFQESLGTVLGDGLLTSEGEFWRQQRHLMQPAFLPQMLRRYSEVMVEYTERMLSSWEDGETRDIHADMMSLTVEIAAKTLFDVDIREEESAVGDALETVMDYSSTSMKRPVDVPRWLPTPRNRRYQRALDDLTEVVGRIVTEHRDGDPDPEANDVVSLLLTFRDDDGEPLSDEQIRDELVTVLLAGHETTALALTYTLHLLGTNPEQAATLRGELDAALDGERPGFGDLDDLSYTEQVVKEGMRVYPPVWELIREAAEPDTVGGYRVEPGQTVAVQQWVLHRDPRFYDDPLDFRPSRWTKDFERDLPKYAYFPFGGGPRRCIGDRFAMLEARLALATIA…
	CYP1014D3	Haloferax elongans ATCC BAA-1513 2556102931	MRTPPTPGGWPLVGHTVGFAAEPFQFVADMLAEHGVDSAVGLDLLGIDKLYVLAHPDHFERAFVTERDAISKGNEFDAAFGDAVIAAEGDEWRTQRAELDPFFRWERVTEYAPIMRDQVERRLAEWPDEGTVSAEGEMKNLTLDVIFATILGRELRLDGDERMRTAADGLNGRFAPQSWVLPSWVPTPSRRRFDKSEQTLREEVRKLVETADKESLTARLADALGTEYPKTVESMENQLVGMIFAGHETTALALMFALYSLATNPEPYERAVEEVSRVVGDGPVSTEALENLPVLERIIKETLRLYPPVHTLPRETTRPFSVGDRTIPAETDIHLSIIRVQRDDRWYDDPDEFRPERWEKERDRPRYAYVPFGAGPRSCLGRAFALTEAKIVLASVLRD…
	CYP1001A8	Uncultured Halobacteria archaea SG1 64 42 2795577450	MVGNVPKFADDPLRFLVAVQEAYGGQYPLVRLDPPVGQSFTIVLDAALVHDILGDRDRFARPAVGPEAQQRQGLLSSDGVLWEQQRSVLQPEFVGANLGEYADITAETLVDTVADWPEEGTIDLHEELSVLTMRVITQSLFSQDTDPREGRAVHEAMTQLGETFEPSVGDVLLPEQLQRGPGEAFEEADEVLEDVAEGFVDWHRGQDDPPEDMITALMEAQADPDITLSDTELIDEAILFMTGGQETTALTITYAFYWLTRHPEARERVAAEAREVLGGDEPEWGDLSELTDTERVVRETLRLTPAVWNLVREARAPTEIAGTSLEAGDAVMMSPYAHHRDSRVWSDPTEFRPDRWAGEASRSNDSYFPFGSGPRICIGKQIALTEAQFTLAHVLQQYD…
	CYP1014A2	Halogeometricum rufum CGMCC 1.7736 2618035398	MTPPRPPAPDGLPVLGNTVAFARSPFSFTDAAVAEHGDVVRLSILGSDRYIVAHPDLFERALVTDREAFAKTDDFRLAFGDSVLAVEGDAWREQRDLLDPFFFYRRVAEYVPAMREQAARRASSWTPGETYSMVDEMKGLTFDVLAATLLGLDRDGGGDALRRAADDLNARFAPTSWALPDWLPTPSRRRFDRAVTTLREEIDRLVRADHDDDSLLSVLANAREGEGYPRSDAAVSDQLVGVIFAGHETTALALTFAWYLLARNPGVRERVEREVDEVVGDDPVRTDHLSELTVLERIFRESMRLYPPIHTLPRETTRDVELGGYRIPAGSEALLSVVNVHRDARFFERPDRFDPDRWDRDDRHDYAYVPFGAGPRRCVGRTFATMEAKAVMAAVIKRY…
	CYP2756A3	Halorussus sp. DLLS-82 2883596759	MSESRDAPPGLPVIGHAYDYARDPLGFVERTVAEYGGAVRLSAIKRDAVLLADPAAIERVLASNADNYRKGEFQKRELEGLLGDGLLISEGERWSRQRDRIQPAFYPGRIASYAETMVECTSRHLDRWADRGSIDATEALPALTLDVLGQVLFGADLRDATEVREAAAAVTDRFAPDSRTPFYVPDWVPTARNRRYRRAVARLESFVADLADSRRSGEGDDDLLSTLVESGAGDEEIRDQLITFLLAGHETTALALTYALFLLGTHPDEQARVADEIRDLDRPPALGDDLPRTDRAIREAMRLYPPVPVVMREAVGDDAVAGCDVPAGALVLCSQWATHRRPAFYDDPEAFRPERWIDDERPAYAYFPFGGGPRQCIGRRFALVEARLVLASVLRRFRV…
	CYP2755B1	Haloferax prahovense DSM 18310 2556182440	MPVLGHTHRLLRTNPLDWFTDLSEAYGDVVRVRIAGQSVIALSNPDDIERVLIERNQHYRKGGFQKLVTRSLLGNGLVLAEGDAWRAHRHDLEPAFHPDRLSAYARTIRSHTRSFLDGITTGDVIDLESSMKRLTLRIIADALFGVDVADDATELGSAFERILDHFERISRTYVYLPEWIPTPENLGYRRALTRLEAAVDEILDAHRDGSVDRRTVVTGLLESDSEWSRTELRDEIVTLLVAGHETTALALTFTGFLLGSHPDIASRAATAVRRLEEPNFAEAVADCDVLDRVLKESLRLYPPVYGIFREPATDDVLGGYRIPSGSILALNQWVVHRDDRFFLRPTEFRPGRWTPAFEQSLSLGAYFPFAAGPRRCLGDRFATLEAKLVLASLLRRFDI…
	CYP1002V1	Natronomonas halophila nho:HWV23 8250	MSVPEPDGLPVLGHTVSYFRDPFGFYEQAEALGDLVRAEVMGETFYYVHHPEDVKRVLVDRSDDVEKPDFFDRTSREVAPTGVFFTDGEQWRRQRTALQPAFYREHIDRYAPTMADCTRNAVEDWQDGGRIDGDDFRSLTLRVLTRTMFGIDDPDGRRIVAEATDAVNEKFETGLDGFIPTWVPTPTNRRYRRRMDALDDVVDSLLARGGGIEGDDAMPDLLSVLQATDALSETEIRDQLVTFLFAGHETTSLALLYAWVMLDRHPEVRERLHREVDALDGDPTAEDLDSLPVTDRVIRETLRLYPPVYVTFRQATEPLQLRDGTVPAGATLLLPQYFVHRDERFWDDPETFDPDRWPEGPDHEHAYFPFGAGPRHCIGMRFARAELKLAIPTIARRWR…
	CYP1603A1	Halovenus aranensis IBRC-M10015 2653862950	VNERPPAAHGRHPVIGHTVSLLRGPLDAIQRWGRTDEDLVRLQIAGQTMVLVTAPDPAKQVLATDSESYQKAELVRDRLGTLQGNSLVLLEGQQWRDRRQTLQPAFRPAEVSATGAVATDHAREMVATWGPGASIRVVDETRTFVLGVLAEALFGLELRNEQTPIHEAATDILARLDLRSPSTYLPEWVPTPTNRRFQRAVSTLHDRLDVVVDDGGSDDSLLGRMRAAGLSSSEMRDELIALLFAGYDSTATALSCTLGLLGTHPQIQADLRRDLAVSLDGTPTAEDVHSLDVLDAVVEESLRLYPPQYLLFREPTADTTLAGYQVSAGTPVVVAPWVLHRDPTFWEAPSAFRPERWLDGGPDCPEYAYLPYGGGPRYCLGANMADQLLRLAVAVVCQH…
	CYP1001A6	Uncultured Halobacteriaceae archaea SG1 68 34 2795469261	MSETAHTPPGLPVVGNVPKLTADPLRFFVGIQEGYGGQYPLVRLDPAVGDGLDVVLDSELVHEILADRDRFRRPAIGPEAQRRQGLLSSDGLLWEQQRSVLQPEFVGANLAEYAEIASDTVESMLAGWPDDGRIDLHEELSVLTMRVITQSLFGRDTDPETGRAVHDAMATFGAEFEPSARDVLLPEWLRSGPSEEFEAADALIEDVASEFVDWHREQTNPPEDMITALIEAKADPSIELSENELVDEAVLFMTGGQETTALTITYAFYWLTRHPEMRERVRAEAEAALGGDPPGWGDLSSLSHTERVVRETLRLTPAVWNITREAREDTTVAGTNVAAGDLLMMPTYAHHRDSRVWPDPETFRPDRWDGDVSRGIDSYFPFGSGPRVCVGKQIALTEA…
	CYP1534A1	Natrialba aegyptia DSM 13077 2532841068	MLGSLIPFLRRPFEFREKCTAEHESILRIDVGPKELYLVTDPEDIEEIFITKSDSFQKPELMRERLGDAFGNGLLLSGGEIWDAQRELAQPEFEASRIGEYIDQMGTIAHGVVSNWDNKNYDMRAEMERITIPILVECLFGTENVEYVQRIAEGAEALTMKYKPTSLSFYLPDWVPTPINMRYHRGLKLLDNTVDDILTERNRGVNRDDLLSVLLKAANEDRYIDRKLIRDEMITIMTGGSGPPAFALAYTLFLLAHHPRQYEQLQAEADAVLDGANPTISDMAELTHTEHVYKESLRLYPPVWTIGRESAESVTIGGYHIPKGTSMVITSWATHRDERFFEKPKVFDPGRWDQDQNRPQFAYFPFGGGPRICIGKRFALTEAKVVLSLIASKYDIEPA…
	CYP1014B2	Halobacterium sp. DL1 2507057358	MDLPAVDDVFVLAHPDYFNRVLVADVDAFGKTEDYRRAFGNGLLSVEDQQWRRQREMMQPLFYREQIKGYTEQMVACTERRLEQWETGDTRDMETEMRDLTLEILFATLFGRELVPGEDQELRDAADGLNEWFTPSSWILPHWLPTPARRRFDHSKERLRQEVRSLLAEEGSQSVSPSVVDDGVAGGGQQRPEESSSNMDPSDLLTQLQRIRNSDDGEQLTTDEIEDQLITMVFAGHETTATALAFTWYVLATHPDIRERFDAELETVLGDHPPTYDDLQDLEFTENIITEALRLYPPIHTIPRRTKSDVEVNGFRIPEDHEIHLSVIHVHRDGQFYDDPLSFRPDRWTDEFEEELHDFAYVPFGGGRRTCIGREFALLEAKVVLATIGQQFEFEWEKN…
	CYP1014B2	Halorubrum lacusprofundi R1S1 draft 2671608593	MDLPAVDDVFVLAHPDYFNRVLVADVDAFGKTEDYRRAFGNGLLSVEDQQWRRQREMMQPLFYREQIKGYTEQMVACTERRLEQWEAGDTRDMETEMRDLTLEILFATLFGRELVPGEDQELRDAADGLNEWFTPSSWILPHWLPTPARRRFDHSKERLRQEVRSLLAEEGSQSVSPSVADDGVAGGGQQRPEESSSNMDPSNLLTQLQRIRNSDDGEQLTTDEIEDQLITMVFAGHETTATALAFTWYVLATHPDIRERFDAELETVLGDHPPTYDDLQDLEFTENIITEALRLYPPIHTIPRRTKSDVEVNGFRIPEDHEIHLSVIHVHRDGQFYDDPLSFRPERWTDEFEEELHDFAYVPFGGGRRTCIGREFALLEAKVVLATIGQQFEFEWEKN…
	CYP109G24	Halorussus sp. RC-68 plasmid NZ CP035120.1	MSSANPQGLQAFPEELASRESWLEPFDWYREMRDENPVRYDAKRKSWDVFRYEDVKRILDDDETFSVNPRLADDFVEPDNPGEGLIFDTMLLQDPPRHDDLRSVVDDQFQPRTLREREPHFRELASDLLDDALGDGREGGDDSESGEMEIVDDLAYPFPVTVIAELLGVPAEERDRFKQWSDTLVSAASDDEGDAEYAERQQQAQMEMAQYFIEMISDRRENPRDDLLSRIATAELSDGSQLSQEEALGMCILLLVAGNITTTNLIANAVRSFADAEGNLFDRLRDDERALTSALEETLRYRSPVQAMTRIATEDVTMRGETIEEGDRIVVWLGSANRDERQFEDADEFRPDRSPNQHLGFGHGTHYCLGAPLARLEAKIALTELLERVENVKMSDADL…
	CYP1014C3	Halococcus thailandensis JCM 13552 2556149480	MELPGTDVYVLAGAEYLEQALVTDVDAFGKTDDFNRVFGNGVLSTEGEQWSRQRGILQPLFHPERVSGYADDMVAATQRRLATWEDGERLDIESEMQDLTIEILFATLFGRDLAPGEGDDLRDASDGLNKWFVPTSWLLPHWIPTPSRHKFSNSESRLRVEIRRLLAEYEYADKSGTVTLADQVGQSASDGQSGGSESETLLSKLSEAAEATGDEHLNPEEIEDQMLTMIFAGYETTASAIAFALYSLATEPDVRAAFHEELDTVLDGRPPTRDDVSRLDLTNRIVTETLRLYPPIHTIPRQTTREVDVGRYHLPPDEQVHLSVISVHRDEQYYDAPLEFRPDRWTDGFQEELDDHAFIPFGGGRRTCIGREFARLEATLALATIGQRFDLEWTGDETD…
	CYP1014D1	Haloferax alexandrinus JCM 10717 2556112873	MGHTVGFAADPFGFVADLLADHGVEDAVGLDVVGMDELYVLAHPDHFERAFVTDRDSIVKGGEFEAAFGDAVIAAEGDEWRRQRDELDPFFRWDRVDDYASVMRRQVERRLRTWPDAGTLSLESEMKAVTLDIIFATILGRELDRDGDERIRSAADGLNGRFAPASWVLPSWVPTPSRRRFDRADRVLREEVRELVETADDESLTRRLADALGTDADYPTTVESLENQLVGMIFAGHETTALALTYALYLLATHPETRERAAAEVDCVVGDGPVTAEATRELPVLERIIKETIRLYPPVHTLPRETAKPFPTGDRVIPAGTDIHLSIIRIHRDERWYDDPLAFRPERWDDDTDRPAYAYLPFGAGPRSCLGRAFALTEAKIVLATVLRDFDLDWGGDGA…
	CYP1014D1	Haloferax lucentense DSM 14919 2556163251	MGHTVGFAADPFGFVADLLADHGVEDAVGLDVVGMDELYVLAHPDHFERAFVTDRDSIVKGGEFEAAFGDAVIAAEGDEWRRQRDELDPFFRWDRVDDYASVMRRQVERRLRTWPDAGTLSLESEMKAVTLDIIFATILGRELDRDGDERIRSAADGLNGRFAPASWVLPSWVPTPSRRRFDRADRVLREEVRELVETADDESLTRRLADALGTDADYPTTVESLENQLVGMIFAGHETTALALTYALYLLATHPEVRERATAEVDRVVGDGPVTAEATRELPVLERIIKETIRHYPPVHTLPRETAKPFPTGDRVIPAGTDIHLSIIRIHRDERWYDDPLAFRPERWDDDTDRPAYAYLPFGAGPRSCLGRAFALTEAKIVLATVLRDFDLDWGGDGA…
	CYP1014D1	Haloferax sp. ATCC BAA-646 2538960331	MGHTVGFAADPFGFVADLLADHGVEDAVGLDVVGMDELYVLAHPDHFERAFVTDRDSIVKGGEFEAAFGDAVIAAEGDEWRRQRDELDPFFRWDRVDDYASVMRRQVERRLRTWPDAGTLSLESEMKAVTLDIIFATILGRELDRDGDERIRAAADGLNGRFAPASWVLPSWVPTPSRRRFDRADRVLREEVRKLVETADDESLTRRLADALGTDADYPATVESLENQLVGMIFAGHETTALALTYALYLLATHPETRERAAAEVDRVVGDGPVTAEATRELPVLERVIKETIRLYPPVHTLPRETAKPFPTGDRVVPAGTDIHLSIIRIHRDERWYDDPLAFRPERWDDETDRPAYAYLPFGAGPRSCLGRAFALTEAKIVLATVLRDFDLDWDGDGE…
	CYP1014D1	Haloferax sp. ATCC BAA-644 2538976080	MGHTVGFAADPFGFVADLLADHGVEDAVGLDVVGMDELYVLAHPDHFERAFVTDRDSIVKGGEFEAAFGDAVIAAEGDEWRRQRDELDPFFRWDRVDDYASVMRRQVERRLRTWPDAGTLSLESEMKAVTLDIIFATILGRELDRDGDERIRAAADGLNGRFAPASWVLPSWVPTPSRRRFDRADRVLREEVRKLVETADDESLTRRLADALGTDADYPATVESLENQLVGMIFAGHETTALALTYALYLLATHPETRERAAAEVDRVVGDGPVTAEATRELPVLERVIKETIRLYPPVHTLPRETAKPFPTGDRVVPAGTDIHLSIIRIHRDERWYDDPLAFRPERWDDETDRPAYAYLPFGAGPRSCLGRAFALTEAKIVLATVLRDFDLDWDGDGE…
	CYP1014D1	Haloferax sp. ATCC BAA-645 2538979555	MGHTVGFAADPFGFVADLLADHGVEDAVGLDVVGMDELYVLAHPDHFERAFVTDRDSIVKGGEFEAAFGDAVIAAEGDEWRRQRDELDPFFRWDRVDDYASVMRRQVERRLRTWPDAGTLSLESEMKAVTLDIIFATILGRELDRDGDERIRAAADGLNGRFAPASWVLPSWVPTPSRRRFDRADRVLREEVRKLVETADDESLTRRLADALGTDADYPATVESLENQLVGMIFAGHETTALALTYALYLLATHPETRERAAAEVDRVVGDGPVTAEATRELPVLERVIKETIRLYPPVHTLPRETAKPFPTGDRVVPAGTDIHLSIIRIHRDERWYDDPLAFRPERWDDETDRPAYAYLPFGAGPRSCLGRAFALTEAKIVLATVLRDFDLDWDGDGE…
	CYP1014D1	Haloferax denitrificans ATCC 35960 2536731497	MGHTVGFAADPFGFVADLLADHGVEDAVGLDVVGMDDLYVLAHPDHFERAFVTDRDSIVKGGEFEAAFGDAVIAAEGDEWRRQRDELEPFFRWERVDDYASVMRRQVERRLRTWPDSGTLSLEAEMKAVTLDIIFATILGRELDRDGDERIRSAADGLNGRFAPASWVLPSWVPTPSRCRFDRADRVLREEVRQLVETADEESLTRRLADALGSDADYPATVESLENQLVGMIFAGHETTALALTYALYLLATHPDARERAADEVDRVVGDGPVTADATRDLPVLERVIRETIRLYPPVHTLPRETAKPFPTGDRVIPAGTDIHLSIIRIHRDERWYDDPLAFRPERWDENSDRPAYAYLPFGAGPRSCLGRAFALTEAKIVLATVLREFELDWGGDGE…
	CYP1014D1	Haloferax prahovense DSM 18310 2556180750	MGHTVGFAADPFGFVADLLADHGVEDAVGLDVVGMGDLYVLAHPDHFERAFVTDRDTIVKGGEFEAAFGDAVIAAEGDEWRRQRDELEPFFGWERVDEYASVMRRQVERRLRTWPDSGTLSLEAEMKSVTLDIIFATILGRELDLDGDDRVRSAADGLNGRFAPASWVLPSWVPTPSRRRFDRADRVLREEVRKLVETADEESLTRRLADALGTDADYPAAVESLENQLVGMIFAGHETTALALTYALYLLATHPDVRERATDEVDRVVGDGPVSAEATGELPVLERVIKETLRLYPPVHTLPRETAKPFPTGDRVIPAGADIHLSVIRIHRDERWYDDPLAFRPERWDGETDRPAYAYLPFGAGPRSCLGRAFALTEAKIVLATVLRDFDLGWGGDGE…
	CYP1014D1	Haloferax gibbonsii ATCC 33959 2556189783	MGHTVGFAADPFGFVADLLADHGVEDAVGLDVVGMGDLYVLAHPDHFERAFVTDRDTIVKGGEFEAAFGDAVIAAEGDEWRRQRDELEPFFRWERVDEYASVMRRQVERRLWTWPDSGTLSLEAEMKSVTLDIIFATILGRELDLDGDRRVRSAADGLNGRFAPASWVLPSWVPTPSRCRFDRADRVLREEVRTLVETADEESLTRRLADALGTDADYPATVESLENQLVGLIFAGHETTALALTYALYLLATHPDVRERAADEVDRVVGDGPVTAEATGELPVLERVIKETLRLYPPVHTLPRETAKPFPTGDRAVPAGADIHLSVIRIHRDDRWYDDPLAFRPERWDGETDRPAYAYLPFGAGPRSCLGRAFALTEAKIVLATVLRDFDLGWGGDGE…
	CYP1963A6	Halosimplex sp. YPL4 2883655152	MGHGLAFARDPWSAMREWATEDDVVALEFPGRSMYMVTDPHLIERMLVSDQAQFTLSRAQRQTFAGIEDDAVTATEGERWKRLRRALQPAFEWSGVRGYGDRMAERTAAHVADWEPGDRLDLWAEMRQLTLHILGDTLLGVDLTGDEAVVHEAADALVAKTDFRRPGQLLPDWVPTPTQRRFDRAVGDLDDYISAVIADSGPGDATVVGVLLAAHERDEISMAEVQDNLAALLLAGHDSSAVTLTYAWYELSRHPETRERLVAEVEEVLDGDLPGADDFDDLERVQNVVRETLRLYPPAFATSREATEAVTLGGYALPAGAQVMAPQWVLHRDERFWDDPDTFDPTRWERDADRPEYAYFPFSGGPRHCIGMRFARLELVLALATMVDRVDLDVSVDEP…
	CYP2613A-fragment1	Halonotius sp. A07HN63 2528822512	MLQGVEESIVSITNSELDISQTNTDKFDFVSDFAVPVPLRVIMDVIGVPHEDHDQLLSWLETFRSVMTSEDSADGSIKRGHMEGAAEYFKELVSERRASPENDLISKLAQETELTAEEIGSNCFDFALAGQGTMSELLANAVHILDDNAIVEDMNEYDLDLLLEEILRYRSPLQARARKTKEAVTMGGTTIPADEIVILWIGAANRDPARFADPDVFKPERDPDHLAFGSGAHNCIGAPIARLEAPIVLRTFFDRVTQIDIDHTESVAKQKGSKXXXXXXXYEDRIINIHPSLLPSFPGAAAYRQAKEEGVRVGGVTAHYVTTDLDQGPIITQRAFNIPDDALMDEIKTRGQPLEAEALIEAVELHLDDAVSVHRGRTSLRDTADPDDYQLGLSEAAQE…
	CYP1014B4	Halobellus rufus CBA1103 2619166220	MALPAVDDVFVFTHPDHLDRILVSDVEAFGKTEDYQRAFGNGLLSVEGQKWRQQRDMLQPLFYRDHIRGYTEQMVACTERRLETWIEGETLDMEPEMKNLTLEVLFSTLFGRSLVPGEDQELRDAADGLNEWFTPSSWILPPWIPTPARRRFNQSTKRLRQEVRRLLEEGSDRTRISGDEASGSKDQSSSKQAAHSNTPDLLTQLQKARNRADETDLTIEEIEDQLITMVFAGHETTAAALAFTWYALATNPDLQEQLHTELDTVLDGDSPTYDDLQNLEFTERIISEALRLYPPVHTIPRRALTDVEVGGYRIPEDHEIHLSIIHIHRDGRFYDEPLAFRPERWTDEFEEELHDFAYAPFGGGRRTCIGREFALLEAKVVLATVGQKFQFDWENDEAI…
	CYP1014B4	Halobellus clavatus CGMCC 1.10118 2617496547	MALPAVDDVFVFTHPDHLDRILVSDVEAFGKTEDYQRAFGNGLLSVEGQKWRQQRDMLQPLFYRDHIRGYTEQMVACTERRLETWIEGETLDMEPEMKNLTLEVLFSTLFGRSLVPGEDQELRDAADGLNEWFTPSSWILPPWIPTPARRRFNQSTKRLRQEVRRLLEEGSDRTRISGDEASGSKDQSNSKQAAHSNTPDLLTQLQKARNRADETDITIEEIEDQLITMVFAGHETTAAALAFTWYALATNPDLQEQLHTELDTVLDGDSPTYDDLQNLEFTERIISEALRLYPPVHTIPRRALTDVEVGGYRIPEDHEIHLSIIHIHRDGRFYDEPLAFRPERWTDEFEEELHDFAYAPFGGGRRTCIGREFALLEAKVVLATVGQKFQFDWENDEAI…
	CYP109AZ1	Candidatus Nitrososphaera evergladensis SR1 2586119876	MWIIVWMQKSTSSNYNNEKLNPFPFYSVMRKNNPVEYNEKADVWNVYRYDDIKKILTNYVDFSSDFTKAATRFQDEPFRRSLLSSDPPVHRHLRSTISSAFSTTTIERLEPRIREIANDMIDKVIEKGSTDLVRDFSYPLPVTVIAELLGIPAKDRDLFKRWADELLKSIDEAVETGNPRRNNDKLQKLQKEMDDYFLKVIAEKRKKPGQDLVTQLINAETDNKKLSQDDILSFCALLLQAGHLTTVNLINNCVWSLLEHPKQLARLKSNPSSSSPSSSSSSLLTSAIEETLRYRSPVQALVRFTTKDVQVGGKAIKSGQRVITWIGSANHDEVVFGNSEEFDIMRNPNPHVAFGAGIHLCLGAPLARLESHIAMEILLSRLQGLELGDDPKNLEPANG…
	CYP2740A1	Uncultured Natrialbaceae archaea SG1 64 9 2795400244	MKLARKFMSDFIGTLEELSDSDADMIVEDLFLDRQLYVPLKHEYARTVLVEHTDKVRKDSMQKEIFREKSGGYHLNSLEGDQWQALHKGLLPTFSKATVRSGVDTAKQYSQKQFEELSSNESIELPRAFSHINGEVAFDVLFRDRSDVPREELQELKRVDIKYNQPGWRALLDSQLPKPVPTKRRRLLRRKNAALDEELAPLIRRGDCTLSEQLNGFSEEQILGAAKMVMLAGTNPTMMTLLTYLVGTNDLGAALRRDLPDEITYEYVSKKNSLLENILNETLRYYPMVPLITRRAVQPVPCGGTTIPENSVIVIPLYSLHRSDRYWSDPDRFDPHRWESMTPSSKDGYLPFGMGPRKCIAEYLVRIHSKILLATLFNNYEVDVLTEQFETNYLDSANL…
	CYP109G14	Halorubrum sp. Atlit-26R 2905021368	MSSAGPRGIQAVPQELRDRESWLDPFDWYRRMRESAPVRYDEERHSWDVFRYADVKRVLDDDETFSVDPREANDFVEPEEPGEGLMLDTMLFEDPPRHGELRGVVDDWFRPRRLADREPRFREIAGGLLEDAVGADGRMDVVADLASPFPVTVIAELLGVPPTDRDRFKTWSDALVEAAGAEESADAYADRQRETQVEMAQYFLEMIEARREEPRDDLLSVIVTAESEAGGRLSREEALGTCMLLLVAGNITTTNLIANAVRCFVEADADLFDELRGDERALASAVEEVLRYRSPVQAMGRVATEDVTLGGETVEAGDRVIAWLGSANRDERQFESAGEFRPDRSPNQHLGFGYGTHYCLGAPLARLEAEVGLSELLDRVERVELAEDRLQPTRSSFIY…
	CYP109G23	Natrarchaeobaculum sulfurireducens AArc-Mg nag:AArcMg 1051	MSSTDPRGLQTFPAELESRSAWLEPFDWYREMRANAPVRYDPTRRTWDVFRYEDVKRVLDDDGTFSVDPRRADDYVEPERAEETLIFETMLFTDPPSHGDLRGVVDDAFEPRALGDLEPRIRDLAGDLLERADALGGPDDELDVVDAFAYPLPVIVIAELLGIPPSDRDRFKTWSDTLVEATSADDGDETAEYHERQQQAQMEMATYFLEALEDRRESPRDDLLTQIATGELEDGSRLSQEEALGTCILLLIAGNITTTNLITNAIRCFVDDVDGDGDVLEELRDDERALRTALEEALRYRSPVQAMGRVATEDVTVGGEVIESGDRVIAWLGSANRDERQFDDADTFVPDRTPNQHLGFGHGTHYCLGAPLARLEANVAFEELLARTSSIDLVDVDLE…
	CYP109G23	Natrarchaeobaculum sulfurireducens AArc1 nan:AArc1 2572	MSSTDPRGLQTFPAELESRSAWLEPFDWYREMRANAPVRYDPTRRTWDVFRYEDVKRVLDDDGTFSVDPRRADDYVEPERAEETLIFETMLFTDPPSHGDLRGVVDDAFEPRALGDLEPRIRDLAGDLLERADALGGPDDELDVVDAFAYPLPVIVIAELLGIPPSDRDRFKTWSDTLVEATSADDGDETAEYHERQQQAQMEMATYFLEALEDRRESPRDDLLTQIATGELEDGSRLSQEEALGTCILLLIAGNITTTNLITNAIRCFVDDVDGDGDVLEELRDDERALRTALEEALRYRSPVQAMGRVATEDVTVGGEVIESGDRVIAWLGSANRDERQFDDADTFVPDRTPNQHLGFGHGTHYCLGAPLARLEANVAFEELLARTSSIDLVDVDLE…
	CYP1014D1	Haloferax sulfurifontis ATCC BAA-897 2531718822	MGFAADPFGFVADLLADHAVEDAVGLDVVGMDDLYVLAHPDHFERAFVTDRDSIVKGGEFEAAFGDAVIAAEGDEWRRQRDELEPFFRWERVGDYAPVMRRQVERRLRTWPDSGTLSLEAEMKAVTLDIIFATILGRELDPDGDERVRSAADGLNGRFAPASWVLPSWVPTPSRRRFDRADRVLREEVRKLVETADEESLTRRLADALGSDSDYPATVESLENQLVGMIFAGHETTALALTFALYLLATHPDARERAADEVDRVVGDGPVTADATRDLPVLERVIKETIRLYPPVHTLPRETAKPFPTGDRVIPAGTDIHLSIIRIHRDERWYDDPLAFRPERWDENSDRPAYAYLPFGAGPRSCLGRAFALTEAKIVLATVLRDFELDWGGDGGLAIT…
	CYP197C6	Halococcus hamelinensis 100A6 2529761855	MANEYGDVVHWESPQGPVYQLNHPDDIERVLVHNNTNYVKGQQFQRVLGPLTGNGILNSEGEAWRRNRHLVQPSFHPKRIQVYADMMTAFTDTMLADWQDGETRAIHEDMMELTLRIVSQALFGVDIDRYVGDIERAVNAFLPATSSLPNLLLPEGVPLPSRRRMARARETLDGVVDEIVREKRADPGEHDVISMLLAASDDDGDPLSDEQIRDEAITLITAGHETTAVSLTYTTYLLAQHPEAEAKLVAELDSVLDGERPTMADLPDLAYTERVVKESMRLFPPVPGIVREAEGADELGGYPIPAGAKVFMNQWVVHRDARWYDDPLAFDPDRWTRAFEQSLPHLAYFPFSAGPRRCIGDRFAMLEARLLLATIYQDYHLELASDRNLEVVPTITSRP…
	CYP109G9	Natronococcus jeotgali DSM 18795 2556160819	MSSADPQGLQAFPDELASREAWLEPFDWYREMRENEPIRYDPDRRTWDVFRYADVKRVLDDDATFSVDPRLADDFREPERPEEGLIFETMLFEDPPRHDELRGVVDDAFEPRTIRQLEPEIRGLAAELLSDALADDRGELDVVDDFAYPLPVVVIAELLGVPAEDRDRFKRWSDTLVESSSADDETEAFLERQQQAQMEMANYFFEMIADRRESPRDDLMTQIVTRELEDGSRLSEEEALGTCILLLIAGNITTTNLVTNAVRCFDAHDLFEDLRAEPDAIGRAIEEVLRYRSPVQAMSRVATEDVTLRDAEIESGDRVVVWLGSANRDERQFEDAGAFVPDRSPNQHLGFGHGTHYCLGAPLARLEASVALEELCARTATIETIDTDLQPVRSSLIYG…
	CYP109G25	Haloprofundus salinisoli strain SQT7-1 plasmid NZ CP083664.1	MSSANPQGLQAFPDELAGRESWLDPFEWYREMRDDAPVRYDTSRGSWDVFRYDDVKRILDDDETFSVDPERANDYVEPENEGEGLILQTMLFEDPPRHDALRGVVDDPFRPRAIRQLEPRIRELTAEILDEVLDEGSSAGVEGEMDIVDDLAYPLPVMVIAELLGVPAEKRDQFKTWSDTLVEAASDDTDAQAYVDEQRQVQMEMAWYFLELIEDRRENPRDDLISQIVTAELDDGSHLSREEALGTCILLLVAGNITTTNLVTNAIRCFDEAEQFDAVRGDDRTLSTAIEEVLRYRSPVQAMTRIATRDVAVQDATIEAGDRIVVWLGSGNRDERTFDDAGTFVPDRAPNQHLGFGHGTHYCLGAPLARLEAKVVLSELLDRVAELRVAESELSPTRS…
	CYP174B43	Uncultured Halobacteria archaea SG1 65 47 2795566693	FSLADDPAYLLTNPADVERVLVSEERKYRKPLFDDDLKDLLGNGLLLSEGEFWRRERRRTQPAFDMRRIGGLAGMMTDHAEDTLAEWNDGRTIPIDTEMARLTVKIIVDAMFGVSFEDEAVERMQANLEPLGRHFEPDILRALLPEWVPTQEHREYQAAIETLEGLIEDVLAERRGTAEDPSVDPSSTDAESDRPMDLLSILLRAQSEHGDVDDELLRDELMTMLLAGHDTTALALTYTWYLLAHNPDVEARLHREFDDVLGGRVPTTADVRELSYTEHVLKEAMRLYPPVYSLFRETRTDVRLGGYRIPKGSVLMLPQWAIHRDPRWYENPLDFDPDRWAPDRAAKRPNYAYFPFGGGPRHCIGKRFSLLEATLILGTIGQDYRLELTSEEPISLQGS…
	CYP2755A2	Haloferax mediterranei ATCC 33500 2531725785	MTELVESYGEFVQLNVAGKRLVVVADPNAVETVLIDENECFEKGGFQKKVTASLLGEGLVLADGKQWREHRHALEPAFHPQQVARFAEVIQKQTARQFAGWSDGTVLDFDSEMQELTLAVIADGLFDVDTRSETWDLETSFAQVLDHFERVGQTYIYVPEWIPTPRNRRYKRALSELETVVDEIIESHARGERSEESVVSKLLSHAESSADWDRNAIRDEIITLLVAGHETTALALTFTTYLLGTTPSVLQRTRDTVDSFEESRFLEQVRECEWLEQVIDESLRLYPPAYSIFREPTTDVTLGGYRVPAGSIIALPQWAIHRDSDVFDAPTEFRPSRWTNEFASSVSPGAYFPFAAGPRRCIGERFAKLELKIVLGMFLREFDFEVNTETPLDVTPSLS…
	CYP109AN1	Haladaptatus sp. R4 2690718162	MSEKSNEVQLERPPATLSTEDARLEPSEWYQEMRDETPVRFDPDRGVWDVFRYDDVRYVLKQYDLFSSNPMGSRSEDDVERDQSTSSPETMSESERGAFAEMLISTDPPKHERIRSVVNEHFQADAIRSYRPRVEAIADELVSDLELGRIDLVESFSYPFPVDVIAGVLGVPREDRATFKQWSDTITGAADASMDGGLTREEAVMRMSDYFQTLLVDRRENPRDDLLTVIATAGSEESGLSHPEMISLCILLLIAGNVTTTNLLTNAIWCFHEHGLLDDVQNGEIPLDSAIEEVLRYRSPVQRQERVALQDVELGGKTIEEGDYVVAWIGAANRDERKFDSPETFDPTRRPNSHLAFGQGIHYCLGAPLARLEAEVGFRTLFDRFDIADVDTTDLCPLG…
	CYP109AS2	Uncultured Halobacteriaceae archaea SG1 70 14 2795449967	MSGAENADTDDIETMAMPDPIATPSGKLEPYDWYAEMLAESPVRYDPERNCWDVFAYEHVTRVLTDHETFSSETAPERDDILRDSMLNTDPPLHTELRDPVEEFFTPGAVRSLEPEVRARATELLDETLAAAEGEGRTRRLDVVDPLAYSLPITTIAELLGVPTEDREQFKEWSDVLISGPQLTGGDEEALEDRRATARDELGAYFLNLFEEKRETPKEDLVSKILHRDDIDLEGYQLLGLAILLLVAGNVTTTNFVTNAVWCFATHDCLDDLRGDEAALERAMEEVLRYRSPVQRTTRVATEDVEVGGHTVPEGDHLAVWLGAAHRDPDRFDAPNEFRPDRSPNPHVAFGRGIHICLGAPLARLEAKLALETFVERVEDVRLLDRDHQPIASNFIYGV…
	CYP109F9	Halostagnicola larsenii XH-48; DSM 176 2510277665	MQSSDSVVGVGRPPEPIRSPEGQLSPFGWYAEMREERPVHYDEQRETWDVFRYDDVNRVLKDHVSFTAKRSAEDGEPSSGADEGMPMLQTMITTDPPEHTRLRGFVDERFQPGSIREYRPQVERVTEAVLDDLEGRGQFDFVDEVAISLPVTVIAELLGIPAERRDQFKAWSDALVARPEDDSQEERQRVQDARQQAQREMGRYFGSLLQEREGGTADDLITLAANSALNRGEQIGFCMLLLLAGNITTTNLLTNAIWTFEEEGLTDAVRQGAVDLEAAIEETLRYRSPIQSLKRIALEDVELRGRQIQAGDVLTVWLGAANRDPARFDAPEEFRPERQPNRHIAFGTGVHFCLGAHLARMEAAVALNGFLERFDRLDADLWNCQPLNGLYGLESLPCD…
	CYP109G5	Natronococcus occultus SP4; DSM 3396 2506729671	MSSADPQGLQVFPDELASREAWLEPFDWYRQMREDAPVRYDPDRRTWDVFRYADVKRVLDDDETFSVNPRLADDFQEPERPEEGLLFETMLFQDPPRHDELRGVVDDAFEPRALRELEPEIRELAIDLLSDALADDRGELDIVEDVAYPLPVVVIAQLLGVPAEDRDQFKRWSDTLVESSSADDESEAFARRQREAQMEMANYFFEMIADRRESPQDDLMTKIVTRELEDGSRLSEEEALGTCMLLLIAGNITTTNLIANAVRCFDAHELFDDLRAEPDAIGRAIEEALRYRAPVQAMSRVATEDVTLRDAEIEAGDRLVVWLGSANRDERQFEDADAFVPDRSPNQHLAFGHGTHYCLGASLARLEARVAFEELCARTATIETVDTDLQPVRSSLVYG…
	CYP109G18	Halohasta litchfieldiae DSM 22187 2695051608	MSAADPSRPAVSFPDALSSRERWLDPFDWYREMRAESPVRYDADRELWDVFRYEDVKRVLNTDERFSSDPATMPGFEEEIADSEGEPPPVFDTMLFADPPEHNRLRGVVEGFFQPRAIAEQADRIRELTEEYLDDIKGGEVDLVSEVAYPVPVDVIAMMLGVPTDDRAQFKRWSDTLIERPNAKTEAAMEEFQQRQQQTQAEMSQYFAELIEARRAEPQDDLITAIIEAEVDGHRLSEREMVGFCTLLLVAGNITTTNLITNAMRCFTAQPGLLDDLRTGDVKLSTAIEEALRYRSPVQALFRVTTESVELSGQEIPAGEGVVAWLGSANRDGDVFDRADEFVADRRPNQHLSFGHGTHYCLGAPLARLEAEIILSSLLERYEAIEPVEADLQPIRSSF…
	CYP109G20	uncultured halophilic archaeon J07ABHX67 (version 2) 2506983095	VSETDPAAIQVFPAALREREAWLDPFDWYAQMREEAPIRYDERRDVWDVFRYEDVKYVLDNDDPFSIDPDNADGSMMPGGEGVYTNATMIANDPPRHGELRSVVEEAFQPRRLKKLEPRIRALVDELLDEAIAETDGQFDLAERLSFPLPITVIAELLGVPPEDREQFIRWSYKGIQTGADQETAEEIVDEQEDNATKMVEYFSTKLEARRENPREDLLTTLATNEGADGRLSHREAIGTAMLLLLAGNTTTTNLLTNVVRSLGEPDSPGFEQLREGETTVEGVIEETLRYRSPLQATPRVLTGPAEIRGQQLAAGDEVIVWIGSANHDGREFDDPEAFRPDRASNRHLAFGYGSHYCLGAPLARLEVKVAVEALCDRFDSLRTVDTELQPIESLSAYG…
	CYP109G6	Halorubrum coriense DSM 10284 2556084180	MSSAGPSGLQAVPRALRDRESWLEPFDWYRRMREEAPVRYDADRQTWDVFLYEDVKRVLNDDETFSADPREADDFVEPEEPGEGLILDTMLFKDPPRHDELRGVVDEWFQPRRLRDREPHFRDLAGELLDDAVGAEGRMDVVGDLASPFPVTVIAELLGVPPSDRDRFKTWSDALVAAASDDEGAEAYADRQRQTQMEMAQYFLEMIESRREEPRDDLLSVIVTAESEGGGRLSREEALGMCILLLVAGNITTTNLVANAVRCFADADADLLDELRADDRALERAVEEVLRYRSPVQAMSRVAAEPVTMRGETIEAGDRVIAWIGSANRDDCQFASAETFRPDRSPNQHLGFGHGTHYCLGAPLARLEAKVGLSELLDRVERLRLTDEPLQPTRSSFVY…
	CYP109G7	Halorubrum kocurii JCM 14978 2556142962	MSSADPQGLQAVPEELQSREAWLEPFDWYARMREAAPVRYDPERRTWDVFRYDDVKRVLDDDDVFSVDPQKADDFVEPEGPGEGLILDTMLFEDPPRHDELRGVVDEWFQPRSLADREPHFRELASELLDDAVGADGQMDVVEDLAYPFPVTVIAELLGVPASDRDRFKTWSDTLVEAASDDESADAFADRQQQIQMEMAQYFLEMIEDRRENPRDDLISVIVTAESSEGGRLSREEALGMCILLLVAGNITTTNLIANAVRCFAEADADLFDQLRGDDRALTSAVEEVLRYRSPVQAMSRVATEDVTMRGETIEAGDRIIAWLGSANRDERQFEAADAFQPDRSPNQHVGFGHGTHYCLGAPLARLEAKVGLSELLDRVENVRLAEEPLQPTRSSFIY…
	CYP109G7	Halorubrum lipolyticum DSM 21995 2536642603	MSSADPQGLQAVPEELQSREAWLEPFDWYARMRETAPVRYDPERRTWDVFRYDDVKRVLDDDDVFSVDPREATDFVEPEGPGEGLILDTMLFEDPPRHDELRGVVDEWFQPRTLADREPHFRELASELLDDAVGADGRLDVVEDLAYPFPVTVIAELLGVPASDRDRFKTWSNTLVEAASDDESADAFADRQQQIQMEMAQYFLEMIEDRREDPRDDLLSVIVTAESGAGGRLSREEALGMCILLLVAGNITTTNLIANAVRCFAEADGDLFDELRGDDRALTSAVEEVLRYRSPVQAMSRVATEDVTMRGETIEAGDRIIAWLGSANRDERQFEAADAFRPDRSPNQHVGFGHGTHYCLGAPLARLEAKVGLSELLDRVENVRLADVPLQPTRSSFIY…
	CYP109G7	Halorubrum sp. CSM-61 2884869028	MSSAGPQGLQTVPRELRDRESWLEPFDWYERMREEAPVRYDAERRTWDVFRYEDVKRVLDDDETFSVDPREASDFVEPERPGEGLILDTMLFEDPPRHDELRGVVDEWFQPRALADREPHFRELAGELVDDAVDAQGRMDVVEDLAYPFPVTVIAELLGVPASDRDRFKTWSNTLVAAASDEESDEAYAERQQQSQMEMGQYFLEMIEDRRESPRDDLLSVIVTAESDAGGRLSREEALGMCILLLVAGNITTTNLITNAVRCFAEADGDPFEELRGDDRALGSAIEEVLRYRSPVQAMSRVATEDVTLRGETVEAGDRLIVWLGSANRDERQFDDADAFRADRSPTQHLGFGHGTHYCLGAPLARLEAKVGLSELLDRVEDVRLAETTLQPTRSSFIY…
	CYP109G10	Halosimplex carlsbadense 2/9/01 2533729960	MSSAGPQGLQAVPEALQDRESWLDPFDWYRRMREEAPVRYDPGRRTWDVFRYEDVKRALDDDETFSVDPREADDFEEPEQPGAGFILDTMLFEDPPRHGELRGVVDDWFQPRTLADREPHFRELAGELLDDAVDDSGEMDVVADLAYPFPVTVIAQLLGIPPSDRGRFKTWSDTLVAAASDDEGADEFTERQQQSQMEMAQYFLEAVEDRRENPRDDLLTVIATEESDTGGRLSHEEALGTCILLLVAGNITTTNLLANAVRSFAEADAVRFEELRGDERALSNAIEEVLRYRSPVQAMSRVAVEDVRMGGETIEAGDRVVVWLGSANRDERRFDDADTFDPDRSPNQHLGFGHGTHYCLGAPLARLEAEVGLSELLDRVENVRLADATLQPTRSSFVY…
	CYP109G10	Halosimplex litoreum hlt:I7X12 17000	MSSAGPRGLQGVPEALQDRESWLDPFDWYRRMREEAPVRYDPERRTWDVFRYEDVKRALDDDETFSVDPSRADDFEEPTEPGEGLILDTMLFEDPPRHDELRGVVDDWFQPRTLADRESHFRALAGELLDDAVDGGGELDVVADLAYPFPVTVIAELLGIPPSDRDRFKRWSDTLVAAASDDEGAERFTERQQRSQMEMGQYFLEAIEERRENPRDDLLSVIVTEETDAGERLSHEEALGTCMLLLVAGNITTTNLIANAVRTFAEEDADLFERLRGDDRALTRAVEEVLRYRSPVQAMSRVATEDVRMGGETIAAGDRVVVWLGSANRDERRFDDADAFRPDRSPNQHLGFGHGTHYCLGAPLARLEAEVALSELLDRVEGVRLAETTLQPTRSAFVY…
	CYP109G12	Halorubrum aidingense JCM 13560 2556089569	MSSAGPQGLQAVPRELQDREAWLDPFDWYERMREAAPVRYDPERRTWDVFRYEDVKRVLNDDELFSADPQKADDFVEPEAPGEGLILDTMLFEDPPRHGELRGVVDEWFQPRTLADREPHFRELAGELLDDAVGPHGQMDVVADLAYPFPVTVIAELLGIPPSDRDRFKTWSNTIVEAASDEENADAFAERQQQTQMEMAQYFLEMIEDRREDPQDDLLSVIVTAESDAGGRLSREEALGMCILLLVAGNITTTNLIANAVRCFAEADGDLFDELRGDDRALTSAIEEVLRYRSPVQAMGRVATEDVTMRGETIEAGDRVIVWLGSANRDERQFEAADTFRPNRSPTQHLGFGHGTHYCLGAPLARLEAKVGLSALLDRIEHVRLTEAPLQPTRSSFIY…
	CYP109G12	Halorubrum lacusprofundi R1S1 draft 2671608788	MSSAGPQGLQAIPEELQDRESWLDPFDWYERMREEAPVRYDPERRTWDVFRYEDVKHVLDDDEMFSVDPQEAADFVEPEGPGEGLILDTMLFEDPPRHDELRGVVDEWFQPRTLADREPHFRDLAGELLDDAVDTHGQMDVVEDLAYPFPVTVIAELLGIPSSDRDQFKTWSNTLVEAASDEESADAFAERQQQIQMEMGQYFLEMIEDRRETPREDLLSVIVTAESDAGGRLSREEALGMCILLLVAGNITTTNLIANAVRCFAEADADLFDELRGDDRALTSAIEEVLRYRSPVQAMGRVATEDVTMRGETIEAGDRVIVWLGSANRDERQFEAADTFRPNRSPNQHLGFGHGTHYCLGAPLARLEAKVGLSELLDRVEHVRLTETPLQPTRSSFIY…
	CYP109G12	Halorubrum sp. Ea8 2792523771	MSSAGPQGLQAVPEELQDRESWLDPFDWYERMRERSPVRYDPDRRTWDVFRYEDVKRVLDDDDVFSADPREADDFVEPEGPGEGLILDTMLFEDPPRHDELRGVVDEWFQPRTLADREPHFRELAGELLDDAVGTHGEMDVVEDLAYPFPVTVIAELLGVPPSDRDRFKTWSDTIVEAASDDEGADAFAERQQQTQMEMAQYFLEMIEDRRENPQDDLLSVIVTAESDAGGRLSREEALGMCILLLVAGNITTTNLIANAVRCFAEADPDLVDELRGDDRALTSAVEEVLRYRSPVQAMSRVATEDVTMRGETIEAGDRVIAWIGSANRDERRFDAADTFRPDRSPNQHIAFGHGTHYCLGAPLARLEAKVGLSELLDRVDRVRLTETPLEPTRSSFIY…
	CYP109G12	Halorubrum sp. Hd13 2792529406	MSSAGPQGLQAVPEELQDRESWLDPFDWYERMRERSPVRYDPDRRTWDVFRYEDVKRVLDDDDVFSADPREADDFVEPEGPGEGLILDTMLFEDPPRHDELRGVVDEWFQPRTLADREPHFRELAGELLDDAVGTHGEMDVVEDLAYPFPVTVIAELLGVPPSDRDRFKTWSDTIVEAASDDEGADAFAERQQQTQMEMAQYFLEMIEDRRENPQDDLLSVIVTAESDAGGRLSREEALGMCILLLVAGNITTTNLIANAVRCFAEADPDLVDELRGDDRALTSAVEEVLRYRSPVQAMSRVATEDVTMRGETIEAGDRVIAWIGSANRDERRFDAADTFRPDRSPNQHIAFGHGTHYCLGAPLARLEAKVGLSELLDRVDRVRLTETPLEPTRSSFIY…
	CYP109G12	Halorubrum sp. Ea1 2792552592	MSSAGPQGLQAVPEELQDRESWLDPFDWYERMRERSPVRYDPDRRTWDVFRYEDVKRVLDDDDVFSADPREADDFVEPEGPGEGLILDTMLFEDPPRHDELRGVVDEWFQPRTLADREPHFRELAGELLDDAVGTHGEMDVVEDLAYPFPVTVIAELLGVPPSDRDRFKTWSDTIVEAASDDEGADAFAERQQQTQMEMAQYFLEMIEDRRENPQDDLLSVIVTAESDAGGRLSREEALGMCILLLVAGNITTTNLIANAVRCFAEADPDLVDELRGDDRALTSAVEEVLRYRSPVQAMSRVATEDVTMRGETIEAGDRVIAWIGSANRDERRFDAADTFRPDRSPNQHIAFGHGTHYCLGAPLARLEAKVGLSELLDRVDRVRLTETPLEPTRSSFIY…
	CYP109G12	Halorubrum sp. Eb13 2792528639	MSSAGPQGLQAVPEELQDRESWLDPFDWYERMRERSPVRYDPDRRTWDVFRYEDVKRVLDDDDVFSADPREADDFVEPEGPGEGLILDTMLFEDPPRHDELRGVVDEWFQPRTLADREPHFRELAGELLDDAVGTHGEMDVVEDLAYPFPVTVIAELLGVPPSDRDRFKTWSDTIVEAASDDEGADAFAERQQQTQMEMAQYFLEMIEDRRENPQDDLLSVIVTAESDAGGRLSREEALGMCILLLVAGNITTTNLIANAVRCFAEADPDLVDELRGDDRALTSAVEEVLRYRSPVQAMSRVATEDVTMRGETIEAGDRVIAWIGSANRDERRFDAADTFRPDRSPNQHIAFGHGTHYCLGAPLARLEAKVGLSELLDRVDRVRLTETPLEPTRSSFIY…
	CYP109G12	Halorubrum sp. SG1 69 9 2795628093	MSSAGPQGLQTVPRELQDRESWLEPFDWYERMREEAPVRYDSERRTWDVFRYEDVKRVLDDDETFSVDPQKADDFVEPERPGEGLILDTMLFEDPPRHDELRGVVDEWFQPRALADREPHFRELAGELLDDAVDTEGEIDVVEDLAYPFPVTVIAELLGVPPSDRDRFKTWSNTLVEAASDEESADAYVERQQQSQMEMAQYFLEMIEDRRESPREDLLSAIVTAESDAGSRLSREEALGMCILLLVAGNITTTNLVANAVRCFAEADGDLFEELRGDDRALATAVEEVVRYRSPVQAMSRIATEDVTMRGETVEAGDRLIVWLGSANRDERQFEAADAFRPDRSPTQHLGFGHGTHYCLGAPLARLEAKVGLSELLDRVENVQIAETTLQPTRSSFIY…
	CYP109G27	Halorubrum lacusprofundi strain HLS1 plasmid pR1SE2 NZ KX906370.1	MSSAGPQGLQAIPEELQDRESWLDPFDWYERMREEAPVRYDPERRTWDVFRYEDVKHVLDDDEMFSVDPQEAADFVEPEGPGEGLILDTMLFEDPPRHDELRGVVDEWFQPRTLADREPHFRDLAGELLDDAVDTHGQMDVVEDLAYPFPVTVIAELLGIPSSDRDQFKTWSNTLVEAASDEESADAFAERQQQIQMEMGQYFLEMIEDRRETPREDLLSVIVTAESDAGGRLSREEALGMCILLLVAGNITTTNLIANAVRCFAEADADLFDELRGDDRALTSAIEEVLRYRSPVQAMGRVATEDVTMRGETIEAGDRVIVWLGSANRDERQFEAADTFRPNRSPNQHLGFGHGTHYCLGAPLARLEAKVGLSELLDRVEHVRLTETPLQPTRSSFIY…
	CYP109G17	Halosimplex sp. YPL4 2883658661	MSGADTQGLQSFPEALAGRDAWLEPFDWYRRMRADEPVRYDSNRSCWDVFRYADVKRVLDDDETFSVEPGIASDFVEPDDFGEGLMLETMILRDPPRHDEIRAVVEDEFSPRTLRDREPRIREITRDLLETAVTEGNGRMDVVGDLAYPLPVIVIAEMLGVPPERRDQFKEWSDAIVASTGADDSSEAVADAQSQSLQEMGMYFVQLLEERRDDPRDDLVSTMVSAEAGADAHLSQEEALGMCVLLLIAGNITTTNFLANAVRCLANHDLFDAVADGEYAVPAVLEEVLRYRSPVQAMSRIATREVTLQEETIGEGDRVVVWLGSANRDDRQFDDADTFVPDRSPTQHLAFGHGTHYCLGAPLARLEARVALEELLDGVSELSLVDTPLQPTRSSFVYG…
	CYP1001A2	Haloarcula sinaiiensis ATCC 33800 2556223513	MQDAYANQYPLVRVDPQVGQSVTVVLDPDIAHEVLADRDRFRRPNVGAQEQRRQGLVSSDGALWEQQRSVLDPEFVGGRLADYAEIAGDTLEETLTAWPESGRVDLFEELSILTMRVITRSLFSQDTDRERGETVHEALAALNDEFDASVFDLVLPEQLQSGVSAEFEEADAVLDSVATEFVDWHLNHEDPPRDVITALIDAKADPDIELSENELIDQTVLFMTGGQETTALTIAYAFYWLSQNPAAKERVRAEAQDVLDGGQPGWADLSDLTYTERVVRETLRLTPAVWSASREAREPVTLAGTDLDAGEFVMLPIYAHHRDSRVWSDPLTFDPDRWAGSASRGDSAYYPFGSGPRVCIGRQVALTEAQFALAHVLQHYDVQVTADELDLQPSVTLRP…
	CYP109G15	Halorussus sp. DLLS-82 2883599039	MSSADPGGLQVLPEELESREAWLEPFDWYRTMREDAPVRYDSDRRTWDVFRYEDVKRILDDDETFSVNPRMADGFREPDRPEEGLIFETMLFQDPPRHDELRGIVDDAFEPRALTDLEPKIREFAIDLLGEAFAGEDGTTELVDAFAYPLPVTVIAELLGVPAEDRDRFKRWSDTLVEATSADEDTEEYNERQRAAQMEMASYFFEMIEDRRESPRDDLMTQIVTRELDDGSRLSEQEALGTCILLLVAGNITTTNLITNAVRCFSDHDLFEELRGEASVQTAIEEVLRYRSPVQAMSRVATEDATIQGSTIEAGDRLIVWLGSANRDERQFDDADAFVPDRTPNQHLGFGHGTHYCLGAPLARLEAKVAIEELLDRTSTVGVADTELQPTRSSLVYGV…
	CYP109G16	Halobacteriaceae archaeon SB9 2690709997	MSSANPQGLQAFPDELADRESWLNPFEWYRQMRDDAPVRYDASRGSWDVFRYDDVKRILDDDETFSVDPERANDFVEPENEGEGLILQTMLFEDPPRHDELRGVVEEPFRPRAIRQLEPRIRELTTEILDDVLDDADGKMDIVGDLAYPLPVMVIAELLGVPAEKRDQFKTWSDTLIESAADDVDTQAYMEEQRQVQMEMAWYFLELIEERRENPRDDLISTIVTTELGDGSHLSREEALGTCILLLVAGNITTTNLVTNAVRCFDEADQFDAVRGDDRALTTAIEEVLRYRSPVQAMTRVATRDVDVQDATIGEGDRIVVWLGSGNRDERKFDDADRFVPDRAPNQHLGFGHGTHYCLGAPLARLEAKVVFSELLDRVKNVRVADTELSPLRSSFIYG…
	CYP109G22	Haloprofundus halophilus NK23 2914594320	MSSADPQGLQAFPDELAGRESWLEPFEWYREMRDDAPVRYDASRGSWDVFRYDDVKRVLDDDETFSVDPERASDYVEPENEGEGLILQTMLFEDPPRHDVLRGVVEEPFRPRAIRQLEPRIRELTTEILDDVLDDASGEMDIVDDLAYPVPVMVIAELLGVPAEKRDQFKTWSDTLVEAASDDIDAQAYVEEQQQVQMEMAWYFLELIEDRRENPRDDLISTIVTAELDDGSKLTREEALGTCILLLVAGNITTTNLVTNAVRCFDEADHFDAVRGDDRALSTAIEEVLRYRSPVQAMTRIATRDVEVQGATIEAGDRIVVWLGSGNRDERTFDDAGTFVPDRAPNQHLGFGHGTHYCLGAPLARLEAKVVLSELLDRVTDLRVAETELSPTRSSFIYG…
	CYP109AS1	Uncultured Halobacteriaceae archaea SG1 69 17 2795458289	MSDADTGSAPEEGRAMDMPAPIASRAGKLEPYDWYREMRTASPVAYDPERGCWDVFTYGIVTDVLADPETFSSRTDPDRDGIMRDSLLNTDPPLHTEQRDPLEEFFAPGAVADMEPEIGERADRLLDETLEDARKIGDGRREFDLVTPFAYTLPILTIAQLLGVPTEDREQFKEWSDVLISGPQLTGGDRDELESKQADARDELGAYFLELFAARRADPRDDLVSTIVEGQGDDLAEHQLLGLAILLLIAGNVTTTNVITNAVWCFATHDCVDDLRGDRGALTTALEEVLRYRSPVQRTARVTTEPVDIAGSTVPAGETVVPWLGSAHRDPEVFDDPETFVPDRAPNPHVAFGRGTHFCLGAPLARLEARVALEALLERVDSVDLVDTDHEPIASNFIY…
	CYP197L3	Haloferax sp. BAB2207 2537902687	EYGPVAEYDIGGISFYQLSDPELVEHVLVQENQRYIKGELFQESLGTVLGDGLLTSEGEFWRQQRHLMQPAFLPQMLRRYSEVMVEYTERMLSSWEDGETRDIHEDMMSLTVEIAAKTLFDVDIREEESAVGDALETVMDYSSTSMKRPVDVPRWVPTPRNRRYQQALDDLTEVVGRIVTEHRDDDPDPEANDVVSLLLTFRDDDGEPLPDEQIRDELVTILLAGHETTALALTYTLHLLGTNPEQAATLREELDAVLDGERPGFGDLDDLTYTEQVVKEGMRVYPPVWELIREAAEPDTVGDYRVEPGQTVSVQQWVFHRDPRFYDDPLEFRPSRWTKAFERDLPKYAYFPFGGGPRRCIGDRFAMLEARLALATIAQSWTVDPTHELSFDPSITLRP…
	CYP1002C3	Uncultured Halobacteriaceae archaea SG1 69 8 2795454037	MSEYGDVVSYSVPRLNFCTVLHPELIEQVLMTDNEQFGKWGFEDMGGEFAAEGLLMSEGEQWRRQRTTIQNAFTLDRIQGFGETMARCADETVAGWDDGEEVALNQAFSELTLGVLTRSLFDVELGAEASMVTEFTEALNRRGNMDGVSTFLPMWIPTPENRRYKRVLSEFRSFVEELIDERRGRVDEYDDLLSLLLTAEDDGGNTMSKTEIRDQMVTFLFAGHETTSLALTYACLELAQHDDVRDRLDAEHDAILGGTAPKLTDIDALTYTEQVIQEALRLYPPAFILFRKVHEDVELGGYRIPEGTRLTLPQFHVHTDERWYDDPGTFDPDRWTDDFEDSLPDYAYFPFGGGPRHCIGMRFATLELRTVLPTIAQQVEFELLSDPDPEFSMGATLQP…
	CYP109F5	Haloterrigena turkmenica DSM 5511 646513386	MESPDSVVGVGQSPKAIRSREGQLSPFEWYAEMRQESPVHYDEQRETWDVFRYEDVERVLKDHDTFTANRAFDPEKSSNDGDSDGDEDLPMLQTMISTDPPEQTRLRGFVDERFQPGAIREYQPRVEAVTEELLDDLEDEDAFDFVDEFAIPLPVIVIAELLGIPAERRDEFKAWSDALVARPDDDSEAELQRVQREQERAQREMGGYFATLLEERDGGNGDDLITLAANADELTRGEQVGFCILLLLAGNITTTNLLTNAIWSVEEAGVTDAIRTGAVDRQRAIEEVLRYRSPIQSLKRIAVEDVELNGRRIETGDVVTLWLGAANRDPDVFDAPEEFRPERHPNRHMAFGTGVHFCLGAHLARMEADVALGQLLERFDRLDADLSDLRPLSGLYGLE…
	CYP109F5	Haloterrigena salifodinae ZY19 2853969175	MQSPDSVVGVGRSPNAIRSREGQLSPFEWYAEMRAERPVHFDEQRETWDVFRYEDVERVLKDHDTFTANRAFDPEKSSNDGDSDGDEDLPMLQTMISTDPPEQTRLRGVVNERFQPGAIREYQPRVAAVTEELLDDLEGEDEFDFVDEFATPLPVIVIAELLGIPAERREEFKAWSDALVARPEDDTEAELERVQREQERAQREMGGYFATLLEERDGGSGDDLITLAANAEKLTRGEQVGFCMLLLLAGNITTTNLLTNAIWSVKEAEVTDAIRTGAVDRQRAIEEVLRYRSPIQSLKRIAVEDVELNGRRIETGDVVTLWLGAANRDPAVFDAPEEFRPERHPNRHMAFGTGVHFCLGAHLARMEADVALGQLLERFERLEADLSDLQPLNGLYGLE…
	CYP109F6	Natrialba aegyptia DSM 13077 2532841009	MQSADLPVGVEQPPEAIRSREGQLSPFDWYAEMRAEDPVRFDEQREMWDIFRYEDVDRVLKDHDAFTARRTREDNEFSSDAEDDTGMLQTMITVDPPEHNRLRGFVDERFQPGSIREYQPRVEAVTEDVLDALAGKEQFDFVDEFAIPFPVTVIAELLGIPAERRDQFKAWSDALIARPKNGTQTEIQRIQQERQQARQEMSGYFTKLVAERRGGDGDDFITLAANTEELSREEKVGFCILLLLAGNITTTNLLTNAIWSLEEQGLTDAVRTGAIDRKQVVEEVLRYRSPVQSLNRIAIADVELNGKQIQAGDVVTLWLGAANRDPEIFDAPEEFRPEQRPNRHMAFGMGVHFCLGAHLARMEADVAMQQLLERFDRLDANLSNLDPLYSLYGLKSLPC…
	CYP109F12	Halopelagius longus CGMCC 1.12397 2671758122	MQSSGSAVGVGQAPEAIRSRERQLSPFEWYAEMRQKTPVCYDEQRETWDVFRYEDVNHVLKNHDAFTANRTLEDNESSNGGSDEMPMLQTMITTDPPEHNRLRGFIDEQFQPGAIREYQPQVEKVTAELLDDLENKQQFDFVDEFAVPVPVIVIAELLGIPADRREQFKEWSDALVARPEDDTEEEIQRVQRGQQQAQQEMGRYFAKLLEERRGGDGDDLVTLAANAEDLSRGEKVGFCILLLLAGNITTTNLLTNTIWSFEEEGIINDVRTGAIDHEQAIEEVLRYRSPIQSLKRIATENVELNGQQIQTGDVLTLWLGAVNRDPEIFDDPEKFRPERGPNRHIAFGTGVHFCLGAHLARMEADVAIEQLLERFDRLDADLSDLQPLSSLYGLESLPC…
	CYP109G8	Halococcus salifodinae DSM 8989 2556210041	MSSADPQGIQAFPEALTEPDAWLEPFEWYQEMREGSPVRYDPARGSWDVFRHADVKRVISDDETFSVDPRNASDFVEAGGEGEGLILDTMLFQDPPRHDELRAIVEEAFSPRVVAELEPRLRELMGDLLDDALATNDGTMDLVDELAYPFPVIVIAEVLGVPSEDRAQFREWSESLVAAADGEAGAEVAERQQASQREMAMYFLELIEDRRENPRDDLLSTIATAELSDGSTLPQQEALGMCMLLLIAGNITTTNLITNAVRCFGNHDLFAELAGEENAIGTAVEEVLRYRAPVQAMTRVARSDVTLGGETIEEGDRLVAWLGSANRDSRQFATADEFVVDRAPTGHLGFGHGTHYCLGAPLARLEARVALSELLSRVDGLALADTDLSPTRSSFIYGV…
	CYP109G26	Haloprofundus sp. SEDH52 plasmid NZ CP083667.1	MSSTDPQGLQAFPDELSGRESWLEPFDWYREMRDDAPVRYDASRGSWDAFRYDDVKRILDDDGTFSVDPERATDYVEPENEGEGLILQTMLFRDPPRHDELRSVVEEPFRPRAIRQLEPRIRELTTEVLGDALDARGEMDVVEDLAYPLPVLVIAELLGVPAEMRDQFKTWSDTLVEAASDDVDTQAYLEDQRQVQMEMAWYFLDLIEDRRENPRDDLVSRIVTAELDDGSRLSREEALGTCILLLVAGNITTTNLIANAVRCFDGADHFDTVRDDDRALAAALEEVLRYRSPVQAMTRIATEEVTLHDATIEGGDRVVVWLGSGNRDERQFDDAETFVPNRTPNQHLGFGHGTHYCLGAPLARLETKVVLSELLDRVTDLRVADAELSPTRSSFIYGV…
	CYP109F8	Halostagnicola sp. A56 2579678300	MQSSDSVVGVGRPPEPIRSPEGQLSPFGWYAEMREERPVHYDEQRETWDVFRYDDVDRILKDHDSFSAKRALEDGQSSSGDADDLPMLQTMITTDPPEHTRLRGFVDERFQPGSIREYRPRVERVTEAVVADLEERERVDLVDEFAVPLPVTVIAELLGIPAERRDQFKAWSDALVSRPEDDSQSERQRVQREREQAQREMGRYFATLLEERAGGTDDDLITLAANSDLSRGEQIGFCMLLLLAGNITTTNLLTNAIWTFEAEGLTDALRRGEITLESAIEETLRYRSPIQSLKRIALEDVELRGQQIRAGDVLTVWLGAANRDPERFDAPEEFRPERRPNPHIAFGTGVHFCLGAHLARLEAAVALEQLLERFDHLEADLWNLRPLSGLYGLESLPCD…
	CYP109G1	Haladaptatus paucihalophilus DX253 contig00007 650254482	MSSSDPQGLQAFPDELSEREAWLEPFDWYREMRERAPVRYDPTRKVWDVFRYDDVKEMLDDDERFSVSPRNASGFQEPEGEEAGVMLDTMLLQDPPRHDELRGVVDEEFSPRTIRELEPRIRELTTELLDDILDNGDEIDLVSEFAYPLPVIVIAELLGVPTEDREQFKTWSDAIVSAASEDESGAEFVERQEEMRQEMAFYFIQLMEDRRENPQDDLISTLVTAEIDGEPLTHREILGTCILLLVAGNITTTNLITNAMRSFDEVDAVDELAGDDRALTTAIEEVLRYRSPVQAMTRVAMEDVTMHGETIEEGDQIVVWLGSGNRDERQFDDADEFRPDRTPNQHFGFGYGTHYCLGAPLARLEAKVALSELLSRVSNVTIPETTLEPTRSSFIYGVE…
	CYP109G1	Haladaptatus paucihalophilus DSM 18195 2700137717	MSSSDPQGLQAFPDELSEREAWLEPFDWYREMRERAPVRYDPTRKVWDVFRYDDVKEMLDDDERFSVSPRNASGFQEPEGEEAGVMLDTMLLQDPPRHDELRGVVDEEFSPRTIRELEPRIRELTTELLDDILDNGDEIDLVSEFAYPLPVIVIAELLGVPTEDREQFKTWSDAIVSAASEDESGAEFVERQEEMRQEMAFYFIQLMEDRRENPQDDLISTLVTAEIDGEPLTHREILGTCILLLVAGNITTTNLITNAMRSFDEVDAVDELAGDDRALTTAIEEVLRYRSPVQAMTRVAMEDVTMHGETIEEGDQIVVWLGSGNRDERQFDDADEFRPDRTPNQHFGFGYGTHYCLGAPLARLEAKVALSELLSRVSNVTIPETTLEPTRSSFIYGVE…
	CYP109G1	Haladaptatus sp. W1 2730759648	MSSSDPQGLQAFPDELSEREAWLEPFDWYREMRERAPVRYDPTRKVWDVFRYDDVKEMLDDDERFSVSPRNASGFQEPEGEEAGVMLDTMLLQDPPRHDELRGVVDEEFSPRTIRELEPRIRELTTELLDDILDNGDEIDLVSEFAYPLPVIVIAELLGVPTEDREQFKTWSDAIVSAASEDESGAEFVERQEEMRQEMAFYFIQLMEDRRENPQDDLISTLVTAEIDGEPLTHREILGTCILLLVAGNITTTNLITNAMRCFDEVDAVDELAGDDRALTTAIEEVLRYRSPVQAMTRVAMEDVTMHGETIEEGDQLVVWLGSGNRDERQFDDAEEFRPDRTPNQHFGFGYGTHYCLGAPLARLEAKVALSELLSRVSNVTIPVTTLEPTRSSFIYGVE…
	CYP109G1	Haladaptatus sp. R4 2690718291	MSSSNPQGLQAFPDELSERKAWLEPFDWYREMRDQAPVRYDPVRHVWDVFRYDDVKTILADDERFSVSPRNADGFQEPEGEEAGVMLDTMLLQDPPRHDELRGVVDDEFSPRSIRELEPRIRELTTELLDEILDNGDEIDLVEEFAYPLPVIVIAELLGVPAEDRDQFKTWSDAIVSAASEDENTEEFYERQGEMRQEMAFYFVQLMEDRRENPQDDLISTLVNAEIDGDPLSHREILGTCILLLVAGNITTTNLITNAMRCFDEDDTFDELAGDDKALTTAIEEVLRYRSPVQAMTRVAMEDVTIGGETIEEGDRISVWMGSANRDERKFDDADEFRADRVPNQHLGFGYSTHYCLGAPLARLEAKVALSELFSRVSNITIPETTLEPTRSSFIYGVD…
	CYP109G2	Halalkalicoccus paucihalophilus DSM 24557 2685138745	MSSAEPRGLQAFPEALSTREAWLEPFGWYREMRENAPVRYDPGRNSWDVFRYADVKRILDDDSTFSVDPSKATDFVEPEGQGAGLILDTMLFEDPPRHDELRGVVEDSFRPRAIRELEPRIRELTREILDDTLEGEGEMDLVSEFAYPLPVVVIAELLGVPVEDRDRFKEWSDAIVSSASDGEGGEEFAERQQEVQREMGFYFLQLIEERRENPQDDLISTIATAEIDGEPLPREEVLGTCMLLLVAGNITTTNLITNAVRCFGENDLFGTYTDAGAVPRSAIEETLRYRAPVQAMTRIATEEVTMNGETIGAGERVIVWMGSANRDGRQFPDGDSFVPDRSPNQHLGFGHGTHYCLGAPLARLEAEVALSELFDRLTDVELVGTDLEPTRSSFIYGVE…
	CYP109G13	Uncultured Haloferacaceae archaea SG1 64 39 2795418119	MSSADPQGIQAFPEALSERDAWLEPFEWYHEMRADSPVRYDPSRKSWDVFPHAEVKRVISEDETFSVDPRNATHFQEPGEGEGLILDTMLFQDPPRHDELRAIVEEAFRPRVVRELEGRLRELVSELLDDALAGGGGEMDLVEEFAYPFPVIVIADILGVPSEDRAQFREWSESLVAAASGEESEAIAAAQQESQREMAMYFLELIQDRRENPQDDLLSTIATAELSDGSPLPQEEALGMCMLLLIAGNITTTNLIANAVRCFGNHDLFGELAGEENAIGTAIEEVLRYRAPVQAMTRIALTDTTLGGETIEEGDRVVAWLGSANRDEGVFENGGEFVVDRAPTQHLGFGHGTHYCLGAPLARLEARVALSELLSRVENLSLVDTPLSPTRSSFIYGVE…
	CYP109BB1	Haloarcula sp. JP-L23 halj:G9465 20635	MATANQREYIPMPEPLQTDRAWLDPSDWYREQRAENPVRFDPERQVWDVFTYDETKEILEDHETFTSDLTQAAAFDFPAPEEGSPIRNSVLRMDPPKHTALRGVADDEFLPGVIQKLTPQIEAHTDELLDAVADDGEMDVIEDLAYPLPVTVIAQLLGIPPSDSDQFKEWSDLLLADAGSADDPEAVLKAQRDALTDMRAFFLDLIEERRADPSKDLVSVIATAQPDGEYLADEDAVGYCMILLIAGNITTTNLIGNSLRTFKEKGLIEQLRNDDELLDAAIEEVLRYRSPSQALTRVATSKAEVNGHTIEPGEFVITWLGSANRDEAQFEDPETFNLDRSPNNHLAFGHGIHFCQGASLARLEAKVSLKKLLGRFESIQLTHDQLEPVDSAFLYGTTS…
	CYP109G2	Halalkalicoccus jeotgali B3 chromosome 648061619	MSSAEPQGLQAFPEELSTREAWLEPYGWYREMRENEPVRYDPGRNSWDVFRYADVKRILNDDATFSVDPEKATDFVEPEGEGEGLILDTMLFEDPPRHDDLRGVVEDSFRPRAIRELEPRIRELTREILDDALEGEGEMDLVSEFAYPLPVVVIAELLGVPVEDRDRFKEWSDAIVSSASDDEGGAEFAERQQEVQREMGFYFLQLIEERRENPRDDLISTIATAEIDGEPLPREEVLGTCILLLVAGNITTTNLITNAVRCFGENDLFGTYTDAGAVPTPAIEETLRYRAPVQAMTRIATEDVTVGGETIGAGDRVIAWMGSANRDDRQFPEGDSFVPDRSPNQHLGFGHGTHYCLGAPLARLEAEVALSELFDRLAGVEFADARLQPTRSSFIYGVE…
	CYP1014C2	Natronococcus jeotgali DSM 18795 2556159203	MELPSVEVYVLAHPEFFEQALVTDIDAFGKTDDFQRVFGNGMLSTEGEQWTRQRGILQPLFHRDRIGGYGEYMVDATQRRLGTWVSDEIRDIESEMQDLTLEIFFATLFGHELQPGEGDDLREASAGLNKWFEPTSWLLPNWIPTPARRQFDNSAKRLRTEVRRLLAEYDEGSDSEGSQTTAFQHETLLSKLHEALEASGQDHLSLEEVEDQMLTMIFAGYETTAAALGFAWYSLALNPDVRQAFHDELDTVLDGRPPTQADVADLDLTNRIVTETLRLYPPIHTIPRQTTQNVDVGEYQIPANEEVHLSTISVHRDERFYDDPLEFRPDRWAGNLEEELPDHAFIPFGGGRRTCVGREFARLEATLVLATIGQHWTLDWAGDDTITIEPEITTKTKNG…
	CYP109AF1	Haloterrigena mahii WP082917747.1 Archaea	MKHMTMPDEEPTLAGWMSPIEPLRSKERQRNPFPWLRKQRRSHPVRFNKEQGYWEIFGYDAAKEALTDHDRFKSTPNLAVRNGLIRDTIFAVDPPRHTKLRKPADEFFKSDNIREYGPVVERLANDLIDDIADDGEMEFIEDFAQPIQVRTITRMLGLPSDDIDTFVRWNNIITRGQFSSVEQSIQKQEQASTEMNELFSRLARERREEPGDDFISLLAQSEIDGEPMPIDNIVGYGILLLLAGNATTTLEMANAMTCLWNSDPGLFDDLAGNDDALATAIEEVLRYRPTFPKPTRMASRDFEFHGKQLQKGELVMVWIASANRDGSTFDNPETFVPDRSPNPHLSFGHGVHICIGATLSRLVMRKALGTLFERLTDIRLVDDELDPIWNPALHGFKEL…
	CYP109F15	Natrinema sp. SYSU A 869 plasmid NZ CP082248.1	MQSPDSAVGVSQPPEAIRSREGQLSPFEWYAEMRREVPVHFDEQRETWDVFRHEDVNLVLKDHDAFTANRSLENDESSSTTEDDMPMLKTMITTDSPEHNRLRGFVDERFQPGAIRDYQPQVEETMEGLLDDLECEEQFDFVDEVAIPFPIIVIAELLGIPAERRNQFKEWSDALVARPEDDTQEEMQRVQQEQQQAQREMGRYFAKLLEERERGDGDDLITLAANTEELSRGEQIGFCILLLLAGNITTTNLLTNAIWSFEERGLTDAIRTGDIDHKQAIEEVLRYRSPIQSLKRIAIEDVELNGQQIQAGDVVTLWLGAANRDPETFDAPEEFRPERHPNRHTAFGTGVHFCLGAHLARMEADVALKQLLERFEQLDADLSNLQPLSGLYGLESLPC…
	CYP109G4	Halococcus morrhuae DSM 1307 2532206113	MSSADPQGLQAFPEALSEPDAWLEPFDWYREMRDDSPVRYDASRGSWDVFRHADVKRVISDDEAFSVNPRTASDFEGLSGEGEGLILDTMLFQDPPRHDDLRAVVDDAFSPRTVAEMEPRLRDLMSELLDDALAANDGEMDLVEEISYPFPVIVIAELLGVPAEDRAQFKEWSDSLVAAASDEEIAERQQQSQQEMAMYFLDQLQQRREEPRDDLLTTIATAELDDGSKLPQEEALGMCMLLLIAGNITTTNLITNAVRCFGNQGVLSELAGDENAVGPAIEEALRYRAPVQAMTRIARSDVTLGDATIEEGDRVVAWLGSANRDERAFDNADEFVVDRAPTGHLGFGHGTHYCLGAPLARLEARVALSELLSLDGLTLADADLSPTRSSFIYGVESLP…
	CYP109G4	Halococcus thailandensis JCM 13552 2556152388	MSSADPQGLQAFPEALADRDAWLEPFDWYREMRDDSPVRYDASRGSWDVFRHADVKRVISDDEAFSVNPRTASDFEGLSGEGEGLILDTMLFQDPPRHDELRAVVDDAFSPRTVAEMEPRLRDLMRELLDDALAANDGEMDLVEEISYPFPVIVIAELLGVPAEDRAQFKEWSDSLVAAASDEEIAERQQQSQQEMAMYFLDQLQQRREEPRDDLLSTIATAELDDGSKLPQEEALGMCMLLLIAGNITTTNLITNAVRCFGNQGVLSELAGDDNAIGPAIEEALRYRAPVQAMTRIARSDVNLGDATIEEGDRVVAWLGSANRDERAFDDADEFVVDRAPTGHLGFGHGTHYCLGAPLARLEARVALSELLSLDGLALADADLSPTRSSFIYGVESLP…
	CYP109G4	Halococcus sediminicola CBA1101 2632724973	MSSADPQGLQAFPEALSEPDAWLEPFDWYREMREESPVRYDAARGSWDVFRHADVKRVISDDETFSVNPRTASDFVEPEGEGGGLILDTMLFQDPPRHDDLREIVDDAFSPRTVAELEPRLRELMADLMDDALAANDGEMDLVEELSYPFPVIVIAELLGVPVEDRAQFKEWSDSLVAAASDEETAERQQQSQREMAMYFLDLIQQRREEPRDDLLSTIATAELSDGSKLPQEEALGMCMLLLIAGNITTTNLITNAVRCFGNQDLLSELAGDENAIGTAIEEVLRYRAPVQAMTRVARSDVSLGDATIEEGDRVVAWLGSANRDGRAFENADEFAVDRAPTGHLGFGHGTHYCLGAPLARLEARVALSEILSLDGLALADADLSPTRSSFIYGVESLP…
	CYP109G11	Natronococcus amylolyticus DSM 10524 2556097006	MQAFPDELSSREAWLEPFDWYREMRESAPVRYDPSRGCWDVFRYADVKRILGDDGTFSVNPRLADDFQEPERPEEGLLFETMLFKDPPRHDELRGVVDDAFEPRAIRALEPEIRELATDLLSDALADDRGELDVVDDFAYPLPVVVIAELLGVPAEDREQFKRWSDTLVESSSADDETEAFLERQQQAQMEMASYFFEMIADRRESPRDDLMSQIVTRELEDGSRLSEEGALGTCILLLIAGNITTTNLVTNAVRCFDAHDLFDELRAEPDAIGRAIEEVLRYRSPVQAMSRVATEDVTLRDAEIESGDRVVAWLGSANRDERQFEDADAFVPDRSPNQHLGFGHGTHYCLGAPLARLEASVALEELCTRTATIETVDADLQPVRSSLIYGVESLPIRY…
	CYP2621B1	Uncultured Halobacteria archaea SG1 64 6 2795574168	MTAFDFDDPASFDPTQLAEVDDPYPIFDTLHEGGPSVETDAGYHVVVGYDAAQSVLRDDRFSSGRIGQYYRTTLPDGAAQERLGNRLNFMDPPDHTRVRGLVVTAFTPQRVQALRDWVESKTHELLDGVEESFDSGESVDIRAELAHELPSAVISELLGVPVEDRDQLTEWTEAITPLLNVQMAADDMEQALDASEQFADYARELVAQRRADPGDDLLTDLIETEEDGQSLSRAELVSLFITLYSAGHRTTRDLFSNGLYELLQQLDDYAAIADDPELVPGAVQEFLRYETPTLYVGRVPTEDVTVEGQSVDAETITLVVLGAANRDPEVYTDPHQFDIRRDGPDPLSFAAGRHRCLGAPLATMEAAVMLRAVTRRFPDLSLSNPEPLWWNSGPFRGLS…
	CYP109F2	Haladaptatus paucihalophilus DX253 2507264766	MASSNQGVAFRTPPEALASEQAQLNPFDWYAEMRREHPVRYDDQRGRWDVFKYEDVKQIVSDHETYASDVASTDIRLVDRDFDTDRAPSMIRADPPAHGRLRNFVNSRFQPGSIAEHRARFEQIADDLLDDIDSGANVDIIDKFSHPYPVTIIADLLGLPRDDYDQFLTWSKAATELSLTGDEKAIESNKRRRARVQREMREYFSNLISERATGSGDDLITLAAMNDELTHEEKISFCLTLLIAGNVTTVNLITNALWCFEENDLFDAVRTGAVSRTKVIEEVLRYRSPAQTVRRVTTKPVELGGRRIDAGELVLARIGSANRDPARFDSPEEFRPERSPNPHIAFGGGIHFCLGAQLARLEADIALEKLLDRFEVINPDLSDLSPQTFLYGVKSFPCR…
	CYP109F2	Haladaptatus paucihalophilus DSM 18195 2700140768	MASSNQGVAFRTPPEALASEQAQLNPFDWYAEMRREHPVRYDDQRGRWDVFKYEDVKQIVSDHETYASDVASTDIRLVDRDFDTDRAPSMIRADPPAHGRLRNFVNSRFQPGSIAEHRARFEQIADDLLDDIDSGANVDIIDKFSHPYPVTIIADLLGLPRDDYDQFLTWSKAATELSLTGDEKAIESNKRRRARVQREMREYFSNLISERATGSGDDLITLAAMNDELTHEEKISFCLTLLIAGNVTTVNLITNALWCFEENDLFDAVRTGAVSRTKVIEEVLRYRSPAQTVRRVTTKPVELGGRRIDAGELVLARIGSANRDPARFDSPEEFRPERSPNPHIAFGGGIHFCLGAQLARLEADIALEKLLDRFEVINPDLSDLSPQTFLYGVKSFPCR…
	CYP109F2	Haladaptatus sp. W1 2730762780	MASSNQGVAFRTPPEALASEQAQLNPFDWYAEMRREHPVRYDDQRGRWDVFKYEDVKQIVSDHETYASDVASTDIRLVDRDFDTDRAPSMIRADPPAHGRLRNFVNSRFQPGSIAEHRARFEQIADDLLDDIDSGANVDIIDKFSHPYPVTIIADLLGLPRDDYDQFLTWSKAATELSLTDDEKAIESNKRRRARVQREMREYFSNLISERATGSGDDLITLAAMNDELTHEEKISFCLTLLIAGNVTTVNLITNALWCFEENDVFDAVRTGAVSRKKVIEEVLRYRSPAQTVRRVTTKPVELGGRRIDAGELVLARIGSANRDPARFDSPEEFRPERSPNPHIAFGGGIHFCLGAQLARLEADIALEKLLDRFEVINPDLSDLSPQTFLYGVKSFPCR…
	CYP109F3	Haladaptatus paucihalophilus DX253 contig00026 650256440	MESPNQASSVLRPPEELYDRQRQLDPFDWYARMRRESPVRYDESRKMWDVFRYEDVDRVLSDYDAFSSDMRDAEAVSFDDDQAMRRTMINAEPPEHDRLRRFVDERFRPGTIRELQPRLEAFAAEFLDAVEDADRIDLVGDFAYPFPVTVIAELLGIPADRRDQFKSWSDALVASPTEETTAAMEKNERQRQRARREMAEYFGDLLDERADGDGDDLITLAATSDDLERDEKVGFCILLLIAGNITTTNLITNAVWCFDEHDVTDAVRTGEIDRKQAIEEVLRYRSPAQSIRRVATRDVELGGETIEAGELVTAWIGSANRDPDVFDAPEEFRPERSPNRHIAFGKGIHYCLGAPLARVEADIALDALLDRFDTIEPTDEPKSPLSTQLLHGLEALPCR…
	CYP109F3	Haladaptatus paucihalophilus DSM 18195 2700139406	MESPNQASSVLRPPEELYDRQRQLDPFDWYARMRRESPVRYDESRKMWDVFRYEDVDRVLSDYDAFSSDMRDAEAVSFDDDQAMRRTMINAEPPEHDRLRRFVDERFRPGTIRELQPRLEAFAAEFLDAVEDADRIDLVGDFAYPFPVTVIAELLGIPADRRDQFKSWSDALVASPTEETTAAMEKNERQRQRARREMAEYFGDLLDERADGDGDDLITLAATSDDLERDEKVGFCILLLIAGNITTTNLITNAVWCFDEHDVTDAVRTGEIDRKQAIEEVLRYRSPAQSIRRVATRDVELGGETIEAGELVTAWIGSANRDPDVFDAPEEFRPERSPNRHIAFGKGIHYCLGAPLARVEADIALDALLDRFDTIEPTDEPKSPLSTQLLHGLEALPCR…
	CYP109F3	Haladaptatus sp. W1 2730759476	MESPNQASSVLRPPEELYDRQRQLDPFDWYARMRRESPVRYDESRKMWDVFRYEDVDRVLSDYDAFSSDMRDAEAVSFDDDQAMRRTMINAEPPEHDRLRRFVDERFRPETIRELQPRLESFAAEFLDAVEDADRIDLVGDFAYPFPVTVIAELLGIPAERRDQFKSWSDALVASPTEETKTAMEKNERQRQRARREMAEYFGDLLDERADGDGDDLITLAATSDDLEREEKIGFCILLLIAGNITTTNLITNAVWCFDEHDVTDAVRTGEVDRKQAIEEVLRYRSPAQSIRRVATQDVELGGETIEAGELVTAWIGSANRDPDVFDAPEEFRPERSPNRHIAFGKGIHYCLGAPLARVEADVALDALLDRFDTVAPTDEPKRPLSTQLLHGLEALPCR…
	CYP109AR1	Haloterrigena mahii H13 2853961768	MSSNPTRDDPFVRPPAQLRSDERQLDPFPWYRKMRETSPGIHYNTDQDRYEVFTWDAVRTVLEDWETFSSDTELPTDRMNVLDDTIFNIDPPRHPELRDVANDFFRPSEIQPLESRIRSLATELLDEVEDDGEMDLVADFAIPLPIIVIAELLGIPEDDRSDFRSWCRSLTRIRTEDETELIDEQAAAGQEFATYMYEIIEERKQNPRDDLISRFVHADIDGDPLTFSEIIGFPALLLIAGNITTTGLITNTVRTFAEEDPSLFDELAGNASALETAIEEVARYQSSVPAVSRTVTRQTTVLETTVEPGKPVIVWLASANRDSGRFDDAETFVPDRHPNPHIGYGHGIHTCLGASLARLETKVAVSQLLSRFDDLSVDCSTPDPIWNTFMHGVERLPVE…
	CYP109F10	Halococcus hamelinensis 100A6 2502299456	MQSTDSVDSARQHPAALQSRDAHLAPFEWYAEMRSEAPVHYDEHRKTWDVFRYEDVDHVLRNYEQFSADRSDRGDDPSDDAGSDMTVLKTMISTDPPEHERLRGFVNERFQPGILRDYRPRLEELTDELIDGFEDTDRFDFVEEFAVPFPVTVIAELLGIPAERRDQFREWSNALIARPDDPSEEAVQRMRRQRETAQREMGQYFAKLLEERRAGEGDDLVTLAATADELNQQEKIGFCMILLLAGNITTTNLLTNAIWSFEEQGVMDAVQSGDIDRKRAIEEVLRYRSPIQEIQRVTTENVELSGHEIEAGEIVNVWVGAANRDPDVFDEPEAFRPERSPNQHLAFGKGIHYCLGAPLARLEADIALDRLLTRFDRLDGDLSELRPISSHYGLRSLPC…
	CYP109F10	Halococcus hamelinensis	MQSTDSVDSARQHPAALQSRDAHLAPFEWYAEMRSEAPVHYDEHRKTWDVFRYEDVDHVLRNYEQFSADRSDRGDDPSDDAGSDMTVLKTMISTDPPEHERLRGFVNERFQPGILRDYRPRLEELTDELIDGFEDTDRFDFVEEFAVPFPVTVIAELLGIPAERRDQFREWSNALIARPDDPSEEAVQRMRRQRETAQREMGQYFAKLLEERRAGEGDDLVTLAATADELNQQEKIGFCMILLLAGNITTTNLLTNAIWSFEEQGVMDAVQSGDIDRKRAIEEVLRYRSPIQEIQRVTTENVELSGHEIEAGEIVNVWVGAANRDPDVFDEPEAFRPERSPNQHLAFGKGIHYCLGAPLARLEADIALDRLLTRFDRLDGDLSELRPISSHYGLRSLPC…
	CYP109F11	Haloferax sp. Atlit-6N 2904987082	VQSTDSVDSARQLPAALRSRDAHLAPFEWYAEMRRDAPVQYDEQRETWDVFRYEDVDRVLRDHETFSADRSGSSASLGDDAGGEMSVLKTMISTDPPEHERLRGFVNERFQPGALREYRPRLEELTDELVDGLETRDQFDFVESFAVPLPVMVIAELLGIPAERRDQFKEWSEALIARPEDPSDEAVQRMKRKRGAAQKEMGQYFARLLTERQGGDGDDLITLAATTDELSQQEKIGFCMILLLAGNITTTNLLTNAIWCFEEQGLTEAVRSGEVSRKKAIEEVLRYRSPIQEIQRIASEDVEVGGKHISAGEVVNVWVGAANRDPAVFDDPETFRPERRPNQHLAFGKGVHYCLGAPLARLEADIALDRLLARFDSLEADLSDLHPLNGHYGLQSLPC…
	CYP2613A1	Natrinema sp. CBA1119 WP098725982.1 Archaea	MTSQSYSNGNGEFPESHPEPLRSSEALHDPFEWYHRKRRTSPVHYDSDREVYDVFSYEHVKSALQNDERFVRKPLSRPQMTVPNPFSYIDNAMVWSDGSDHSQMKHQLFEYFRPDMLHDLRHTIEDIARSQLDIALEDGPEFDFVTDFAVPVPLRIVMQLVGIPQRDHKQLLSWLETFRGVMNTEYSAVESKNPAAMEATVDYFERLVDARKTDPKDDLISRLVVESELSDAEIGANCFDFIMAGQGTMSEFLSNALSLFDRHGLFEQLIQYEMEVVLEEVLRYRSPLQSRVRETTESVTLHGMEIPDGESVVLWIGAANRDPQKYDDPDTFVPDRDPDHLAFGSGTHVCIGAPLARLEGPIVLRTVVDRVDDIEIRHDEATPKPKASKLGFERLPVSV…
	CYP2613A2	Uncultured Halobacteriaceae archaea SG1 66 7 2795492900	MATERDSEMAIDVPEGTPTSLQSEAAMHHPFEWYRTQREHGPVHYDPQRNVYDVFSYTHVKEALQDSETFTRKPLSGSHSDTQTPFSYLDNAMVWSDGSKHSDAKAQLFQYFRPSMLADLETSIREITADQLHVAMDDGTKFDFVSEFAVPVPLRVIMDVVGIPQADHEQMLAWLETFREVMNTEYSDKESRDGSLMTETVEYFRTLVTRRRRDPQDDLVSRLATETELSDAEIGSNCFDFILAGQGTMSELLANALFLFDDQGLLDEQPDHDVSDILEEVLRYRSPLQSRARVTTRPVTVGETDISAGETIILWLGAANRDPARFDRPETFVPDRDPEHLAFGTGAHSCIGAPLARLQAPIVLATFLDSVTSVTIDLDAAEPKWKPSKLGFEQLPVAV…
	CYP109F14	Haladaptatus sp. R4 2690720719	MASDQPAAVLRPPKALRDRERQVAPFDWYEKMRLESPVRYDDDRNMWDVFRYEDVDRILSDYETFTSNVRDATESPFDDDQQGFNRTMINSEPPEHDRLRGFVNERFRPGTIRELQPRLEELTDEFLDGIADEDRIDVVGDFAYPFPVTVIAELLGIPADRRDEFKAWSDALVASPREETKAAVEKNQQERQRARREMGEYFGDLLDERSDGDGDDLVTLAATSDELDREEKVGFCMLLLIAGNITTTNLITNAIWCFHEQGTMEAVRSGEIDRKKAIEEVLRYRSPVQSLRRVAARDVEVGGKSIEKGDVISAWIASANRDSDVFDDPTEFRPERSPNRHIAFGKGIHYCLGAPLARVEADIALKALLEQFDTIEPTDAAKKPVPSQVLYGLESLPCR…
	CYP109G21-joined		VLQFPSALSDRESWLEPFEWYEQMRADASVRYDERRGAWDVFGYDEVKAVLDDDERYSVDPRNAAGPTRNEDGPIGGTMLTRDPPRHDELRSVVEEAFRPRQLRELVPRMRTITNELLDDALAEADGQFDLVETLSYPLPVIVIAELLGVPAEEREQFKRWSDTLVQGGDDAAETEAIMEDQQDAGEEMAEYFGRQIRDRRENPREDLLTTIATNEGEGGRLSRREALGTCTLLLTAGNITTTNLITNAVRCLDTQDAETRARLADDEPALKSAIEETLRYRSPVQAMVRNVTSETELGGKALQPGEEVVLWSGSANRDETQFDDAGSFVPDRSPNQHLGFGYGTHYCLGAPLARLEAKIALEVLLDRLPEVEVVDTELQPVRSSFIYGVESLPVSYES…
	CYP109AF1	Haloterrigena mahii H13 2853961771	MPDEEPTLAGWMSPIEPLRSKERQRNPFPWLRKQRRSHPVRFNKEQGYWEIFGYDAAKEALTDHDRFKSTPNLAVRNGLIRDTIFAVDPPRHTKLRKPADEFFKSDNIREYGPVVERLANDLIDDIADDGEMEFIEDFAQPIQVRTITRMLGLPSDDIDTFVRWNNIITRGQFSSVEQSIQKQEQASTEMNELFSRLARERREEPGDDFISLLAQSEIDGEPMPIDNIVGYGILLLLAGNATTTLEMANAMTCLWNSDPGLFDDLAGNDDALATAIEEVLRYRPTFPKPTRMASRDFEFHGKQLQKGELVMVWIASANRDGSTFDNPETFVPDRSPNPHLSFGHGVHICIGATLSRLVMRKALGTLFERLTDIRLVDDELDPIWNPALHGFKELNIEFE…
	CYP109F5	Haloterrigena salina JCM 13891 2556204384	MGRSPNAIRSREGQLSPFEWYAEMRAESPVHFDEQRETWDVFRYEDVERVLKDHGTFTANRAFDLEKSSNDGDSDGDADLPMLQTMISTDPPEQTRLRGVVDERFQPGAIREYQPRVEAVTEELLDDLEGEDEFDFVDEFATPLPVIVIAELLGIPAERREEFKAWSDALVARPEDDTEAELERVQREQERAQREMGGYFATLLEERDGGSGDDLITLAANAEELTRGEQIGFCMLLLLAGNITTTNLLTNAIWSVEEAKVTDAIRTGAVDRQRAIEEVLRYRSPIQSLKRIAVEDVELNGRRIETGDVVTLWLGAANRDPDVFDAPEEFRPERHPNRHMAFGTGVHFCLGAHLARMEADVALGQLLERFERLDTDLSDLQPLNGLYGLESLPCDVSRTA
	CYP109F6	Natrialba taiwanensis DSM 12281 2556198218	MEQPPEAIRSQEGQLSPFDWYAEMRAEDPVRFDEQREMWDIFRYEDVDRVLKDHDAFTARRTREDNEFSSDAEDDTGMLQTMITADPPEHNRLRGFVDERFQPGSIREYQPRVEAVTEDVLDALAGEEQFDFVDEFAIPFPVTVIAELLGIPAERRDQFKAWSDALIARPKNGTQTEIQRIQQERQQARQEMSDYFTKLVAERRGGDGDDFITLAANTEELSREEKVGFCILLLLAGNITTTNLLTNAIWSLEEQGLTDAVRTGAIGRKQVIEEVLRYRSPVQSLNRIAIADVELNGKQIQAGDAVTLWLGAANRDSEVFDTPEEFRPERRPNRHMAFGMGVHFCLGAHLARMEADVAMQQLLERFDRLDADLSNLDPLYSLYGLKSLPCEVNRTASPAK
	CYP2755B1	Haloferax sp. Caatinga 2587533949	VVRVRIAGQSVIALSNPDDIERVLIERNQHYRKGGFQKLVTRSLLGNGLVLAEGDAWRAHRHDLEPAFHPDRLSAYARTIRSHTRSFLDGITTGDVIDLESSMKRLTLRIIADALFGVDVADDTTELGSAFERILDHFERISRTYVYLPEWIPTPENLGYRRALTRLEAAVDEILDAHRDGSVDRRTAVTGLLESDSEWSRTELRDEIVTLLVAGHETTALALTFTGFLLGSHPDIASRAATAARRLEGPNFVEAVADCDVLDRVLKESLRLYPPVYGIFREPTTDDVLGGYRIPSGSILALNQWVVHRDDRFFPRPTEFRPERWTPAFEQSLSPGAYFPFAAGPRRCLGDRFASLEAKLVLASLLRRFDIELVSEGSLDVVPSLTTQPKNPVRVRLTEA
	CYP1014B1	Halalkalicoccus jeotgali B3 plasmid 2 648065246	MELPGSNDIYALCHPEYFEHVLVAEVDSFTKTEDYQQAFGNGLLSTDDSQWRTQRNTLQPLFYRDHIMDFADQMSMCTQRRLETWHEGQTHDIESEMKNLTFEILFSTLFGREVQPGEDAELREAADGINDWFVPSSWMLPNWIPTPARRRFKQSKSRLREEVRAIFADNREQSLTESKDILSQLRRVHNTDAGLSKKEIEDQLVTMVFAGYETTAVALAFAWYSLSDDPEIRREFHQELDMVLDGRTPTFNDLPELEVTERIVKETLRLFPPVHTIPRRTKRPVEFDGFHVPEGEEVHLAVLHAHRDPTIYANPTEFQPDRWKDDLEDEIHDFGYIPFGGGRRTCIGREFALLEAKIVLATIGQHFQLTADHTTDIELEPQITTQSKNGIPMTVQPREE
	CYP109F4	Haladaptatus paucihalophilus DX253 2507266118	MQSTDAVVGKSELPEAIRSRNGQLEPFEWYAEMRRSAPVHFDEERQHWDLFRYEETNRVLTDYESFTANRAGSENATDDDGAMFQTMIMVDPPGHDRLRGFVNERFQPGTLREYQPRIEELTEEVLDQIDGENRFDFVDEFAIRLPITIIAELLGIPAERRDEFKEWSDALVARPEDGSESSIKRSQERMQWAQQQMGQYFAQLLEERQDGSGDDLITLAATTEELSRGEQVGFCMLLLVAGNITTTNLLTNALWCFEERGITDAIRTGEIDRKQAIEEVLRYRSPIQSLDRVALEDVELNGRQIREGDVVTAWLGAANRDPELFDAPEEFRPERSPNRHIAFGKGVHYCLGAPLARIEADVAFDVLLDRFETIEADLTDLQPLRSLYGLESLTCTIEE
	CYP109F4	Haladaptatus paucihalophilus DSM 18195 2700140126	MQSTDAVVGKSELPEAIRSRNGQLEPFEWYAEMRRSAPVHFDEERQHWDLFRYEETNRVLTDYESFTANRAGSENATDDDGAMFQTMIMVDPPGHDRLRGFVNERFQPGTLREYQPRIEELTEEVLDQIDGENRFDFVDEFAIRLPITIIAELLGIPAERRDEFKEWSDALVARPEDGSESSIKRSQERMQWAQQQMGQYFAQLLEERQDGSGDDLITLAATTEELSRGEQVGFCMLLLVAGNITTTNLLTNALWCFEERGITDAIRTGEIDRKQAIEEVLRYRSPIQSLDRVALEDVELNGRQIREGDVVTAWLGAANRDPELFDAPEEFRPERSPNRHIAFGKGVHYCLGAPLARIEADVAFDVLLDRFETIEADLTDLQPLRSLYGLESLTCTIEE
	CYP109F4	Haladaptatus sp. R4 2690722125	MQSTDPVAGKSELPEAIRSPNGQLEPFEWYAEMRQRSPVHFDEQRQQWDLFQYEEVNHVLTDYESFTANRSGSENVTDDDGAMFQTMIMVDPPGHERLRGFVNERFQPGTLREYRPRIEELTEEVLDQIDGKDRFDFVDEFAIRLPITIIAELLGIPVKRRDEFKEWSDALVARPEDGSEASIKRSQERTQWAQQQMGQYFAQLLEERQDGSGDDLITLAATSEELSRGEQIGFCMLLLVAGNITTTNLLTNALWCFEERGMTDAIRTGEIDRKQAIEEVLRYRSPIQSLDRVALEDVELNGHQIREGDVVTAWLGAANRDPELFDAPEEFRPERRPNRHIAFGKGVHYCLGAPLARIEADVAFEVLLDRFETIEADLTDRQPLYSLYGLESLTCTIEE
	CYP2613A4	Haloquadratum sp. J07B-2 (version 2) 2512895979	MGFNFKTIDTEIANSLPKGLRSNEALHDPFEWYHNKRNTAPVQYDPSRGVYDVFSYELVKKSLQDGENLVRPELTQEEIDDPLSYFDAGMVWSNGSDHKQVKGEMFQYFTPRILNGIEESILSITKAQLDTAMSDTNEFDFVEDFAVPIPLRVIMDFIGIPQADHERLLQWLETFRSVMTSEDSDEMSLTEGHMTGAAQYFENIVAERRANPQNDLISQLVTETTLTPKQIGSNCFDFALAGQGTMSELLTNALYILDQQSSISEFEDHDLSVLLEEVLRYRSPLQARARRAASQIKLGKSTIPVDSTVILWIGAANRDPDQFTDPDSFNPHRDPNHLAFGSGSHNCIGAPIARLEAPIILQTLFDRLARLDIDYERVVPKPKASKLGFDRMPVQIVEK
	CYP174A26	Uncultured Halobacteria archaea SG1 65 9 2795564674	MSQTPPGPEGQPVFGSSRQYAQDPFEFVTALEQSYGDVAQFDMGPLDTYMVTAPDEIERILVAEADSFGKPEFQDDALGSLLGEGLLLSDGETWETQRELATPAFNMSRLSGMADRIVGHTGSMLADWSDGDVFNVEEEMTRVTIDVICDLMMGAELSEDQLANVQTQLEPVARRFEPDPIRFAAPEWVPLPGDAEYRNAVEELDRVIAGIVDRRAAEISAGEDDDRMDFLSILLRARTDDEQTDRQVRDEMMTMLLAGHDTTALTMTYTWYLLSQHPEAERRVHAELDDLLDGEHPTMADVREMEYTEWVIREAMRLYPPVYTIFRAPDHDVEVGGYTIPEDATIMLPQYAVHRSDRYWEDPETFDPERWSPGRSQDRHRFAYFPFGGGPRHCIGKH
	CYP109AZ2	Nitrososphaera viennensis EN76 2585918173	MRKSNPVEYNDKADLWNAYRYDDVKKILTNHVDFSSDFTKASPPLPPSSSSSSSSAPRPTQSQEGPFRRTLISTDPPLHRYLRGTISSAFSATTIERLEPRIRDIANDMIDKVIEKGSMDLVRDFSYPLPVTVIAELLGIPSKDRDLFKRWADELLKSIDEAVETGGRRNNDKMQQLQKEMDDYFLNVIAEKRKKPGQDLVTQLINAETDKIKLSQDDILSFCALLLQAGHLTTVNLINNCMWSLLEHPQQLVKLKNNLSSLLTSAIEETLRYRSPVQALVRFATKDVQVGGRTIKSGQRIIPWIGSANRDEAVFGNPEEFDITRGPNPHIAFGAGIHLCLGAPLARLESHVAMEILLSRLQDLEFGDDPRNFEPIDGSLFLYGVKSLPLLFKARQH
	CYP109AZ2	Nitrososphaera viennensis nvn:NVIE 19280	MRKSNPVEYNDKADLWNAYRYDDVKKILTNHVDFSSDFTKASPPLPPSSSSSSSSAPRPTQSQEGPFRRTLISTDPPLHRYLRGTISSAFSATTIERLEPRIRDIANDMIDKVIEKGSMDLVRDFSYPLPVTVIAELLGIPSKDRDLFKRWADELLKSIDEAVETGGRRNNDKMQQLQKEMDDYFLNVIAEKRKKPGQDLVTQLINAETDKIKLSQDDILSFCALLLQAGHLTTVNLINNCMWSLLEHPQQLVKLKNNLSSLLTSAIEETLRYRSPVQALVRFATKDVQVGGRTIKSGQRIIPWIGSANRDEAVFGNPEEFDITRGPNPHIAFGAGIHLCLGAPLARLESHVAMEILLSRLQDLEFGDDPRNFEPIDGSLFLYGVKSLPLLFKARQH
	CYP119B2	unclassified Sulfolobales Obs4 genome 72 Obs4 genome 72 2771246102	MSFQDSEEFLLNPFPWLEEMRKRNPVYHDGDTWNVFTYEDVKFVLNSHQLFSAGYSGYTQDKALKLRERPDSVILDLPTKYTLLTADPPLHDELRAITADAFTPSSLSSLEPFVRETVRTLLDSAEAKREVDVVKDVAEPLPILVILKMLGLPPEDVKRVKEWSDTVALNLGKESGAPISPSKFLELVTYVDRAIRERKGSPGEGLVNRLVNARINGKPLSRIELQGYVILLLIAGNETTTNLIGHAVNDLTRFRAWERLRREPSLVTWAVEEVLRFSPPVRRTFRLAKRDLELRGVRIREGEGIKVWIASANRDENVFPRPNDFLVDRKPNPHLSFGSGIHLCLGAPLARLETRVLLEEMLSRYSEVEIVERELKPVPNPILNGLKNLRVELRRAQ
	CYP119B2	unclassified Sulfolobales Obs4 genome 72 Obs4 genome 72 2771244455	MSFQDSEEFLLNPFPWLEEMRKRNPVYHDGDTWNVFTYEDVKFVLNSHQLFSAGYSGYTQDKALKLRERPDSVILDLPTKYTLLTADPPLHDELRAITADAFTPSSLSSLEPFVRETVRTLLDSAEAKREVDVVKDVAEPLPILVILKMLGLPPEDVKRVKEWSDTVALNLGKESGAPISPSKFLELVTYVDRAIRERKGSPGEGLVNRLVNARINGKPLSRIELQGYVILLLIAGNETTTNLIGHAVNDLTRFRAWERLRREPSLVTWAVEEVLRFSPPVRRTFRLAKRDLELRGVRIREGEGIKVWIASANRDENVFPRPNDFLVDRKPNPHLSFGSGIHLCLGAPLARLETRVLLEEMLSRYSEVEIVERELKPVPNPILNGLKNLRVELRRAQ
[truncated: 341 more rows]

## Sheet: Table S2
		Table S2. Comparative analysis of P450 families and subfamilies in Archaea.
		P450 family	Subfamily	Count
		CYP1001	A	24
		CYP1002	A	44
			B	16
			C	29
			D	7
			E	1
			F	5
			G	5
			H	6
			J	1
			K	2
			L	1
			M	9
[truncated: 106 more rows]

## Sheet: Table S3
	Table S3. Analysis of co-presence of CYP109, CYP147, and CYP197 P450 families in bacteria and archaea.
[truncated: 96 more rows]

[truncated: 5 more sheets: Table S4, Table S5, Table S6 , Table S7, Table S8]
